# Supplementary material for: Circulating isomiRs May Be Superior Biomarkers Compared to Their Corresponding miRNAs: A Pilot Biomarker Study of Using isomiR-Ome to Detect Coronary Calcium-Based Cardiovascular Risk in Patients with NAFLD
Source: Int J Mol Sci. 2024 Jan 10;25(2):890. doi: 10.3390/ijms25020890 (PMC10815227; doi:10.3390/ijms25020890)
Supplement: Supplementary file 1 [file ijms-25-00890-s001.zip]

Archive with 6 entries (6 files):
- Supp. Table 2.pdf
- Supp. Table 3 miRNA miEAA analysis.xlsx
- Supp. Table 4 isomiR full results.xlsx
- Supp. Table 5 IsomiR target pathways from DAVID.xlsx
- Supplementary.pdf
- Supp. Table 1.pdf
