# Supplementary material for: Circulating isomiRs May Be Superior Biomarkers Compared to Their Corresponding miRNAs: A Pilot Biomarker Study of Using isomiR-Ome to Detect Coronary Calcium-Based Cardiovascular Risk in Patients with NAFLD
Source: Int J Mol Sci. 2024 Jan 10;25(2):890. doi: 10.3390/ijms25020890 (PMC10815227; doi:10.3390/ijms25020890)
Supplement: Supplementary file 1 [file ijms-25-00890-s001.zip › Supp. Table 3 miRNA miEAA analysis.xlsx]

## Sheet: NMDR
Category	Subcategory	Enrichment	P-value	P-adjusted	Q-value	Expected	Observed	miRNAs/precursors
Diseases (MNDR)	Myasthenia Gravis, Autoimmune, Experimental	over-represented	1.44e-12	7.39e-10	7.39e-10	0.901293	12	hsa-miR-106b-5p; hsa-miR-144-3p; hsa-miR-15a-5p; hsa-miR-15b-5p; hsa-miR-185-5p; hsa-miR-20a-5p; hsa-miR-20b-5p; hsa-miR-25-3p; hsa-miR-324-3p; hsa-miR-421; hsa-miR-424-5p; hsa-miR-664a-5p
Diseases (MNDR)	head and neck squamous cell carcinoma	over-represented	4.51e-11	1.16e-8	1.16e-8	3.29741	16	hsa-miR-101-3p; hsa-miR-106a-5p; hsa-miR-106b-5p; hsa-miR-1180-3p; hsa-miR-144-3p; hsa-miR-15a-5p; hsa-miR-15b-5p; hsa-miR-185-5p; hsa-miR-190b-5p; hsa-miR-20a-5p; hsa-miR-25-3p; hsa-miR-324-3p; hsa-miR-421; hsa-miR-424-5p; hsa-miR-484; hsa-miR-664a-5p
Diseases (MNDR)	esophageal carcinoma	over-represented	2.81e-10	2.89e-8	2.89e-8	1.39224	12	hsa-miR-101-3p; hsa-miR-106b-5p; hsa-miR-1180-3p; hsa-miR-144-3p; hsa-miR-15a-5p; hsa-miR-15b-5p; hsa-miR-185-5p; hsa-miR-20a-5p; hsa-miR-20b-5p; hsa-miR-25-3p; hsa-miR-421; hsa-miR-664a-5p
Diseases (MNDR)	gastric adenocarcinoma	over-represented	2.64e-10	2.89e-8	2.89e-8	2.92371	15	hsa-miR-101-3p; hsa-miR-106a-5p; hsa-miR-106b-5p; hsa-miR-144-3p; hsa-miR-15a-5p; hsa-miR-15b-5p; hsa-miR-185-5p; hsa-miR-20a-5p; hsa-miR-20b-5p; hsa-miR-25-3p; hsa-miR-324-3p; hsa-miR-421; hsa-miR-424-5p; hsa-miR-484; hsa-miR-664a-5p
Diseases (MNDR)	ovarian carcinoma	over-represented	2.08e-10	2.89e-8	2.89e-8	1.77328	13	hsa-miR-101-3p; hsa-miR-106a-5p; hsa-miR-106b-5p; hsa-miR-15a-5p; hsa-miR-15b-5p; hsa-miR-20a-5p; hsa-miR-20b-5p; hsa-miR-25-3p; hsa-miR-324-3p; hsa-miR-421; hsa-miR-424-5p; hsa-miR-484; hsa-miR-664a-5p
Diseases (MNDR)	Carcinoma, Ductal, Breast	over-represented	7.76e-10	4.74e-8	4.74e-8	3.14353	15	hsa-miR-101-3p; hsa-miR-106a-5p; hsa-miR-106b-5p; hsa-miR-1180-3p; hsa-miR-144-3p; hsa-miR-15a-5p; hsa-miR-15b-5p; hsa-miR-185-5p; hsa-miR-190b-5p; hsa-miR-20a-5p; hsa-miR-20b-5p; hsa-miR-324-3p; hsa-miR-421; hsa-miR-424-5p; hsa-miR-484
Diseases (MNDR)	Prostatic Neoplasms	over-represented	8.39e-10	4.74e-8	4.74e-8	2.51336	14	hsa-miR-101-3p; hsa-miR-106a-5p; hsa-miR-106b-5p; hsa-miR-144-3p; hsa-miR-15a-5p; hsa-miR-15b-5p; hsa-miR-185-5p; hsa-miR-20a-5p; hsa-miR-20b-5p; hsa-miR-25-3p; hsa-miR-324-3p; hsa-miR-421; hsa-miR-424-5p; hsa-miR-484
Diseases (MNDR)	lung cancer	over-represented	6.81e-10	4.74e-8	4.74e-8	4.95345	17	hsa-miR-101-3p; hsa-miR-106a-5p; hsa-miR-106b-5p; hsa-miR-1180-3p; hsa-miR-144-3p; hsa-miR-15a-5p; hsa-miR-15b-5p; hsa-miR-185-5p; hsa-miR-190b-5p; hsa-miR-20a-5p; hsa-miR-20b-5p; hsa-miR-25-3p; hsa-miR-324-3p; hsa-miR-421; hsa-miR-424-5p; hsa-miR-484; hsa-miR-664a-5p
Diseases (MNDR)	osteosarcoma	over-represented	9.22e-10	4.74e-8	4.74e-8	3.18017	15	hsa-miR-101-3p; hsa-miR-106a-5p; hsa-miR-106b-5p; hsa-miR-144-3p; hsa-miR-15a-5p; hsa-miR-15b-5p; hsa-miR-185-5p; hsa-miR-20a-5p; hsa-miR-20b-5p; hsa-miR-25-3p; hsa-miR-324-3p; hsa-miR-421; hsa-miR-424-5p; hsa-miR-484; hsa-miR-664a-5p
Diseases (MNDR)	uterine corpus endometrial carcinoma	over-represented	6.53e-10	4.74e-8	4.74e-8	3.1069	15	hsa-miR-101-3p; hsa-miR-106a-5p; hsa-miR-106b-5p; hsa-miR-1180-3p; hsa-miR-15a-5p; hsa-miR-15b-5p; hsa-miR-185-5p; hsa-miR-190b-5p; hsa-miR-20b-5p; hsa-miR-25-3p; hsa-miR-324-3p; hsa-miR-421; hsa-miR-424-5p; hsa-miR-484; hsa-miR-664a-5p
Diseases (MNDR)	lung squamous cell carcinoma	over-represented	1.09e-9	5.07e-8	5.07e-8	4.02284	16	hsa-miR-101-3p; hsa-miR-106a-5p; hsa-miR-106b-5p; hsa-miR-144-3p; hsa-miR-15a-5p; hsa-miR-15b-5p; hsa-miR-185-5p; hsa-miR-190b-5p; hsa-miR-20a-5p; hsa-miR-20b-5p; hsa-miR-25-3p; hsa-miR-324-3p; hsa-miR-421; hsa-miR-424-5p; hsa-miR-484; hsa-miR-664a-5p
Diseases (MNDR)	renal clear cell carcinoma	over-represented	1.58e-9	6.75e-8	6.75e-8	3.29741	15	hsa-miR-101-3p; hsa-miR-106a-5p; hsa-miR-106b-5p; hsa-miR-144-3p; hsa-miR-15a-5p; hsa-miR-15b-5p; hsa-miR-185-5p; hsa-miR-20a-5p; hsa-miR-20b-5p; hsa-miR-25-3p; hsa-miR-324-3p; hsa-miR-421; hsa-miR-424-5p; hsa-miR-484; hsa-miR-664a-5p
Diseases (MNDR)	intracranial aneurysm	over-represented	2.03e-9	8.04e-8	8.04e-8	2.11767	13	hsa-miR-101-3p; hsa-miR-106b-5p; hsa-miR-1180-3p; hsa-miR-144-3p; hsa-miR-15a-5p; hsa-miR-15b-5p; hsa-miR-185-5p; hsa-miR-20a-5p; hsa-miR-20b-5p; hsa-miR-25-3p; hsa-miR-324-3p; hsa-miR-424-5p; hsa-miR-484
Diseases (MNDR)	melanoma	over-represented	2.27e-9	8.16e-8	8.16e-8	4.21336	16	hsa-miR-101-3p; hsa-miR-106a-5p; hsa-miR-106b-5p; hsa-miR-1180-3p; hsa-miR-144-3p; hsa-miR-15a-5p; hsa-miR-15b-5p; hsa-miR-185-5p; hsa-miR-190b-5p; hsa-miR-20a-5p; hsa-miR-20b-5p; hsa-miR-25-3p; hsa-miR-324-3p; hsa-miR-421; hsa-miR-424-5p; hsa-miR-484
Diseases (MNDR)	prostate adenocarcinoma	over-represented	2.38e-9	8.16e-8	8.16e-8	2.71121	14	hsa-miR-101-3p; hsa-miR-106a-5p; hsa-miR-106b-5p; hsa-miR-144-3p; hsa-miR-15a-5p; hsa-miR-15b-5p; hsa-miR-190b-5p; hsa-miR-20a-5p; hsa-miR-20b-5p; hsa-miR-25-3p; hsa-miR-324-3p; hsa-miR-424-5p; hsa-miR-484; hsa-miR-664a-5p
Diseases (MNDR)	multiple myeloma	over-represented	3.87e-9	1.24e-7	1.24e-7	2.22759	13	hsa-miR-101-3p; hsa-miR-106a-5p; hsa-miR-106b-5p; hsa-miR-15a-5p; hsa-miR-15b-5p; hsa-miR-185-5p; hsa-miR-20a-5p; hsa-miR-20b-5p; hsa-miR-25-3p; hsa-miR-324-3p; hsa-miR-421; hsa-miR-424-5p; hsa-miR-484
Diseases (MNDR)	rectum adenocarcinoma	over-represented	7.72e-9	2.33e-7	2.33e-7	2.35216	13	hsa-miR-101-3p; hsa-miR-106a-5p; hsa-miR-106b-5p; hsa-miR-1180-3p; hsa-miR-15a-5p; hsa-miR-15b-5p; hsa-miR-185-5p; hsa-miR-20a-5p; hsa-miR-20b-5p; hsa-miR-25-3p; hsa-miR-324-3p; hsa-miR-424-5p; hsa-miR-484
Diseases (MNDR)	B-cell lymphoma	over-represented	9.13e-9	2.35e-7	2.35e-7	1.86853	12	hsa-miR-101-3p; hsa-miR-106a-5p; hsa-miR-106b-5p; hsa-miR-144-3p; hsa-miR-15a-5p; hsa-miR-15b-5p; hsa-miR-20a-5p; hsa-miR-20b-5p; hsa-miR-25-3p; hsa-miR-324-3p; hsa-miR-424-5p; hsa-miR-664a-5p
Diseases (MNDR)	lymphoma	over-represented	8.38e-9	2.35e-7	2.35e-7	3.6931	15	hsa-miR-101-3p; hsa-miR-106a-5p; hsa-miR-106b-5p; hsa-miR-144-3p; hsa-miR-15a-5p; hsa-miR-15b-5p; hsa-miR-185-5p; hsa-miR-190b-5p; hsa-miR-20a-5p; hsa-miR-20b-5p; hsa-miR-25-3p; hsa-miR-324-3p; hsa-miR-421; hsa-miR-424-5p; hsa-miR-484
Diseases (MNDR)	neuroblastoma	over-represented	8.96e-9	2.35e-7	2.35e-7	1.0625	10	hsa-miR-101-3p; hsa-miR-106a-5p; hsa-miR-106b-5p; hsa-miR-15a-5p; hsa-miR-15b-5p; hsa-miR-185-5p; hsa-miR-190b-5p; hsa-miR-20a-5p; hsa-miR-20b-5p; hsa-miR-421
Diseases (MNDR)	bladder urothelial carcinoma	over-represented	1.11e-8	2.71e-7	2.71e-7	3.03362	14	hsa-miR-101-3p; hsa-miR-106a-5p; hsa-miR-106b-5p; hsa-miR-1180-3p; hsa-miR-144-3p; hsa-miR-15a-5p; hsa-miR-15b-5p; hsa-miR-185-5p; hsa-miR-20a-5p; hsa-miR-25-3p; hsa-miR-324-3p; hsa-miR-421; hsa-miR-484; hsa-miR-664a-5p
Diseases (MNDR)	Stroke, Lacunar	over-represented	1.31e-8	2.99e-7	2.99e-7	1.92716	12	hsa-miR-101-3p; hsa-miR-106a-5p; hsa-miR-106b-5p; hsa-miR-144-3p; hsa-miR-15a-5p; hsa-miR-15b-5p; hsa-miR-185-5p; hsa-miR-20a-5p; hsa-miR-20b-5p; hsa-miR-25-3p; hsa-miR-424-5p; hsa-miR-484
Diseases (MNDR)	nephroblastoma	over-represented	1.34e-8	2.99e-7	2.99e-7	4.71164	16	hsa-miR-101-3p; hsa-miR-106a-5p; hsa-miR-106b-5p; hsa-miR-1180-3p; hsa-miR-144-3p; hsa-miR-15a-5p; hsa-miR-15b-5p; hsa-miR-185-5p; hsa-miR-190b-5p; hsa-miR-20a-5p; hsa-miR-20b-5p; hsa-miR-25-3p; hsa-miR-324-3p; hsa-miR-421; hsa-miR-424-5p; hsa-miR-484
Diseases (MNDR)	oral squamous cell carcinoma	over-represented	1.69e-8	3.61e-7	3.61e-7	3.12888	14	hsa-miR-106a-5p; hsa-miR-106b-5p; hsa-miR-1180-3p; hsa-miR-144-3p; hsa-miR-15a-5p; hsa-miR-15b-5p; hsa-miR-190b-5p; hsa-miR-20a-5p; hsa-miR-20b-5p; hsa-miR-25-3p; hsa-miR-324-3p; hsa-miR-421; hsa-miR-424-5p; hsa-miR-484
Diseases (MNDR)	hepatocellular carcinoma	over-represented	3.35e-8	6.71e-7	6.71e-7	6.21379	17	hsa-miR-101-3p; hsa-miR-106a-5p; hsa-miR-106b-5p; hsa-miR-1180-3p; hsa-miR-144-3p; hsa-miR-15a-5p; hsa-miR-15b-5p; hsa-miR-185-5p; hsa-miR-190b-5p; hsa-miR-20a-5p; hsa-miR-20b-5p; hsa-miR-25-3p; hsa-miR-324-3p; hsa-miR-421; hsa-miR-424-5p; hsa-miR-484; hsa-miR-664a-5p
Diseases (MNDR)	liposarcoma	over-represented	3.40e-8	6.71e-7	6.71e-7	1.21638	10	hsa-miR-101-3p; hsa-miR-106a-5p; hsa-miR-106b-5p; hsa-miR-144-3p; hsa-miR-15a-5p; hsa-miR-15b-5p; hsa-miR-185-5p; hsa-miR-20a-5p; hsa-miR-20b-5p; hsa-miR-664a-5p
Diseases (MNDR)	papillary renal cell carcinoma	over-represented	4.11e-8	7.83e-7	7.83e-7	3.34138	14	hsa-miR-106a-5p; hsa-miR-106b-5p; hsa-miR-1180-3p; hsa-miR-144-3p; hsa-miR-15a-5p; hsa-miR-15b-5p; hsa-miR-185-5p; hsa-miR-20a-5p; hsa-miR-20b-5p; hsa-miR-25-3p; hsa-miR-324-3p; hsa-miR-421; hsa-miR-424-5p; hsa-miR-484
Diseases (MNDR)	urinary bladder cancer	over-represented	5.09e-8	9.34e-7	9.34e-7	1.26767	10	hsa-miR-101-3p; hsa-miR-106b-5p; hsa-miR-144-3p; hsa-miR-15a-5p; hsa-miR-15b-5p; hsa-miR-185-5p; hsa-miR-20a-5p; hsa-miR-20b-5p; hsa-miR-25-3p; hsa-miR-424-5p
Diseases (MNDR)	chronic myeloid leukemia	over-represented	6.28e-8	1.04e-6	1.04e-6	0.652155	8	hsa-miR-101-3p; hsa-miR-106a-5p; hsa-miR-106b-5p; hsa-miR-144-3p; hsa-miR-15a-5p; hsa-miR-15b-5p; hsa-miR-20a-5p; hsa-miR-424-5p
Diseases (MNDR)	pancreatic adenocarcinoma	over-represented	6.19e-8	1.04e-6	1.04e-6	3.44397	14	hsa-miR-106a-5p; hsa-miR-106b-5p; hsa-miR-1180-3p; hsa-miR-144-3p; hsa-miR-15a-5p; hsa-miR-15b-5p; hsa-miR-190b-5p; hsa-miR-20a-5p; hsa-miR-25-3p; hsa-miR-324-3p; hsa-miR-421; hsa-miR-424-5p; hsa-miR-484; hsa-miR-664a-5p
Diseases (MNDR)	psoriasis	over-represented	6.28e-8	1.04e-6	1.04e-6	0.652155	8	hsa-miR-101-3p; hsa-miR-106a-5p; hsa-miR-106b-5p; hsa-miR-15a-5p; hsa-miR-15b-5p; hsa-miR-185-5p; hsa-miR-20a-5p; hsa-miR-424-5p
Diseases (MNDR)	Alzheimers disease	over-represented	7.14e-8	1.15e-6	1.15e-6	3.4806	14	hsa-miR-101-3p; hsa-miR-106a-5p; hsa-miR-106b-5p; hsa-miR-144-3p; hsa-miR-15a-5p; hsa-miR-15b-5p; hsa-miR-185-5p; hsa-miR-190b-5p; hsa-miR-20a-5p; hsa-miR-20b-5p; hsa-miR-25-3p; hsa-miR-324-3p; hsa-miR-421; hsa-miR-424-5p
Diseases (MNDR)	leukemia	over-represented	9.92e-8	1.55e-6	1.55e-6	5.34914	16	hsa-miR-101-3p; hsa-miR-106a-5p; hsa-miR-106b-5p; hsa-miR-1180-3p; hsa-miR-144-3p; hsa-miR-15a-5p; hsa-miR-15b-5p; hsa-miR-185-5p; hsa-miR-190b-5p; hsa-miR-20a-5p; hsa-miR-20b-5p; hsa-miR-25-3p; hsa-miR-324-3p; hsa-miR-421; hsa-miR-424-5p; hsa-miR-484
Diseases (MNDR)	Uterine Cervical Neoplasms	over-represented	1.41e-7	2.13e-6	2.13e-6	1.03319	9	hsa-miR-101-3p; hsa-miR-106a-5p; hsa-miR-15a-5p; hsa-miR-15b-5p; hsa-miR-185-5p; hsa-miR-20a-5p; hsa-miR-20b-5p; hsa-miR-25-3p; hsa-miR-424-5p
Diseases (MNDR)	nasopharynx carcinoma	over-represented	1.65e-7	2.42e-6	2.42e-6	4.52845	15	hsa-miR-101-3p; hsa-miR-106b-5p; hsa-miR-1180-3p; hsa-miR-144-3p; hsa-miR-15a-5p; hsa-miR-15b-5p; hsa-miR-190b-5p; hsa-miR-20a-5p; hsa-miR-20b-5p; hsa-miR-25-3p; hsa-miR-324-3p; hsa-miR-421; hsa-miR-424-5p; hsa-miR-484; hsa-miR-664a-5p
Diseases (MNDR)	progesterone-receptor negative breast cancer	over-represented	1.85e-7	2.65e-6	2.65e-6	4.56509	15	hsa-miR-101-3p; hsa-miR-106a-5p; hsa-miR-106b-5p; hsa-miR-144-3p; hsa-miR-15a-5p; hsa-miR-15b-5p; hsa-miR-185-5p; hsa-miR-190b-5p; hsa-miR-20a-5p; hsa-miR-20b-5p; hsa-miR-25-3p; hsa-miR-421; hsa-miR-424-5p; hsa-miR-484; hsa-miR-664a-5p
Diseases (MNDR)	Burkitt lymphoma	over-represented	2.08e-7	2.88e-6	2.88e-6	1.46552	10	hsa-miR-101-3p; hsa-miR-106a-5p; hsa-miR-106b-5p; hsa-miR-144-3p; hsa-miR-15a-5p; hsa-miR-15b-5p; hsa-miR-20a-5p; hsa-miR-25-3p; hsa-miR-424-5p; hsa-miR-484
Diseases (MNDR)	gastric lymphoma	over-represented	2.52e-7	3.41e-6	3.41e-6	0.776724	8	hsa-miR-101-3p; hsa-miR-106a-5p; hsa-miR-106b-5p; hsa-miR-15a-5p; hsa-miR-15b-5p; hsa-miR-20a-5p; hsa-miR-25-3p; hsa-miR-424-5p
Diseases (MNDR)	colon adenocarcinoma	over-represented	2.72e-7	3.59e-6	3.59e-6	2.50603	12	hsa-miR-101-3p; hsa-miR-106a-5p; hsa-miR-106b-5p; hsa-miR-1180-3p; hsa-miR-15a-5p; hsa-miR-15b-5p; hsa-miR-185-5p; hsa-miR-20a-5p; hsa-miR-25-3p; hsa-miR-324-3p; hsa-miR-424-5p; hsa-miR-484
Diseases (MNDR)	Lymphoma, Non-Hodgkin	over-represented	2.92e-7	3.67e-6	3.67e-6	0.791379	8	hsa-miR-106a-5p; hsa-miR-106b-5p; hsa-miR-144-3p; hsa-miR-15a-5p; hsa-miR-15b-5p; hsa-miR-20a-5p; hsa-miR-25-3p; hsa-miR-424-5p
Diseases (MNDR)	T-cell leukemia	over-represented	2.92e-7	3.67e-6	3.67e-6	0.791379	8	hsa-miR-101-3p; hsa-miR-106a-5p; hsa-miR-106b-5p; hsa-miR-15a-5p; hsa-miR-20a-5p; hsa-miR-20b-5p; hsa-miR-25-3p; hsa-miR-424-5p
Diseases (MNDR)	chronic lymphocytic leukemia	over-represented	3.06e-7	3.74e-6	3.74e-6	1.12845	9	hsa-miR-101-3p; hsa-miR-106a-5p; hsa-miR-15a-5p; hsa-miR-15b-5p; hsa-miR-185-5p; hsa-miR-20a-5p; hsa-miR-25-3p; hsa-miR-424-5p; hsa-miR-484
Diseases (MNDR)	cervical squamous cell carcinoma	over-represented	3.48e-7	4.15e-6	4.15e-6	1.54612	10	hsa-miR-101-3p; hsa-miR-106a-5p; hsa-miR-106b-5p; hsa-miR-15a-5p; hsa-miR-15b-5p; hsa-miR-185-5p; hsa-miR-20b-5p; hsa-miR-25-3p; hsa-miR-484; hsa-miR-664a-5p
Diseases (MNDR)	acute myeloid leukemia	over-represented	3.64e-7	4.25e-6	4.25e-6	1.55345	10	hsa-miR-101-3p; hsa-miR-106a-5p; hsa-miR-106b-5p; hsa-miR-144-3p; hsa-miR-15a-5p; hsa-miR-15b-5p; hsa-miR-185-5p; hsa-miR-20a-5p; hsa-miR-25-3p; hsa-miR-424-5p
Diseases (MNDR)	thyroid carcinoma	over-represented	4.57e-7	5.22e-6	5.22e-6	3.26078	13	hsa-miR-106a-5p; hsa-miR-106b-5p; hsa-miR-1180-3p; hsa-miR-144-3p; hsa-miR-15a-5p; hsa-miR-185-5p; hsa-miR-20a-5p; hsa-miR-20b-5p; hsa-miR-25-3p; hsa-miR-324-3p; hsa-miR-421; hsa-miR-424-5p; hsa-miR-664a-5p
Diseases (MNDR)	Ovarian Neoplasms	over-represented	4.70e-7	5.25e-6	5.25e-6	3.2681	13	hsa-miR-101-3p; hsa-miR-106a-5p; hsa-miR-106b-5p; hsa-miR-144-3p; hsa-miR-15a-5p; hsa-miR-15b-5p; hsa-miR-185-5p; hsa-miR-20a-5p; hsa-miR-20b-5p; hsa-miR-25-3p; hsa-miR-421; hsa-miR-424-5p; hsa-miR-484
Diseases (MNDR)	Hodgkins lymphoma	over-represented	5.36e-7	5.86e-6	5.86e-6	2.65991	12	hsa-miR-101-3p; hsa-miR-106b-5p; hsa-miR-1180-3p; hsa-miR-144-3p; hsa-miR-15a-5p; hsa-miR-185-5p; hsa-miR-20a-5p; hsa-miR-20b-5p; hsa-miR-25-3p; hsa-miR-324-3p; hsa-miR-421; hsa-miR-484
Diseases (MNDR)	eye disease	over-represented	5.61e-7	6.01e-6	6.01e-6	4.05948	14	hsa-miR-101-3p; hsa-miR-106a-5p; hsa-miR-144-3p; hsa-miR-15a-5p; hsa-miR-15b-5p; hsa-miR-185-5p; hsa-miR-190b-5p; hsa-miR-20a-5p; hsa-miR-20b-5p; hsa-miR-25-3p; hsa-miR-324-3p; hsa-miR-421; hsa-miR-424-5p; hsa-miR-484
Diseases (MNDR)	retinoblastoma	over-represented	6.16e-7	6.46e-6	6.46e-6	1.64138	10	hsa-miR-101-3p; hsa-miR-106b-5p; hsa-miR-1180-3p; hsa-miR-144-3p; hsa-miR-15a-5p; hsa-miR-15b-5p; hsa-miR-185-5p; hsa-miR-20a-5p; hsa-miR-25-3p; hsa-miR-424-5p
Diseases (MNDR)	amyotrophic lateral sclerosis	over-represented	7.07e-7	7.27e-6	7.27e-6	2.72586	12	hsa-miR-101-3p; hsa-miR-106a-5p; hsa-miR-106b-5p; hsa-miR-15a-5p; hsa-miR-15b-5p; hsa-miR-185-5p; hsa-miR-20a-5p; hsa-miR-20b-5p; hsa-miR-25-3p; hsa-miR-324-3p; hsa-miR-424-5p; hsa-miR-484
Diseases (MNDR)	Parkinsons disease	over-represented	7.60e-7	7.66e-6	7.66e-6	1.67802	10	hsa-miR-101-3p; hsa-miR-144-3p; hsa-miR-15a-5p; hsa-miR-15b-5p; hsa-miR-185-5p; hsa-miR-20a-5p; hsa-miR-25-3p; hsa-miR-324-3p; hsa-miR-424-5p; hsa-miR-484
Diseases (MNDR)	brain disease	over-represented	8.27e-7	8.18e-6	8.18e-6	5.06336	15	hsa-miR-101-3p; hsa-miR-106a-5p; hsa-miR-106b-5p; hsa-miR-144-3p; hsa-miR-15a-5p; hsa-miR-15b-5p; hsa-miR-185-5p; hsa-miR-190b-5p; hsa-miR-20a-5p; hsa-miR-20b-5p; hsa-miR-25-3p; hsa-miR-324-3p; hsa-miR-421; hsa-miR-424-5p; hsa-miR-484
Diseases (MNDR)	lung adenocarcinoma	over-represented	8.62e-7	8.36e-6	8.36e-6	5.07802	15	hsa-miR-101-3p; hsa-miR-106a-5p; hsa-miR-106b-5p; hsa-miR-144-3p; hsa-miR-15a-5p; hsa-miR-15b-5p; hsa-miR-185-5p; hsa-miR-190b-5p; hsa-miR-20a-5p; hsa-miR-20b-5p; hsa-miR-25-3p; hsa-miR-421; hsa-miR-424-5p; hsa-miR-484; hsa-miR-664a-5p
Diseases (MNDR)	Carcinoma, Non-Small-Cell Lung	over-represented	9.33e-7	8.88e-6	8.88e-6	1.71466	10	hsa-miR-101-3p; hsa-miR-106a-5p; hsa-miR-144-3p; hsa-miR-15a-5p; hsa-miR-15b-5p; hsa-miR-185-5p; hsa-miR-20a-5p; hsa-miR-20b-5p; hsa-miR-25-3p; hsa-miR-424-5p
Diseases (MNDR)	Moyamoya disease	over-represented	9.78e-7	9.14e-6	9.14e-6	0.923276	8	hsa-miR-101-3p; hsa-miR-106b-5p; hsa-miR-144-3p; hsa-miR-15a-5p; hsa-miR-15b-5p; hsa-miR-185-5p; hsa-miR-20a-5p; hsa-miR-25-3p
Diseases (MNDR)	Breast Neoplasms	over-represented	1.25e-6	1.14e-5	1.14e-5	5.20991	15	hsa-miR-101-3p; hsa-miR-106a-5p; hsa-miR-106b-5p; hsa-miR-144-3p; hsa-miR-15a-5p; hsa-miR-15b-5p; hsa-miR-185-5p; hsa-miR-190b-5p; hsa-miR-20a-5p; hsa-miR-20b-5p; hsa-miR-25-3p; hsa-miR-421; hsa-miR-424-5p; hsa-miR-484; hsa-miR-664a-5p
Diseases (MNDR)	large cell neuroendocrine cancer	over-represented	1.32e-6	1.19e-5	1.19e-5	0.959914	8	hsa-miR-101-3p; hsa-miR-106b-5p; hsa-miR-1180-3p; hsa-miR-144-3p; hsa-miR-20a-5p; hsa-miR-20b-5p; hsa-miR-25-3p; hsa-miR-421
Diseases (MNDR)	relapsing-remitting multiple sclerosis	over-represented	2.49e-6	2.20e-5	2.20e-5	3.04828	12	hsa-miR-106a-5p; hsa-miR-106b-5p; hsa-miR-1180-3p; hsa-miR-144-3p; hsa-miR-15a-5p; hsa-miR-15b-5p; hsa-miR-190b-5p; hsa-miR-20a-5p; hsa-miR-20b-5p; hsa-miR-25-3p; hsa-miR-324-3p; hsa-miR-424-5p
Diseases (MNDR)	Glioblastoma	over-represented	3.17e-6	2.76e-5	2.76e-5	5.56164	15	hsa-miR-101-3p; hsa-miR-106a-5p; hsa-miR-106b-5p; hsa-miR-144-3p; hsa-miR-15a-5p; hsa-miR-15b-5p; hsa-miR-185-5p; hsa-miR-20a-5p; hsa-miR-20b-5p; hsa-miR-25-3p; hsa-miR-324-3p; hsa-miR-421; hsa-miR-424-5p; hsa-miR-484; hsa-miR-664a-5p
Diseases (MNDR)	kidney cancer	over-represented	4.55e-6	3.90e-5	3.90e-5	0.776724	7	hsa-miR-101-3p; hsa-miR-106a-5p; hsa-miR-106b-5p; hsa-miR-15a-5p; hsa-miR-20a-5p; hsa-miR-20b-5p; hsa-miR-424-5p
Diseases (MNDR)	diabetes mellitus	over-represented	5.40e-6	4.55e-5	4.55e-5	3.99353	13	hsa-miR-101-3p; hsa-miR-106a-5p; hsa-miR-144-3p; hsa-miR-15a-5p; hsa-miR-15b-5p; hsa-miR-190b-5p; hsa-miR-20a-5p; hsa-miR-20b-5p; hsa-miR-25-3p; hsa-miR-324-3p; hsa-miR-421; hsa-miR-424-5p; hsa-miR-484
Diseases (MNDR)	lung small cell carcinoma	over-represented	6.55e-6	5.37e-5	5.37e-5	2.11034	10	hsa-miR-101-3p; hsa-miR-106a-5p; hsa-miR-106b-5p; hsa-miR-144-3p; hsa-miR-15a-5p; hsa-miR-15b-5p; hsa-miR-20a-5p; hsa-miR-20b-5p; hsa-miR-25-3p; hsa-miR-421
Diseases (MNDR)	vascular disease	over-represented	6.58e-6	5.37e-5	5.37e-5	5.85474	15	hsa-miR-101-3p; hsa-miR-106a-5p; hsa-miR-106b-5p; hsa-miR-144-3p; hsa-miR-15a-5p; hsa-miR-15b-5p; hsa-miR-185-5p; hsa-miR-190b-5p; hsa-miR-20a-5p; hsa-miR-20b-5p; hsa-miR-25-3p; hsa-miR-324-3p; hsa-miR-421; hsa-miR-424-5p; hsa-miR-484
Diseases (MNDR)	thyroid cancer	over-represented	7.06e-6	5.67e-5	5.67e-5	1.62672	9	hsa-miR-101-3p; hsa-miR-106a-5p; hsa-miR-144-3p; hsa-miR-15a-5p; hsa-miR-15b-5p; hsa-miR-20a-5p; hsa-miR-20b-5p; hsa-miR-25-3p; hsa-miR-421
Diseases (MNDR)	astrocytoma	over-represented	7.33e-6	5.80e-5	5.80e-5	1.63405	9	hsa-miR-101-3p; hsa-miR-106a-5p; hsa-miR-106b-5p; hsa-miR-144-3p; hsa-miR-15a-5p; hsa-miR-15b-5p; hsa-miR-20a-5p; hsa-miR-20b-5p; hsa-miR-25-3p
Diseases (MNDR)	autosomal recessive disease	over-represented	7.93e-6	6.17e-5	6.17e-5	2.15431	10	hsa-miR-101-3p; hsa-miR-144-3p; hsa-miR-15a-5p; hsa-miR-15b-5p; hsa-miR-185-5p; hsa-miR-20a-5p; hsa-miR-20b-5p; hsa-miR-324-3p; hsa-miR-424-5p; hsa-miR-484
Diseases (MNDR)	breast cancer	over-represented	9.40e-6	7.21e-5	7.21e-5	7.15905	16	hsa-miR-101-3p; hsa-miR-106a-5p; hsa-miR-106b-5p; hsa-miR-144-3p; hsa-miR-15a-5p; hsa-miR-15b-5p; hsa-miR-185-5p; hsa-miR-190b-5p; hsa-miR-20a-5p; hsa-miR-20b-5p; hsa-miR-25-3p; hsa-miR-324-3p; hsa-miR-421; hsa-miR-424-5p; hsa-miR-484; hsa-miR-664a-5p
Diseases (MNDR)	pulmonary tuberculosis	over-represented	1.02e-5	7.69e-5	7.69e-5	0.564224	6	hsa-miR-101-3p; hsa-miR-144-3p; hsa-miR-15a-5p; hsa-miR-20a-5p; hsa-miR-421; hsa-miR-424-5p
Diseases (MNDR)	Carcinoma, Renal Cell	over-represented	1.10e-5	8.09e-5	8.09e-5	2.82112	11	hsa-miR-106a-5p; hsa-miR-106b-5p; hsa-miR-1180-3p; hsa-miR-144-3p; hsa-miR-15a-5p; hsa-miR-15b-5p; hsa-miR-185-5p; hsa-miR-20b-5p; hsa-miR-25-3p; hsa-miR-324-3p; hsa-miR-664a-5p
Diseases (MNDR)	type 2 diabetes mellitus	over-represented	1.10e-5	8.09e-5	8.09e-5	0.571552	6	hsa-miR-101-3p; hsa-miR-144-3p; hsa-miR-15a-5p; hsa-miR-15b-5p; hsa-miR-20a-5p; hsa-miR-20b-5p
Diseases (MNDR)	renal cell carcinoma	over-represented	1.26e-5	9.13e-5	9.13e-5	1.28966	8	hsa-miR-101-3p; hsa-miR-106a-5p; hsa-miR-144-3p; hsa-miR-15a-5p; hsa-miR-185-5p; hsa-miR-20a-5p; hsa-miR-20b-5p; hsa-miR-25-3p
Diseases (MNDR)	carcinoma	over-represented	1.33e-5	9.50e-5	9.50e-5	5.16595	14	hsa-miR-101-3p; hsa-miR-106a-5p; hsa-miR-106b-5p; hsa-miR-144-3p; hsa-miR-15a-5p; hsa-miR-15b-5p; hsa-miR-185-5p; hsa-miR-20a-5p; hsa-miR-20b-5p; hsa-miR-25-3p; hsa-miR-324-3p; hsa-miR-421; hsa-miR-424-5p; hsa-miR-484
Diseases (MNDR)	cervical adenocarcinoma	over-represented	1.37e-5	9.64e-5	9.64e-5	0.593534	6	hsa-miR-106a-5p; hsa-miR-106b-5p; hsa-miR-15b-5p; hsa-miR-185-5p; hsa-miR-20b-5p; hsa-miR-25-3p
Diseases (MNDR)	fragile X syndrome	over-represented	1.47e-5	1.02e-4	1.02e-4	0.600862	6	hsa-miR-106a-5p; hsa-miR-106b-5p; hsa-miR-15a-5p; hsa-miR-15b-5p; hsa-miR-20a-5p; hsa-miR-484
Diseases (MNDR)	large cell carcinoma	over-represented	1.58e-5	1.08e-4	1.08e-4	0.351724	5	hsa-miR-101-3p; hsa-miR-144-3p; hsa-miR-15a-5p; hsa-miR-185-5p; hsa-miR-421
Diseases (MNDR)	Lesch-Nyhan syndrome	over-represented	1.61e-5	1.08e-4	1.08e-4	0.168534	4	hsa-miR-106a-5p; hsa-miR-106b-5p; hsa-miR-20a-5p; hsa-miR-25-3p
Diseases (MNDR)	heart disease	over-represented	1.62e-5	1.08e-4	1.08e-4	2.93103	11	hsa-miR-101-3p; hsa-miR-144-3p; hsa-miR-15a-5p; hsa-miR-15b-5p; hsa-miR-185-5p; hsa-miR-20a-5p; hsa-miR-25-3p; hsa-miR-324-3p; hsa-miR-421; hsa-miR-424-5p; hsa-miR-484
Diseases (MNDR)	Heart Failure	over-represented	1.80e-5	1.18e-4	1.18e-4	0.952586	7	hsa-miR-101-3p; hsa-miR-106a-5p; hsa-miR-15a-5p; hsa-miR-15b-5p; hsa-miR-20a-5p; hsa-miR-25-3p; hsa-miR-424-5p
Diseases (MNDR)	cholangiocarcinoma	over-represented	1.95e-5	1.25e-4	1.25e-4	5.31983	14	hsa-miR-101-3p; hsa-miR-106a-5p; hsa-miR-106b-5p; hsa-miR-1180-3p; hsa-miR-144-3p; hsa-miR-15a-5p; hsa-miR-15b-5p; hsa-miR-20a-5p; hsa-miR-20b-5p; hsa-miR-25-3p; hsa-miR-324-3p; hsa-miR-421; hsa-miR-424-5p; hsa-miR-664a-5p
Diseases (MNDR)	neurodegenerative disease	over-represented	1.95e-5	1.25e-4	1.25e-4	5.31983	14	hsa-miR-101-3p; hsa-miR-106a-5p; hsa-miR-144-3p; hsa-miR-15a-5p; hsa-miR-15b-5p; hsa-miR-185-5p; hsa-miR-190b-5p; hsa-miR-20a-5p; hsa-miR-20b-5p; hsa-miR-25-3p; hsa-miR-324-3p; hsa-miR-421; hsa-miR-424-5p; hsa-miR-484
Diseases (MNDR)	pancreatic cancer	over-represented	2.02e-5	1.28e-4	1.28e-4	9.02759	17	hsa-miR-101-3p; hsa-miR-106a-5p; hsa-miR-106b-5p; hsa-miR-1180-3p; hsa-miR-144-3p; hsa-miR-15a-5p; hsa-miR-15b-5p; hsa-miR-185-5p; hsa-miR-190b-5p; hsa-miR-20a-5p; hsa-miR-20b-5p; hsa-miR-25-3p; hsa-miR-324-3p; hsa-miR-421; hsa-miR-424-5p; hsa-miR-484; hsa-miR-664a-5p
Diseases (MNDR)	neuromyelitis optica	over-represented	2.15e-5	1.35e-4	1.35e-4	1.38491	8	hsa-miR-101-3p; hsa-miR-106b-5p; hsa-miR-1180-3p; hsa-miR-144-3p; hsa-miR-15a-5p; hsa-miR-20a-5p; hsa-miR-324-3p; hsa-miR-484
Diseases (MNDR)	Lymphoblastoid	over-represented	2.22e-5	1.38e-4	1.38e-4	0.644828	6	hsa-miR-101-3p; hsa-miR-106a-5p; hsa-miR-15a-5p; hsa-miR-20a-5p; hsa-miR-25-3p; hsa-miR-424-5p
Diseases (MNDR)	malignant glioma	over-represented	2.44e-5	1.50e-4	1.50e-4	5.41509	14	hsa-miR-101-3p; hsa-miR-106a-5p; hsa-miR-106b-5p; hsa-miR-144-3p; hsa-miR-15a-5p; hsa-miR-15b-5p; hsa-miR-185-5p; hsa-miR-20a-5p; hsa-miR-20b-5p; hsa-miR-25-3p; hsa-miR-324-3p; hsa-miR-421; hsa-miR-424-5p; hsa-miR-484
Diseases (MNDR)	bone disease	over-represented	2.56e-5	1.55e-4	1.55e-4	3.76638	12	hsa-miR-101-3p; hsa-miR-106a-5p; hsa-miR-144-3p; hsa-miR-15a-5p; hsa-miR-15b-5p; hsa-miR-185-5p; hsa-miR-20a-5p; hsa-miR-20b-5p; hsa-miR-25-3p; hsa-miR-324-3p; hsa-miR-424-5p; hsa-miR-484
Diseases (MNDR)	Huntingtons disease	over-represented	4.05e-5	2.42e-4	2.42e-4	2.00776	9	hsa-miR-101-3p; hsa-miR-106a-5p; hsa-miR-106b-5p; hsa-miR-144-3p; hsa-miR-15a-5p; hsa-miR-15b-5p; hsa-miR-20a-5p; hsa-miR-421; hsa-miR-484
Diseases (MNDR)	meningioma	over-represented	4.42e-5	2.61e-4	2.61e-4	1.09181	7	hsa-miR-101-3p; hsa-miR-106a-5p; hsa-miR-106b-5p; hsa-miR-15a-5p; hsa-miR-185-5p; hsa-miR-20a-5p; hsa-miR-424-5p
Diseases (MNDR)	squamous cell carcinoma	over-represented	4.69e-5	2.74e-4	2.74e-4	1.53879	8	hsa-miR-101-3p; hsa-miR-144-3p; hsa-miR-15a-5p; hsa-miR-185-5p; hsa-miR-20a-5p; hsa-miR-20b-5p; hsa-miR-25-3p; hsa-miR-421
Diseases (MNDR)	cervical cancer	over-represented	5.21e-5	3.01e-4	3.01e-4	0.0806034	3	hsa-miR-101-3p; hsa-miR-15a-5p; hsa-miR-25-3p
Diseases (MNDR)	progesterone-receptor positive breast cancer	over-represented	5.73e-5	3.27e-4	3.27e-4	4.87284	13	hsa-miR-106a-5p; hsa-miR-106b-5p; hsa-miR-15a-5p; hsa-miR-15b-5p; hsa-miR-185-5p; hsa-miR-190b-5p; hsa-miR-20a-5p; hsa-miR-20b-5p; hsa-miR-25-3p; hsa-miR-421; hsa-miR-424-5p; hsa-miR-484; hsa-miR-664a-5p
Diseases (MNDR)	Adrenocortical Carcinoma	over-represented	6.14e-5	3.47e-4	3.47e-4	0.769397	6	hsa-miR-101-3p; hsa-miR-106b-5p; hsa-miR-15b-5p; hsa-miR-20b-5p; hsa-miR-324-3p; hsa-miR-424-5p
Diseases (MNDR)	pituitary adenoma	over-represented	6.44e-5	3.60e-4	3.60e-4	2.125	9	hsa-miR-101-3p; hsa-miR-106b-5p; hsa-miR-144-3p; hsa-miR-15a-5p; hsa-miR-15b-5p; hsa-miR-185-5p; hsa-miR-190b-5p; hsa-miR-20a-5p; hsa-miR-424-5p
Diseases (MNDR)	IgA glomerulonephritis	over-represented	6.54e-5	3.62e-4	3.62e-4	0.468966	5	hsa-miR-101-3p; hsa-miR-144-3p; hsa-miR-15a-5p; hsa-miR-20a-5p; hsa-miR-25-3p
Diseases (MNDR)	head and neck cancer	over-represented	7.05e-5	3.85e-4	3.85e-4	1.62672	8	hsa-miR-106a-5p; hsa-miR-106b-5p; hsa-miR-1180-3p; hsa-miR-15a-5p; hsa-miR-20a-5p; hsa-miR-25-3p; hsa-miR-421; hsa-miR-424-5p
Diseases (MNDR)	atherosclerosis	over-represented	7.21e-5	3.90e-4	3.90e-4	0.791379	6	hsa-miR-101-3p; hsa-miR-15a-5p; hsa-miR-15b-5p; hsa-miR-20a-5p; hsa-miR-25-3p; hsa-miR-424-5p
Diseases (MNDR)	Laryngeal Neoplasms	over-represented	7.60e-5	4.03e-4	4.03e-4	0.483621	5	hsa-miR-101-3p; hsa-miR-144-3p; hsa-miR-15a-5p; hsa-miR-20a-5p; hsa-miR-20b-5p
Diseases (MNDR)	myelodysplasticmyeloproliferative neoplasm	over-represented	7.60e-5	4.03e-4	4.03e-4	0.483621	5	hsa-miR-101-3p; hsa-miR-106a-5p; hsa-miR-15a-5p; hsa-miR-20a-5p; hsa-miR-25-3p
Diseases (MNDR)	oxyphilic adenoma	over-represented	8.01e-5	4.20e-4	4.20e-4	0.249138	4	hsa-miR-15a-5p; hsa-miR-15b-5p; hsa-miR-185-5p; hsa-miR-424-5p
Diseases (MNDR)	Mesothelioma	over-represented	8.18e-5	4.20e-4	4.20e-4	0.490948	5	hsa-miR-101-3p; hsa-miR-15a-5p; hsa-miR-20a-5p; hsa-miR-20b-5p; hsa-miR-25-3p
Diseases (MNDR)	intellectual disability	over-represented	8.16e-5	4.20e-4	4.20e-4	2.78448	10	hsa-miR-101-3p; hsa-miR-106a-5p; hsa-miR-144-3p; hsa-miR-15a-5p; hsa-miR-15b-5p; hsa-miR-20a-5p; hsa-miR-20b-5p; hsa-miR-25-3p; hsa-miR-324-3p; hsa-miR-424-5p
Diseases (MNDR)	autism spectrum disorder	over-represented	9.00e-5	4.58e-4	4.58e-4	0.256466	4	hsa-miR-15a-5p; hsa-miR-15b-5p; hsa-miR-20a-5p; hsa-miR-484
Diseases (MNDR)	Neoplasms	over-represented	1.08e-4	5.45e-4	5.45e-4	0.85	6	hsa-miR-15a-5p; hsa-miR-15b-5p; hsa-miR-185-5p; hsa-miR-20a-5p; hsa-miR-20b-5p; hsa-miR-25-3p
Diseases (MNDR)	colorectal cancer	over-represented	1.15e-4	5.74e-4	5.74e-4	8.42672	16	hsa-miR-101-3p; hsa-miR-106a-5p; hsa-miR-106b-5p; hsa-miR-1180-3p; hsa-miR-144-3p; hsa-miR-15a-5p; hsa-miR-15b-5p; hsa-miR-185-5p; hsa-miR-190b-5p; hsa-miR-20a-5p; hsa-miR-20b-5p; hsa-miR-25-3p; hsa-miR-324-3p; hsa-miR-421; hsa-miR-424-5p; hsa-miR-484
Diseases (MNDR)	adrenocortical carcinoma	over-represented	1.35e-4	6.63e-4	6.63e-4	1.29698	7	hsa-miR-101-3p; hsa-miR-15a-5p; hsa-miR-15b-5p; hsa-miR-20a-5p; hsa-miR-424-5p; hsa-miR-484; hsa-miR-664a-5p
Diseases (MNDR)	medulloblastoma	over-represented	1.35e-4	6.63e-4	6.63e-4	2.33017	9	hsa-miR-101-3p; hsa-miR-106a-5p; hsa-miR-106b-5p; hsa-miR-15a-5p; hsa-miR-185-5p; hsa-miR-20a-5p; hsa-miR-20b-5p; hsa-miR-25-3p; hsa-miR-324-3p
Diseases (MNDR)	synovial sarcoma	over-represented	1.45e-4	7.04e-4	7.04e-4	1.31164	7	hsa-miR-101-3p; hsa-miR-106b-5p; hsa-miR-15a-5p; hsa-miR-20a-5p; hsa-miR-20b-5p; hsa-miR-324-3p; hsa-miR-424-5p
Diseases (MNDR)	Graves disease	over-represented	1.50e-4	7.22e-4	7.22e-4	0.556897	5	hsa-miR-101-3p; hsa-miR-15a-5p; hsa-miR-15b-5p; hsa-miR-20a-5p; hsa-miR-324-3p
Diseases (MNDR)	Ependymoma	over-represented	2.23e-4	0.0010613	0.0010613	0.967241	6	hsa-miR-106a-5p; hsa-miR-106b-5p; hsa-miR-15a-5p; hsa-miR-20a-5p; hsa-miR-20b-5p; hsa-miR-25-3p
Diseases (MNDR)	dilated cardiomyopathy	over-represented	2.42e-4	0.0011432	0.0011432	0.981897	6	hsa-miR-1180-3p; hsa-miR-15a-5p; hsa-miR-15b-5p; hsa-miR-20a-5p; hsa-miR-20b-5p; hsa-miR-424-5p
Diseases (MNDR)	hypertension	over-represented	2.66e-4	0.0012436	0.0012436	1.95647	8	hsa-miR-101-3p; hsa-miR-144-3p; hsa-miR-15a-5p; hsa-miR-15b-5p; hsa-miR-20a-5p; hsa-miR-324-3p; hsa-miR-424-5p; hsa-miR-484
Diseases (MNDR)	uterine cancer	over-represented	2.74e-4	0.0012691	0.0012691	1.00388	6	hsa-miR-106b-5p; hsa-miR-144-3p; hsa-miR-185-5p; hsa-miR-20a-5p; hsa-miR-25-3p; hsa-miR-324-3p
Diseases (MNDR)	coronary artery disease	over-represented	2.86e-4	0.0013031	0.0013031	0.6375	5	hsa-miR-106b-5p; hsa-miR-15a-5p; hsa-miR-20a-5p; hsa-miR-25-3p; hsa-miR-424-5p
Diseases (MNDR)	diffuse large B-cell lymphoma	over-represented	2.86e-4	0.0013031	0.0013031	0.6375	5	hsa-miR-101-3p; hsa-miR-106a-5p; hsa-miR-15a-5p; hsa-miR-20a-5p; hsa-miR-324-3p
Diseases (MNDR)	malignant pleural mesothelioma	over-represented	2.94e-4	0.0013235	0.0013235	1.46552	7	hsa-miR-101-3p; hsa-miR-144-3p; hsa-miR-185-5p; hsa-miR-20b-5p; hsa-miR-421; hsa-miR-484; hsa-miR-664a-5p
Diseases (MNDR)	Mouth Neoplasms	over-represented	3.19e-4	0.0014257	0.0014257	0.652155	5	hsa-miR-101-3p; hsa-miR-15a-5p; hsa-miR-15b-5p; hsa-miR-20a-5p; hsa-miR-424-5p
Diseases (MNDR)	Cardiomegaly	over-represented	3.36e-4	0.0014772	0.0014772	0.659483	5	hsa-miR-15a-5p; hsa-miR-15b-5p; hsa-miR-185-5p; hsa-miR-20a-5p; hsa-miR-424-5p
Diseases (MNDR)	Lupus Vulgaris	over-represented	3.36e-4	0.0014772	0.0014772	0.659483	5	hsa-miR-101-3p; hsa-miR-185-5p; hsa-miR-20a-5p; hsa-miR-324-3p; hsa-miR-484
Diseases (MNDR)	amyloidosis	over-represented	3.70e-4	0.001611	0.001611	0.366379	4	hsa-miR-101-3p; hsa-miR-15a-5p; hsa-miR-15b-5p; hsa-miR-20a-5p
Diseases (MNDR)	Behcets disease	over-represented	4.31e-4	0.0016904	0.0016904	0.381034	4	hsa-miR-101-3p; hsa-miR-15a-5p; hsa-miR-15b-5p; hsa-miR-20a-5p
Diseases (MNDR)	Duke C	over-represented	3.99e-4	0.0016904	0.0016904	0.373707	4	hsa-miR-106a-5p; hsa-miR-106b-5p; hsa-miR-20a-5p; hsa-miR-25-3p
Diseases (MNDR)	Lymphoma, Extranodal NK-T-Cell	over-represented	4.31e-4	0.0016904	0.0016904	0.381034	4	hsa-miR-101-3p; hsa-miR-15a-5p; hsa-miR-15b-5p; hsa-miR-20a-5p
Diseases (MNDR)	Odontogenic Tumors	over-represented	4.31e-4	0.0016904	0.0016904	0.381034	4	hsa-miR-101-3p; hsa-miR-15a-5p; hsa-miR-15b-5p; hsa-miR-20a-5p
Diseases (MNDR)	Patau syndrome	over-represented	4.31e-4	0.0016904	0.0016904	0.381034	4	hsa-miR-101-3p; hsa-miR-15a-5p; hsa-miR-15b-5p; hsa-miR-20a-5p
Diseases (MNDR)	Vascular Calcification	over-represented	4.31e-4	0.0016904	0.0016904	0.381034	4	hsa-miR-101-3p; hsa-miR-15a-5p; hsa-miR-15b-5p; hsa-miR-20a-5p
Diseases (MNDR)	adrenal cortex cancer	over-represented	4.31e-4	0.0016904	0.0016904	0.381034	4	hsa-miR-101-3p; hsa-miR-15a-5p; hsa-miR-20a-5p; hsa-miR-484
Diseases (MNDR)	antiphospholipid syndrome	over-represented	3.99e-4	0.0016904	0.0016904	0.373707	4	hsa-miR-101-3p; hsa-miR-15a-5p; hsa-miR-15b-5p; hsa-miR-20a-5p
Diseases (MNDR)	aortic valve insufficiency	over-represented	3.99e-4	0.0016904	0.0016904	0.373707	4	hsa-miR-101-3p; hsa-miR-15a-5p; hsa-miR-15b-5p; hsa-miR-20a-5p
Diseases (MNDR)	hemangioma	over-represented	4.31e-4	0.0016904	0.0016904	0.381034	4	hsa-miR-15a-5p; hsa-miR-15b-5p; hsa-miR-20a-5p; hsa-miR-424-5p
Diseases (MNDR)	kidney disease	over-represented	4.01e-4	0.0016904	0.0016904	2.07371	8	hsa-miR-101-3p; hsa-miR-15a-5p; hsa-miR-15b-5p; hsa-miR-20a-5p; hsa-miR-20b-5p; hsa-miR-324-3p; hsa-miR-424-5p; hsa-miR-484
Diseases (MNDR)	psoriatic arthritis	over-represented	4.31e-4	0.0016904	0.0016904	0.381034	4	hsa-miR-101-3p; hsa-miR-15a-5p; hsa-miR-15b-5p; hsa-miR-20a-5p
Diseases (MNDR)	psychotic disorder	over-represented	4.31e-4	0.0016904	0.0016904	0.381034	4	hsa-miR-101-3p; hsa-miR-15a-5p; hsa-miR-15b-5p; hsa-miR-20a-5p
Diseases (MNDR)	Multiple Sclerosis, Chronic Progressive	over-represented	4.36e-4	0.0016963	0.0016963	1.56078	7	hsa-miR-106a-5p; hsa-miR-106b-5p; hsa-miR-15a-5p; hsa-miR-15b-5p; hsa-miR-20a-5p; hsa-miR-20b-5p; hsa-miR-25-3p
Diseases (MNDR)	Chemical and Drug Induced Liver Injury	over-represented	4.64e-4	0.0017404	0.0017404	0.388362	4	hsa-miR-101-3p; hsa-miR-15a-5p; hsa-miR-15b-5p; hsa-miR-20a-5p
Diseases (MNDR)	Fatty Liver	over-represented	4.64e-4	0.0017404	0.0017404	0.388362	4	hsa-miR-106a-5p; hsa-miR-15a-5p; hsa-miR-15b-5p; hsa-miR-20a-5p
Diseases (MNDR)	SARS Virus	over-represented	4.64e-4	0.0017404	0.0017404	0.388362	4	hsa-miR-101-3p; hsa-miR-15a-5p; hsa-miR-15b-5p; hsa-miR-20a-5p
Diseases (MNDR)	hepatitis B	over-represented	4.55e-4	0.0017404	0.0017404	0.703448	5	hsa-miR-106a-5p; hsa-miR-15a-5p; hsa-miR-15b-5p; hsa-miR-20a-5p; hsa-miR-25-3p
Diseases (MNDR)	toxoplasmosis	over-represented	4.64e-4	0.0017404	0.0017404	0.388362	4	hsa-miR-101-3p; hsa-miR-15a-5p; hsa-miR-20a-5p; hsa-miR-20b-5p
Diseases (MNDR)	asthma	over-represented	5.02e-4	0.0018413	0.0018413	0.718103	5	hsa-miR-101-3p; hsa-miR-15a-5p; hsa-miR-20a-5p; hsa-miR-324-3p; hsa-miR-424-5p
Diseases (MNDR)	endometriosis	over-represented	5.02e-4	0.0018413	0.0018413	0.718103	5	hsa-miR-101-3p; hsa-miR-15a-5p; hsa-miR-20a-5p; hsa-miR-25-3p; hsa-miR-424-5p
Diseases (MNDR)	fatty liver disease	over-represented	4.99e-4	0.0018413	0.0018413	0.39569	4	hsa-miR-101-3p; hsa-miR-15a-5p; hsa-miR-15b-5p; hsa-miR-20a-5p
Diseases (MNDR)	Retinal Neovascularization	over-represented	5.35e-4	0.0018979	0.0018979	0.403017	4	hsa-miR-101-3p; hsa-miR-15a-5p; hsa-miR-20a-5p; hsa-miR-424-5p
Diseases (MNDR)	Toxoplasma	over-represented	5.35e-4	0.0018979	0.0018979	0.403017	4	hsa-miR-101-3p; hsa-miR-106a-5p; hsa-miR-15a-5p; hsa-miR-20a-5p
Diseases (MNDR)	adenoma	over-represented	5.21e-4	0.0018979	0.0018979	1.12845	6	hsa-miR-106a-5p; hsa-miR-15a-5p; hsa-miR-15b-5p; hsa-miR-190b-5p; hsa-miR-20a-5p; hsa-miR-484
Diseases (MNDR)	lung disease	over-represented	5.28e-4	0.0018979	0.0018979	2.76983	9	hsa-miR-144-3p; hsa-miR-15a-5p; hsa-miR-15b-5p; hsa-miR-20a-5p; hsa-miR-20b-5p; hsa-miR-324-3p; hsa-miR-421; hsa-miR-424-5p; hsa-miR-484
Diseases (MNDR)	viral hepatitis	over-represented	5.35e-4	0.0018979	0.0018979	0.403017	4	hsa-miR-101-3p; hsa-miR-15a-5p; hsa-miR-20a-5p; hsa-miR-25-3p
Diseases (MNDR)	endometrial cancer	over-represented	5.77e-4	0.0020184	0.0020184	0.740086	5	hsa-miR-101-3p; hsa-miR-15a-5p; hsa-miR-20a-5p; hsa-miR-25-3p; hsa-miR-424-5p
Diseases (MNDR)	myasthenia gravis	over-represented	5.74e-4	0.0020184	0.0020184	0.410345	4	hsa-miR-15a-5p; hsa-miR-15b-5p; hsa-miR-20a-5p; hsa-miR-20b-5p
Diseases (MNDR)	arthritis	over-represented	6.29e-4	0.0021853	0.0021853	1.65603	7	hsa-miR-144-3p; hsa-miR-15a-5p; hsa-miR-15b-5p; hsa-miR-20a-5p; hsa-miR-324-3p; hsa-miR-424-5p; hsa-miR-484
Diseases (MNDR)	Urinary Bladder Neoplasms	over-represented	6.61e-4	0.0022814	0.0022814	0.762069	5	hsa-miR-106a-5p; hsa-miR-15a-5p; hsa-miR-15b-5p; hsa-miR-20a-5p; hsa-miR-25-3p
Diseases (MNDR)	Barretts esophagus	over-represented	7.02e-4	0.0023726	0.0023726	0.432328	4	hsa-miR-101-3p; hsa-miR-15a-5p; hsa-miR-15b-5p; hsa-miR-20a-5p
Diseases (MNDR)	eosinophilic esophagitis	over-represented	7.02e-4	0.0023726	0.0023726	0.432328	4	hsa-miR-101-3p; hsa-miR-144-3p; hsa-miR-15a-5p; hsa-miR-20a-5p
Diseases (MNDR)	tongue cancer	over-represented	7.02e-4	0.0023726	0.0023726	0.432328	4	hsa-miR-101-3p; hsa-miR-15a-5p; hsa-miR-15b-5p; hsa-miR-20a-5p
Diseases (MNDR)	Reperfusion Injury	over-represented	7.48e-4	0.002514	0.002514	0.439655	4	hsa-miR-101-3p; hsa-miR-15a-5p; hsa-miR-15b-5p; hsa-miR-20a-5p
Diseases (MNDR)	Pseudorabies	over-represented	7.66e-4	0.0025573	0.0025573	0.190517	3	hsa-miR-106a-5p; hsa-miR-20a-5p; hsa-miR-20b-5p
Diseases (MNDR)	Brain Injuries	over-represented	7.97e-4	0.0026437	0.0026437	0.446983	4	hsa-miR-101-3p; hsa-miR-15a-5p; hsa-miR-15b-5p; hsa-miR-20a-5p
Diseases (MNDR)	Sepsis	over-represented	8.48e-4	0.0027774	0.0027774	0.45431	4	hsa-miR-101-3p; hsa-miR-106a-5p; hsa-miR-15a-5p; hsa-miR-20a-5p
Diseases (MNDR)	mantle cell lymphoma	over-represented	8.48e-4	0.0027774	0.0027774	0.45431	4	hsa-miR-101-3p; hsa-miR-15a-5p; hsa-miR-20a-5p; hsa-miR-20b-5p
Diseases (MNDR)	Hodgkin Disease	over-represented	8.58e-4	0.0027914	0.0027914	0.197845	3	hsa-miR-15b-5p; hsa-miR-20a-5p; hsa-miR-324-3p
Diseases (MNDR)	gastrointestinal system cancer	over-represented	9.02e-4	0.0028969	0.0028969	0.461638	4	hsa-miR-101-3p; hsa-miR-15a-5p; hsa-miR-20a-5p; hsa-miR-25-3p
Diseases (MNDR)	stomach carcinoma	over-represented	9.02e-4	0.0028969	0.0028969	0.461638	4	hsa-miR-106b-5p; hsa-miR-185-5p; hsa-miR-25-3p; hsa-miR-421
Diseases (MNDR)	schizophrenia	over-represented	9.17e-4	0.0029268	0.0029268	1.25302	6	hsa-miR-101-3p; hsa-miR-15a-5p; hsa-miR-15b-5p; hsa-miR-20a-5p; hsa-miR-20b-5p; hsa-miR-424-5p
Diseases (MNDR)	acute promyelocytic leukemia	over-represented	9.58e-4	0.003038	0.003038	0.468966	4	hsa-miR-101-3p; hsa-miR-15a-5p; hsa-miR-15b-5p; hsa-miR-20a-5p
Diseases (MNDR)	ovarian clear cell carcinoma	over-represented	0.0010099	0.0031832	0.0031832	0.835345	5	hsa-miR-101-3p; hsa-miR-106a-5p; hsa-miR-106b-5p; hsa-miR-324-3p; hsa-miR-424-5p
Diseases (MNDR)	squamous cell neoplasm	over-represented	0.0010157	0.0031832	0.0031832	0.476293	4	hsa-miR-101-3p; hsa-miR-15a-5p; hsa-miR-20a-5p; hsa-miR-25-3p
Diseases (MNDR)	familiar ovarian carcinoma	over-represented	0.001024	0.0031898	0.0031898	3.72974	10	hsa-miR-101-3p; hsa-miR-106a-5p; hsa-miR-106b-5p; hsa-miR-15a-5p; hsa-miR-15b-5p; hsa-miR-190b-5p; hsa-miR-25-3p; hsa-miR-421; hsa-miR-484; hsa-miR-664a-5p
Diseases (MNDR)	Arsenic Poisoning	over-represented	0.001039	0.0032171	0.0032171	0.0512931	2	hsa-miR-106a-5p; hsa-miR-20a-5p
Diseases (MNDR)	brain stem cancer	over-represented	0.0010622	0.0032693	0.0032693	0.2125	3	hsa-miR-106b-5p; hsa-miR-20a-5p; hsa-miR-424-5p
Diseases (MNDR)	Precursor Cell Lymphoblastic Leukemia-Lymphoma	over-represented	0.0010695	0.003272	0.003272	1.28966	6	hsa-miR-101-3p; hsa-miR-106a-5p; hsa-miR-15a-5p; hsa-miR-15b-5p; hsa-miR-20a-5p; hsa-miR-424-5p
Diseases (MNDR)	acute T cell leukemia	over-represented	0.0011374	0.0034592	0.0034592	0.857328	5	hsa-miR-106a-5p; hsa-miR-106b-5p; hsa-miR-15a-5p; hsa-miR-20a-5p; hsa-miR-20b-5p
Diseases (MNDR)	liver disease	over-represented	0.0012765	0.0038596	0.0038596	0.87931	5	hsa-miR-101-3p; hsa-miR-106b-5p; hsa-miR-15a-5p; hsa-miR-15b-5p; hsa-miR-20a-5p
Diseases (MNDR)	aortic valve disease	over-represented	0.0013794	0.0041461	0.0041462	0.0586207	2	hsa-miR-106a-5p; hsa-miR-424-5p
Diseases (MNDR)	Peripheral Nervous System Diseases	over-represented	0.0014184	0.0041899	0.0041899	0.520259	4	hsa-miR-15a-5p; hsa-miR-15b-5p; hsa-miR-324-3p; hsa-miR-424-5p
Diseases (MNDR)	facioscapulohumeral muscular dystrophy	over-represented	0.0014184	0.0041899	0.0041899	0.520259	4	hsa-miR-101-3p; hsa-miR-15a-5p; hsa-miR-20a-5p; hsa-miR-25-3p
Diseases (MNDR)	lupus nephritis	over-represented	0.0014184	0.0041899	0.0041899	0.520259	4	hsa-miR-15a-5p; hsa-miR-15b-5p; hsa-miR-20a-5p; hsa-miR-324-3p
Diseases (MNDR)	cancer	over-represented	0.0014574	0.0042806	0.0042806	8.66121	15	hsa-miR-101-3p; hsa-miR-106a-5p; hsa-miR-106b-5p; hsa-miR-144-3p; hsa-miR-15a-5p; hsa-miR-15b-5p; hsa-miR-185-5p; hsa-miR-190b-5p; hsa-miR-20a-5p; hsa-miR-20b-5p; hsa-miR-25-3p; hsa-miR-324-3p; hsa-miR-421; hsa-miR-424-5p; hsa-miR-484
Diseases (MNDR)	colon cancer	over-represented	0.00153	0.0044682	0.0044682	11.6289	17	hsa-miR-101-3p; hsa-miR-106a-5p; hsa-miR-106b-5p; hsa-miR-1180-3p; hsa-miR-144-3p; hsa-miR-15a-5p; hsa-miR-15b-5p; hsa-miR-185-5p; hsa-miR-190b-5p; hsa-miR-20a-5p; hsa-miR-20b-5p; hsa-miR-25-3p; hsa-miR-324-3p; hsa-miR-421; hsa-miR-424-5p; hsa-miR-484; hsa-miR-664a-5p
Diseases (MNDR)	HIV Infections	over-represented	0.0015745	0.0045722	0.0045722	0.534914	4	hsa-miR-101-3p; hsa-miR-15a-5p; hsa-miR-15b-5p; hsa-miR-20a-5p
Diseases (MNDR)	Subarachnoid Hemorrhage, Traumatic	over-represented	0.0018338	0.0052954	0.0052954	0.952586	5	hsa-miR-106b-5p; hsa-miR-15a-5p; hsa-miR-20b-5p; hsa-miR-324-3p; hsa-miR-421
Diseases (MNDR)	Adenoviridae Infections	over-represented	0.0019223	0.0055198	0.0055198	0.564224	4	hsa-miR-15a-5p; hsa-miR-20a-5p; hsa-miR-25-3p; hsa-miR-421
Diseases (MNDR)	pre-eclampsia	over-represented	0.0024285	0.0069347	0.0069347	0.600862	4	hsa-miR-101-3p; hsa-miR-15a-5p; hsa-miR-20a-5p; hsa-miR-20b-5p
Diseases (MNDR)	esophageal cancer	over-represented	0.002527	0.0071761	0.0071762	6.82198	13	hsa-miR-101-3p; hsa-miR-106a-5p; hsa-miR-106b-5p; hsa-miR-144-3p; hsa-miR-15a-5p; hsa-miR-15b-5p; hsa-miR-185-5p; hsa-miR-20a-5p; hsa-miR-20b-5p; hsa-miR-25-3p; hsa-miR-324-3p; hsa-miR-424-5p; hsa-miR-484
Diseases (MNDR)	Down syndrome	over-represented	0.0025546	0.0072148	0.0072147	1.02586	5	hsa-miR-101-3p; hsa-miR-15a-5p; hsa-miR-15b-5p; hsa-miR-20a-5p; hsa-miR-25-3p
Diseases (MNDR)	Muscular Disorders, Atrophic	over-represented	0.0026547	0.0074565	0.0074564	0.615517	4	hsa-miR-101-3p; hsa-miR-15a-5p; hsa-miR-20a-5p; hsa-miR-25-3p
Diseases (MNDR)	chordoma	over-represented	0.0027208	0.0076005	0.0076005	1.04052	5	hsa-miR-106b-5p; hsa-miR-15a-5p; hsa-miR-15b-5p; hsa-miR-185-5p; hsa-miR-20a-5p
Diseases (MNDR)	non-Hodgkin lymphoma	over-represented	0.0031504	0.008753	0.008753	0.644828	4	hsa-miR-15a-5p; hsa-miR-20a-5p; hsa-miR-324-3p; hsa-miR-424-5p
Diseases (MNDR)	papillary thyroid carcinoma	over-represented	0.0034207	0.009453	0.009453	0.659483	4	hsa-miR-101-3p; hsa-miR-15a-5p; hsa-miR-15b-5p; hsa-miR-20a-5p
Diseases (MNDR)	Abortion, Habitual	over-represented	0.0061059	0.0103579	0.0103579	0.388362	3	hsa-miR-101-3p; hsa-miR-15a-5p; hsa-miR-20a-5p
Diseases (MNDR)	Acute Coronary Syndrome	over-represented	0.0054776	0.0103579	0.0103579	0.373707	3	hsa-miR-101-3p; hsa-miR-15a-5p; hsa-miR-20a-5p
Diseases (MNDR)	Acute Lung Injury	over-represented	0.0054776	0.0103579	0.0103579	0.373707	3	hsa-miR-15a-5p; hsa-miR-15b-5p; hsa-miR-20a-5p
Diseases (MNDR)	Albuminuria	over-represented	0.0057865	0.0103579	0.0103579	0.381034	3	hsa-miR-15a-5p; hsa-miR-15b-5p; hsa-miR-20a-5p
Diseases (MNDR)	Arrhythmias, Cardiac	over-represented	0.0054776	0.0103579	0.0103579	0.373707	3	hsa-miR-15a-5p; hsa-miR-15b-5p; hsa-miR-20a-5p
Diseases (MNDR)	Autoimmune Diseases	over-represented	0.0054776	0.0103579	0.0103579	0.373707	3	hsa-miR-15a-5p; hsa-miR-15b-5p; hsa-miR-20a-5p
Diseases (MNDR)	Brain Ischemia	over-represented	0.0054776	0.0103579	0.0103579	0.373707	3	hsa-miR-15a-5p; hsa-miR-15b-5p; hsa-miR-20a-5p
Diseases (MNDR)	Burns	over-represented	0.0057865	0.0103579	0.0103579	0.381034	3	hsa-miR-15a-5p; hsa-miR-15b-5p; hsa-miR-20a-5p
Diseases (MNDR)	Cerebellar Neoplasms	over-represented	0.0057865	0.0103579	0.0103579	0.381034	3	hsa-miR-15a-5p; hsa-miR-15b-5p; hsa-miR-20a-5p
Diseases (MNDR)	Cerebral Hemorrhage	over-represented	0.0051789	0.0103579	0.0103579	0.366379	3	hsa-miR-101-3p; hsa-miR-15a-5p; hsa-miR-20a-5p
Diseases (MNDR)	Cervical Intraepithelial Neoplasia	over-represented	0.0054776	0.0103579	0.0103579	0.373707	3	hsa-miR-15a-5p; hsa-miR-15b-5p; hsa-miR-20a-5p
Diseases (MNDR)	Child Development Disorders, Pervasive	over-represented	0.0051789	0.0103579	0.0103579	0.366379	3	hsa-miR-15a-5p; hsa-miR-15b-5p; hsa-miR-20a-5p
Diseases (MNDR)	Cicatrix	over-represented	0.0054776	0.0103579	0.0103579	0.373707	3	hsa-miR-15a-5p; hsa-miR-15b-5p; hsa-miR-20a-5p
Diseases (MNDR)	Cocaine-Related Disorders	over-represented	0.0043433	0.0103579	0.0103579	0.344397	3	hsa-miR-101-3p; hsa-miR-15a-5p; hsa-miR-20a-5p
Diseases (MNDR)	Colorectal Neoplasms, Hereditary Nonpolyposis	over-represented	0.0057865	0.0103579	0.0103579	0.381034	3	hsa-miR-15a-5p; hsa-miR-15b-5p; hsa-miR-20a-5p
Diseases (MNDR)	Creutzfeldt-Jakob disease	over-represented	0.0057865	0.0103579	0.0103579	0.381034	3	hsa-miR-15a-5p; hsa-miR-15b-5p; hsa-miR-20a-5p
Diseases (MNDR)	Diabetes Complications	over-represented	0.0057865	0.0103579	0.0103579	0.381034	3	hsa-miR-15a-5p; hsa-miR-15b-5p; hsa-miR-20a-5p
Diseases (MNDR)	Digestive System Neoplasms	over-represented	0.0051789	0.0103579	0.0103579	0.366379	3	hsa-miR-101-3p; hsa-miR-15a-5p; hsa-miR-20a-5p
Diseases (MNDR)	Encephalomyelitis, Autoimmune, Experimental	over-represented	0.0057865	0.0103579	0.0103579	0.381034	3	hsa-miR-15a-5p; hsa-miR-15b-5p; hsa-miR-20a-5p
Diseases (MNDR)	Endothelium, Vascular	over-represented	0.0054776	0.0103579	0.0103579	0.373707	3	hsa-miR-15a-5p; hsa-miR-15b-5p; hsa-miR-20a-5p
Diseases (MNDR)	Erythropoiesis	over-represented	0.0057865	0.0103579	0.0103579	0.381034	3	hsa-miR-15a-5p; hsa-miR-15b-5p; hsa-miR-20a-5p
Diseases (MNDR)	Esophagus	over-represented	0.0061059	0.0103579	0.0103579	0.388362	3	hsa-miR-15a-5p; hsa-miR-15b-5p; hsa-miR-20a-5p
Diseases (MNDR)	Eye Abnormalities	over-represented	0.0061059	0.0103579	0.0103579	0.388362	3	hsa-miR-15a-5p; hsa-miR-15b-5p; hsa-miR-20a-5p
Diseases (MNDR)	Fanconi anemia	over-represented	0.0057865	0.0103579	0.0103579	0.381034	3	hsa-miR-15a-5p; hsa-miR-15b-5p; hsa-miR-20a-5p
Diseases (MNDR)	Fibroblasts	over-represented	0.0057865	0.0103579	0.0103579	0.381034	3	hsa-miR-15a-5p; hsa-miR-15b-5p; hsa-miR-20a-5p
Diseases (MNDR)	Francisella	over-represented	0.0057865	0.0103579	0.0103579	0.381034	3	hsa-miR-15a-5p; hsa-miR-15b-5p; hsa-miR-20a-5p
Diseases (MNDR)	Gerstmann-Straussler-Scheinker syndrome	over-represented	0.0057865	0.0103579	0.0103579	0.381034	3	hsa-miR-15a-5p; hsa-miR-15b-5p; hsa-miR-20a-5p
Diseases (MNDR)	Gilles de la Tourette syndrome	over-represented	0.0061059	0.0103579	0.0103579	0.388362	3	hsa-miR-15a-5p; hsa-miR-15b-5p; hsa-miR-20a-5p
Diseases (MNDR)	Growth Hormone-Secreting Pituitary Adenoma	over-represented	0.0040086	0.0103579	0.0103579	0.688793	4	hsa-miR-144-3p; hsa-miR-15a-5p; hsa-miR-15b-5p; hsa-miR-185-5p
Diseases (MNDR)	HEV	over-represented	0.0057865	0.0103579	0.0103579	0.381034	3	hsa-miR-15a-5p; hsa-miR-15b-5p; hsa-miR-20a-5p
Diseases (MNDR)	HIV-1	over-represented	0.0054776	0.0103579	0.0103579	0.373707	3	hsa-miR-15a-5p; hsa-miR-15b-5p; hsa-miR-20a-5p
Diseases (MNDR)	Hailey-Hailey disease	over-represented	0.0054776	0.0103579	0.0103579	0.373707	3	hsa-miR-15a-5p; hsa-miR-15b-5p; hsa-miR-20a-5p
Diseases (MNDR)	Hearing Loss	over-represented	0.0057865	0.0103579	0.0103579	0.381034	3	hsa-miR-15a-5p; hsa-miR-15b-5p; hsa-miR-20a-5p
Diseases (MNDR)	Hypoxia	over-represented	0.0057865	0.0103579	0.0103579	0.381034	3	hsa-miR-15a-5p; hsa-miR-15b-5p; hsa-miR-20a-5p
Diseases (MNDR)	Hypoxia-Ischemia, Brain	over-represented	0.0061059	0.0103579	0.0103579	0.388362	3	hsa-miR-15a-5p; hsa-miR-15b-5p; hsa-miR-20a-5p
Diseases (MNDR)	Influenza, Human	over-represented	0.0048903	0.0103579	0.0103579	0.359052	3	hsa-miR-101-3p; hsa-miR-15a-5p; hsa-miR-20a-5p
Diseases (MNDR)	Intervertebral Disc	over-represented	0.0057865	0.0103579	0.0103579	0.381034	3	hsa-miR-15a-5p; hsa-miR-15b-5p; hsa-miR-20a-5p
Diseases (MNDR)	Ischemic Preconditioning	over-represented	0.0051789	0.0103579	0.0103579	0.366379	3	hsa-miR-15a-5p; hsa-miR-15b-5p; hsa-miR-20a-5p
Diseases (MNDR)	Keloid	over-represented	0.0057865	0.0103579	0.0103579	0.381034	3	hsa-miR-15a-5p; hsa-miR-15b-5p; hsa-miR-20a-5p
Diseases (MNDR)	Leukemia, Biphenotypic, Acute	over-represented	0.0057865	0.0103579	0.0103579	0.381034	3	hsa-miR-15a-5p; hsa-miR-15b-5p; hsa-miR-20a-5p
Diseases (MNDR)	Leukoplakia, Oral	over-represented	0.0057865	0.0103579	0.0103579	0.381034	3	hsa-miR-15a-5p; hsa-miR-15b-5p; hsa-miR-20a-5p
Diseases (MNDR)	Lichen Planus, Oral	over-represented	0.0057865	0.0103579	0.0103579	0.381034	3	hsa-miR-101-3p; hsa-miR-15a-5p; hsa-miR-20a-5p
Diseases (MNDR)	Liver Cirrhosis, Biliary	over-represented	0.0057865	0.0103579	0.0103579	0.381034	3	hsa-miR-15a-5p; hsa-miR-15b-5p; hsa-miR-20a-5p
Diseases (MNDR)	Liver Failure	over-represented	0.0061059	0.0103579	0.0103579	0.388362	3	hsa-miR-15a-5p; hsa-miR-15b-5p; hsa-miR-20a-5p
Diseases (MNDR)	Liver Neoplasms	over-represented	0.00487	0.0103579	0.0103579	5.36379	11	hsa-miR-101-3p; hsa-miR-106a-5p; hsa-miR-144-3p; hsa-miR-15a-5p; hsa-miR-15b-5p; hsa-miR-185-5p; hsa-miR-20a-5p; hsa-miR-20b-5p; hsa-miR-25-3p; hsa-miR-324-3p; hsa-miR-484
Diseases (MNDR)	Lymphoma, Primary Effusion	over-represented	0.0061059	0.0103579	0.0103579	0.388362	3	hsa-miR-101-3p; hsa-miR-15a-5p; hsa-miR-20a-5p
Diseases (MNDR)	Lymphoproliferative Disorders	over-represented	0.0057865	0.0103579	0.0103579	0.381034	3	hsa-miR-15a-5p; hsa-miR-15b-5p; hsa-miR-20a-5p
Diseases (MNDR)	Marek Disease	over-represented	0.0054776	0.0103579	0.0103579	0.373707	3	hsa-miR-101-3p; hsa-miR-15a-5p; hsa-miR-20a-5p
Diseases (MNDR)	Myocardial Reperfusion Injury	over-represented	0.0061059	0.0103579	0.0103579	0.388362	3	hsa-miR-15a-5p; hsa-miR-15b-5p; hsa-miR-20a-5p
Diseases (MNDR)	Myocardium	over-represented	0.0057865	0.0103579	0.0103579	0.381034	3	hsa-miR-15a-5p; hsa-miR-20a-5p; hsa-miR-25-3p
Diseases (MNDR)	Nasal Polyps	over-represented	0.0054776	0.0103579	0.0103579	0.373707	3	hsa-miR-15a-5p; hsa-miR-15b-5p; hsa-miR-20a-5p
Diseases (MNDR)	Neoplasms, Glandular and Epithelial	over-represented	0.0054776	0.0103579	0.0103579	0.373707	3	hsa-miR-15a-5p; hsa-miR-15b-5p; hsa-miR-20a-5p
Diseases (MNDR)	Neurofibromatosis 2	over-represented	0.0054776	0.0103579	0.0103579	0.373707	3	hsa-miR-15a-5p; hsa-miR-15b-5p; hsa-miR-20a-5p
Diseases (MNDR)	Nevus, Pigmented	over-represented	0.0046118	0.0103579	0.0103579	0.351724	3	hsa-miR-15a-5p; hsa-miR-15b-5p; hsa-miR-20a-5p
Diseases (MNDR)	Osteolysis	over-represented	0.0057865	0.0103579	0.0103579	0.381034	3	hsa-miR-15a-5p; hsa-miR-15b-5p; hsa-miR-20a-5p
Diseases (MNDR)	Precursor T-Cell Lymphoblastic Leukemia-Lymphoma	over-represented	0.0057865	0.0103579	0.0103579	0.381034	3	hsa-miR-15a-5p; hsa-miR-15b-5p; hsa-miR-20a-5p
Diseases (MNDR)	RNA Virus Infections	over-represented	0.0057865	0.0103579	0.0103579	0.381034	3	hsa-miR-15a-5p; hsa-miR-15b-5p; hsa-miR-20a-5p
Diseases (MNDR)	Radiation Injuries	over-represented	0.0057865	0.0103579	0.0103579	0.381034	3	hsa-miR-15a-5p; hsa-miR-15b-5p; hsa-miR-20a-5p
Diseases (MNDR)	Renal Insufficiency	over-represented	0.0057865	0.0103579	0.0103579	0.381034	3	hsa-miR-15a-5p; hsa-miR-15b-5p; hsa-miR-20a-5p
Diseases (MNDR)	Sezarys disease	over-represented	0.0057865	0.0103579	0.0103579	0.381034	3	hsa-miR-101-3p; hsa-miR-15a-5p; hsa-miR-20a-5p
Diseases (MNDR)	Sjogrens syndrome	over-represented	0.0057865	0.0103579	0.0103579	0.381034	3	hsa-miR-15a-5p; hsa-miR-15b-5p; hsa-miR-20a-5p
Diseases (MNDR)	Synapses	over-represented	0.0057865	0.0103579	0.0103579	0.381034	3	hsa-miR-15a-5p; hsa-miR-15b-5p; hsa-miR-20a-5p
Diseases (MNDR)	Trophoblasts	over-represented	0.0061059	0.0103579	0.0103579	0.388362	3	hsa-miR-101-3p; hsa-miR-20a-5p; hsa-miR-424-5p
Diseases (MNDR)	acoustic neuroma	over-represented	0.0057865	0.0103579	0.0103579	0.381034	3	hsa-miR-15a-5p; hsa-miR-15b-5p; hsa-miR-20a-5p
Diseases (MNDR)	acquired immunodeficiency syndrome	over-represented	0.0054776	0.0103579	0.0103579	0.373707	3	hsa-miR-15a-5p; hsa-miR-15b-5p; hsa-miR-20a-5p
Diseases (MNDR)	acute kidney failure	over-represented	0.0051789	0.0103579	0.0103579	0.366379	3	hsa-miR-15a-5p; hsa-miR-15b-5p; hsa-miR-20a-5p
Diseases (MNDR)	acute leukemia	over-represented	0.0057865	0.0103579	0.0103579	0.381034	3	hsa-miR-15a-5p; hsa-miR-15b-5p; hsa-miR-20a-5p
Diseases (MNDR)	adrenal cortical adenoma	over-represented	0.0057865	0.0103579	0.0103579	0.381034	3	hsa-miR-15a-5p; hsa-miR-20a-5p; hsa-miR-484
Diseases (MNDR)	alcoholic hepatitis	over-represented	0.0057865	0.0103579	0.0103579	0.381034	3	hsa-miR-15a-5p; hsa-miR-15b-5p; hsa-miR-20a-5p
Diseases (MNDR)	alopecia	over-represented	0.0051789	0.0103579	0.0103579	0.366379	3	hsa-miR-101-3p; hsa-miR-15a-5p; hsa-miR-20a-5p
Diseases (MNDR)	anus neoplasm	over-represented	0.0057865	0.0103579	0.0103579	0.381034	3	hsa-miR-15a-5p; hsa-miR-15b-5p; hsa-miR-20a-5p
Diseases (MNDR)	atrophic gastritis	over-represented	0.0061059	0.0103579	0.0103579	0.388362	3	hsa-miR-15a-5p; hsa-miR-15b-5p; hsa-miR-20a-5p
Diseases (MNDR)	biliary tract neoplasm	over-represented	0.0051789	0.0103579	0.0103579	0.366379	3	hsa-miR-101-3p; hsa-miR-20a-5p; hsa-miR-421
Diseases (MNDR)	brain ischemia	over-represented	0.0051789	0.0103579	0.0103579	0.366379	3	hsa-miR-15a-5p; hsa-miR-15b-5p; hsa-miR-20a-5p
Diseases (MNDR)	breast ductal carcinoma	over-represented	0.0057865	0.0103579	0.0103579	0.381034	3	hsa-miR-15a-5p; hsa-miR-15b-5p; hsa-miR-20a-5p
Diseases (MNDR)	cataract	over-represented	0.0054776	0.0103579	0.0103579	0.373707	3	hsa-miR-15a-5p; hsa-miR-15b-5p; hsa-miR-20a-5p
Diseases (MNDR)	central nervous system disease	over-represented	0.0051789	0.0103579	0.0103579	0.366379	3	hsa-miR-15a-5p; hsa-miR-15b-5p; hsa-miR-20a-5p
Diseases (MNDR)	cerebral infarction	over-represented	0.0061059	0.0103579	0.0103579	0.388362	3	hsa-miR-101-3p; hsa-miR-15a-5p; hsa-miR-20a-5p
Diseases (MNDR)	chlamydia	over-represented	0.0057865	0.0103579	0.0103579	0.381034	3	hsa-miR-15a-5p; hsa-miR-15b-5p; hsa-miR-20a-5p
Diseases (MNDR)	chondrodysplasia punctata	over-represented	0.0057865	0.0103579	0.0103579	0.381034	3	hsa-miR-15a-5p; hsa-miR-15b-5p; hsa-miR-20a-5p
Diseases (MNDR)	chronic kidney disease	over-represented	0.0061059	0.0103579	0.0103579	0.388362	3	hsa-miR-15a-5p; hsa-miR-15b-5p; hsa-miR-20a-5p
Diseases (MNDR)	colitis	over-represented	0.0061059	0.0103579	0.0103579	0.388362	3	hsa-miR-15a-5p; hsa-miR-15b-5p; hsa-miR-20a-5p
Diseases (MNDR)	dementia	over-represented	0.0054776	0.0103579	0.0103579	0.373707	3	hsa-miR-15a-5p; hsa-miR-15b-5p; hsa-miR-20a-5p
Diseases (MNDR)	dyspepsia	over-represented	0.0061059	0.0103579	0.0103579	0.388362	3	hsa-miR-15a-5p; hsa-miR-15b-5p; hsa-miR-20a-5p
Diseases (MNDR)	embryonal carcinoma	over-represented	0.0061059	0.0103579	0.0103579	0.388362	3	hsa-miR-15a-5p; hsa-miR-15b-5p; hsa-miR-20a-5p
Diseases (MNDR)	endomyocardial fibrosis	over-represented	0.0054776	0.0103579	0.0103579	0.373707	3	hsa-miR-15a-5p; hsa-miR-20a-5p; hsa-miR-25-3p
Diseases (MNDR)	familial hyperlipidemia	over-represented	0.0057865	0.0103579	0.0103579	0.381034	3	hsa-miR-15a-5p; hsa-miR-15b-5p; hsa-miR-20a-5p
Diseases (MNDR)	focal epithelial hyperplasia	over-represented	0.0057865	0.0103579	0.0103579	0.381034	3	hsa-miR-15a-5p; hsa-miR-15b-5p; hsa-miR-20a-5p
Diseases (MNDR)	germ cell and embryonal cancer	over-represented	0.0057865	0.0103579	0.0103579	0.381034	3	hsa-miR-15a-5p; hsa-miR-15b-5p; hsa-miR-20a-5p
Diseases (MNDR)	glomerulonephritis	over-represented	0.0061059	0.0103579	0.0103579	0.388362	3	hsa-miR-15a-5p; hsa-miR-15b-5p; hsa-miR-20a-5p
Diseases (MNDR)	granulosa cell tumor	over-represented	0.0057865	0.0103579	0.0103579	0.381034	3	hsa-miR-15a-5p; hsa-miR-15b-5p; hsa-miR-20a-5p
Diseases (MNDR)	hepatitis C	over-represented	0.0044926	0.0103579	0.0103579	0.710776	4	hsa-miR-101-3p; hsa-miR-15a-5p; hsa-miR-15b-5p; hsa-miR-20a-5p
Diseases (MNDR)	hyperglycemia	over-represented	0.0061059	0.0103579	0.0103579	0.388362	3	hsa-miR-15a-5p; hsa-miR-15b-5p; hsa-miR-20a-5p
Diseases (MNDR)	hypersensitivity reaction type II disease	over-represented	0.0040932	0.0103579	0.0103579	2.26422	7	hsa-miR-144-3p; hsa-miR-15a-5p; hsa-miR-15b-5p; hsa-miR-185-5p; hsa-miR-324-3p; hsa-miR-424-5p; hsa-miR-484
Diseases (MNDR)	hypopharynx cancer	over-represented	0.0061059	0.0103579	0.0103579	0.388362	3	hsa-miR-15a-5p; hsa-miR-15b-5p; hsa-miR-20a-5p
Diseases (MNDR)	interstitial lung disease	over-represented	0.0061059	0.0103579	0.0103579	0.388362	3	hsa-miR-15a-5p; hsa-miR-20a-5p; hsa-miR-20b-5p
Diseases (MNDR)	irritable bowel syndrome	over-represented	0.0061059	0.0103579	0.0103579	0.388362	3	hsa-miR-15a-5p; hsa-miR-15b-5p; hsa-miR-20a-5p
Diseases (MNDR)	keratoconus	over-represented	0.0061059	0.0103579	0.0103579	0.388362	3	hsa-miR-15a-5p; hsa-miR-15b-5p; hsa-miR-20a-5p
Diseases (MNDR)	leiomyosarcoma	over-represented	0.0057865	0.0103579	0.0103579	0.381034	3	hsa-miR-15a-5p; hsa-miR-15b-5p; hsa-miR-20a-5p
Diseases (MNDR)	localized scleroderma	over-represented	0.0057865	0.0103579	0.0103579	0.381034	3	hsa-miR-15a-5p; hsa-miR-15b-5p; hsa-miR-20a-5p
Diseases (MNDR)	long QT syndrome	over-represented	0.0054776	0.0103579	0.0103579	0.373707	3	hsa-miR-15a-5p; hsa-miR-15b-5p; hsa-miR-20a-5p
Diseases (MNDR)	male infertility	over-represented	0.0057865	0.0103579	0.0103579	0.381034	3	hsa-miR-101-3p; hsa-miR-15a-5p; hsa-miR-20a-5p
Diseases (MNDR)	multiple endocrine neoplasia type 1	over-represented	0.0054776	0.0103579	0.0103579	0.373707	3	hsa-miR-15a-5p; hsa-miR-15b-5p; hsa-miR-20a-5p
Diseases (MNDR)	mycosis fungoides	over-represented	0.0057865	0.0103579	0.0103579	0.381034	3	hsa-miR-101-3p; hsa-miR-15a-5p; hsa-miR-20a-5p
Diseases (MNDR)	myopia	over-represented	0.0054776	0.0103579	0.0103579	0.373707	3	hsa-miR-15a-5p; hsa-miR-15b-5p; hsa-miR-20a-5p
Diseases (MNDR)	myositis ossificans	over-represented	0.0057865	0.0103579	0.0103579	0.381034	3	hsa-miR-15a-5p; hsa-miR-15b-5p; hsa-miR-20a-5p
Diseases (MNDR)	nervous system disease	over-represented	0.0051789	0.0103579	0.0103579	0.366379	3	hsa-miR-15a-5p; hsa-miR-15b-5p; hsa-miR-20a-5p
Diseases (MNDR)	panic disorder	over-represented	0.0054776	0.0103579	0.0103579	0.373707	3	hsa-miR-101-3p; hsa-miR-15a-5p; hsa-miR-20a-5p
Diseases (MNDR)	periodontal disease	over-represented	0.0061059	0.0103579	0.0103579	0.388362	3	hsa-miR-101-3p; hsa-miR-15a-5p; hsa-miR-20a-5p
Diseases (MNDR)	peripheral nerve sheath neoplasm	over-represented	0.0057865	0.0103579	0.0103579	0.381034	3	hsa-miR-15a-5p; hsa-miR-15b-5p; hsa-miR-20a-5p
Diseases (MNDR)	prion disease	over-represented	0.0057865	0.0103579	0.0103579	0.381034	3	hsa-miR-15a-5p; hsa-miR-15b-5p; hsa-miR-20a-5p
Diseases (MNDR)	pulmonary embolism	over-represented	0.0051789	0.0103579	0.0103579	0.366379	3	hsa-miR-15a-5p; hsa-miR-15b-5p; hsa-miR-20a-5p
Diseases (MNDR)	rheumatoid arthritis	over-represented	0.0051982	0.0103579	0.0103579	0.740086	4	hsa-miR-101-3p; hsa-miR-15a-5p; hsa-miR-20a-5p; hsa-miR-424-5p
Diseases (MNDR)	schistosomiasis	over-represented	0.0061059	0.0103579	0.0103579	0.388362	3	hsa-miR-15a-5p; hsa-miR-15b-5p; hsa-miR-20a-5p
Diseases (MNDR)	skin disease	over-represented	0.0047992	0.0103579	0.0103579	1.72198	6	hsa-miR-144-3p; hsa-miR-15b-5p; hsa-miR-324-3p; hsa-miR-421; hsa-miR-424-5p; hsa-miR-484
Diseases (MNDR)	stomach disease	over-represented	0.0051789	0.0103579	0.0103579	0.366379	3	hsa-miR-15a-5p; hsa-miR-15b-5p; hsa-miR-20a-5p
Diseases (MNDR)	thyroid adenoma	over-represented	0.0050187	0.0103579	0.0103579	0.109914	2	hsa-miR-101-3p; hsa-miR-144-3p
Diseases (MNDR)	ACTH-secreting pituitary adenoma	over-represented	0.0064357	0.0105015	0.0105015	0.39569	3	hsa-miR-101-3p; hsa-miR-15a-5p; hsa-miR-20a-5p
Diseases (MNDR)	Cowden disease	over-represented	0.0064357	0.0105015	0.0105015	0.39569	3	hsa-miR-15a-5p; hsa-miR-15b-5p; hsa-miR-20a-5p
Diseases (MNDR)	Rhinitis, Allergic, Perennial	over-represented	0.0064357	0.0105015	0.0105015	0.39569	3	hsa-miR-101-3p; hsa-miR-15a-5p; hsa-miR-20a-5p
Diseases (MNDR)	angiosarcoma	over-represented	0.0064357	0.0105015	0.0105015	0.39569	3	hsa-miR-101-3p; hsa-miR-15a-5p; hsa-miR-20a-5p
Diseases (MNDR)	cystic fibrosis	over-represented	0.0064357	0.0105015	0.0105015	0.39569	3	hsa-miR-15a-5p; hsa-miR-15b-5p; hsa-miR-20a-5p
Diseases (MNDR)	diabetic retinopathy	over-represented	0.0064357	0.0105015	0.0105015	0.39569	3	hsa-miR-15a-5p; hsa-miR-15b-5p; hsa-miR-20a-5p
Diseases (MNDR)	giant cell tumor	over-represented	0.0064357	0.0105015	0.0105015	0.39569	3	hsa-miR-15a-5p; hsa-miR-15b-5p; hsa-miR-20a-5p
Diseases (MNDR)	intermediate coronary syndrome	over-represented	0.0064357	0.0105015	0.0105015	0.39569	3	hsa-miR-15a-5p; hsa-miR-15b-5p; hsa-miR-20a-5p
Diseases (MNDR)	leprosy	over-represented	0.0064357	0.0105015	0.0105015	0.39569	3	hsa-miR-15a-5p; hsa-miR-15b-5p; hsa-miR-20a-5p
Diseases (MNDR)	myocarditis	over-represented	0.0064357	0.0105015	0.0105015	0.39569	3	hsa-miR-15a-5p; hsa-miR-15b-5p; hsa-miR-20a-5p
Diseases (MNDR)	neuroendocrine carcinoma	over-represented	0.0064357	0.0105015	0.0105015	0.39569	3	hsa-miR-15a-5p; hsa-miR-15b-5p; hsa-miR-20a-5p
Diseases (MNDR)	systemic mastocytosis	over-represented	0.0064357	0.0105015	0.0105015	0.39569	3	hsa-miR-15a-5p; hsa-miR-15b-5p; hsa-miR-20a-5p
Diseases (MNDR)	Fibrosis	over-represented	0.0067761	0.0108166	0.0108166	0.403017	3	hsa-miR-101-3p; hsa-miR-15a-5p; hsa-miR-20a-5p
Diseases (MNDR)	Musculoskeletal Abnormalities	over-represented	0.0067761	0.0108166	0.0108166	0.403017	3	hsa-miR-101-3p; hsa-miR-15a-5p; hsa-miR-20a-5p
Diseases (MNDR)	Polycystic Kidney Diseases	over-represented	0.0067761	0.0108166	0.0108166	0.403017	3	hsa-miR-101-3p; hsa-miR-15a-5p; hsa-miR-20a-5p
Diseases (MNDR)	Spinal Cord Injuries	over-represented	0.0067761	0.0108166	0.0108166	0.403017	3	hsa-miR-15a-5p; hsa-miR-15b-5p; hsa-miR-20a-5p
Diseases (MNDR)	disease of metabolism	over-represented	0.0067761	0.0108166	0.0108166	0.403017	3	hsa-miR-15a-5p; hsa-miR-15b-5p; hsa-miR-20a-5p
Diseases (MNDR)	fibrosarcoma	over-represented	0.0067761	0.0108166	0.0108166	0.403017	3	hsa-miR-15a-5p; hsa-miR-15b-5p; hsa-miR-20a-5p
Diseases (MNDR)	leiomyoma	over-represented	0.0067761	0.0108166	0.0108166	0.403017	3	hsa-miR-101-3p; hsa-miR-15a-5p; hsa-miR-20a-5p
Diseases (MNDR)	Graft vs Host Disease	over-represented	0.0071272	0.0110343	0.0110343	0.410345	3	hsa-miR-15a-5p; hsa-miR-15b-5p; hsa-miR-20a-5p
Diseases (MNDR)	Myocardial Ischemia	over-represented	0.0071272	0.0110343	0.0110343	0.410345	3	hsa-miR-15a-5p; hsa-miR-15b-5p; hsa-miR-20a-5p
Diseases (MNDR)	endometrial carcinoma	over-represented	0.0071272	0.0110343	0.0110343	0.410345	3	hsa-miR-15a-5p; hsa-miR-15b-5p; hsa-miR-20a-5p
Diseases (MNDR)	lipid metabolism disorder	over-represented	0.0071272	0.0110343	0.0110343	0.410345	3	hsa-miR-15a-5p; hsa-miR-15b-5p; hsa-miR-20a-5p
Diseases (MNDR)	lymphoplasmacytic lymphoma	over-represented	0.0071272	0.0110343	0.0110343	0.410345	3	hsa-miR-101-3p; hsa-miR-15a-5p; hsa-miR-20a-5p
Diseases (MNDR)	neutropenia	over-represented	0.0071272	0.0110343	0.0110343	0.410345	3	hsa-miR-15a-5p; hsa-miR-15b-5p; hsa-miR-20a-5p
Diseases (MNDR)	obesity	over-represented	0.0071272	0.0110343	0.0110343	0.410345	3	hsa-miR-101-3p; hsa-miR-15a-5p; hsa-miR-20a-5p
Diseases (MNDR)	pulmonary fibrosis	over-represented	0.0071272	0.0110343	0.0110343	0.410345	3	hsa-miR-15a-5p; hsa-miR-15b-5p; hsa-miR-20a-5p
Diseases (MNDR)	rhabdomyosarcoma	over-represented	0.0071272	0.0110343	0.0110343	0.410345	3	hsa-miR-101-3p; hsa-miR-15a-5p; hsa-miR-20a-5p
Diseases (MNDR)	vitiligo	over-represented	0.0071272	0.0110343	0.0110343	0.410345	3	hsa-miR-15a-5p; hsa-miR-15b-5p; hsa-miR-20a-5p
Diseases (MNDR)	Myeloproliferative Disorders	over-represented	0.007489	0.0113217	0.0113217	0.417672	3	hsa-miR-101-3p; hsa-miR-15a-5p; hsa-miR-20a-5p
Diseases (MNDR)	biliary Atresia	over-represented	0.007489	0.0113217	0.0113217	0.417672	3	hsa-miR-15a-5p; hsa-miR-15b-5p; hsa-miR-20a-5p
Diseases (MNDR)	osteoporosis	over-represented	0.007489	0.0113217	0.0113217	0.417672	3	hsa-miR-15a-5p; hsa-miR-15b-5p; hsa-miR-20a-5p
Diseases (MNDR)	sickle cell anemia	over-represented	0.007489	0.0113217	0.0113217	0.417672	3	hsa-miR-15a-5p; hsa-miR-15b-5p; hsa-miR-20a-5p
Diseases (MNDR)	small cell carcinoma	over-represented	0.007489	0.0113217	0.0113217	0.417672	3	hsa-miR-101-3p; hsa-miR-15a-5p; hsa-miR-20a-5p
Diseases (MNDR)	Ehrlich tumor carcinoma	over-represented	0.0078617	0.0116118	0.0116118	0.425	3	hsa-miR-101-3p; hsa-miR-20a-5p; hsa-miR-25-3p
Diseases (MNDR)	HCV	over-represented	0.0078617	0.0116118	0.0116118	0.425	3	hsa-miR-15a-5p; hsa-miR-15b-5p; hsa-miR-20a-5p
Diseases (MNDR)	Helplessness, Learned	over-represented	0.0078617	0.0116118	0.0116118	0.425	3	hsa-miR-101-3p; hsa-miR-20a-5p; hsa-miR-25-3p
Diseases (MNDR)	adult T-cell leukemia	over-represented	0.0078617	0.0116118	0.0116118	0.425	3	hsa-miR-101-3p; hsa-miR-15a-5p; hsa-miR-20a-5p
Diseases (MNDR)	hematologic cancer	over-represented	0.0078617	0.0116118	0.0116118	0.425	3	hsa-miR-101-3p; hsa-miR-15a-5p; hsa-miR-20a-5p
Diseases (MNDR)	myeloid leukemia	over-represented	0.0078617	0.0116118	0.0116118	0.425	3	hsa-miR-101-3p; hsa-miR-15a-5p; hsa-miR-20a-5p
Diseases (MNDR)	neurilemmoma	over-represented	0.0078617	0.0116118	0.0116118	0.425	3	hsa-miR-15a-5p; hsa-miR-15b-5p; hsa-miR-20a-5p
Diseases (MNDR)	type 1 diabetes mellitus	over-represented	0.0078617	0.0116118	0.0116118	0.425	3	hsa-miR-15a-5p; hsa-miR-15b-5p; hsa-miR-20a-5p
Diseases (MNDR)	Hypertrophy	over-represented	0.0082453	0.0120058	0.0120058	0.432328	3	hsa-miR-101-3p; hsa-miR-15a-5p; hsa-miR-20a-5p
Diseases (MNDR)	abdominal aortic aneurysm	over-represented	0.0082453	0.0120058	0.0120058	0.432328	3	hsa-miR-15a-5p; hsa-miR-15b-5p; hsa-miR-20a-5p
Diseases (MNDR)	atopic dermatitis	over-represented	0.0082453	0.0120058	0.0120058	0.432328	3	hsa-miR-15a-5p; hsa-miR-15b-5p; hsa-miR-20a-5p
Diseases (MNDR)	autosomal recessive limb-girdle muscular dystrophy type 2B	over-represented	0.0082453	0.0120058	0.0120058	0.432328	3	hsa-miR-15a-5p; hsa-miR-20a-5p; hsa-miR-20b-5p
Diseases (MNDR)	systemic scleroderma	over-represented	0.0082453	0.0120058	0.0120058	0.432328	3	hsa-miR-101-3p; hsa-miR-15a-5p; hsa-miR-20a-5p
Diseases (MNDR)	azoospermia	over-represented	0.0086398	0.0125095	0.0125095	0.439655	3	hsa-miR-101-3p; hsa-miR-15a-5p; hsa-miR-20a-5p
Diseases (MNDR)	dermatitis	over-represented	0.0086398	0.0125095	0.0125095	0.439655	3	hsa-miR-15a-5p; hsa-miR-15b-5p; hsa-miR-20a-5p
Diseases (MNDR)	Kaposis sarcoma	over-represented	0.0090455	0.0130601	0.0130601	0.446983	3	hsa-miR-101-3p; hsa-miR-15a-5p; hsa-miR-20a-5p
Diseases (MNDR)	adenocarcinoma	over-represented	0.0093107	0.0134053	0.0134053	0.871983	4	hsa-miR-101-3p; hsa-miR-15a-5p; hsa-miR-20a-5p; hsa-miR-25-3p
Diseases (MNDR)	Cardiovascular Diseases	over-represented	0.0094623	0.0135477	0.0135477	0.45431	3	hsa-miR-15a-5p; hsa-miR-15b-5p; hsa-miR-20a-5p
Diseases (MNDR)	atrial fibrillation	over-represented	0.0094623	0.0135477	0.0135477	0.45431	3	hsa-miR-101-3p; hsa-miR-15a-5p; hsa-miR-20a-5p
Diseases (MNDR)	Gauchers disease	over-represented	0.0097813	0.0139269	0.0139269	0.153879	2	hsa-miR-15a-5p; hsa-miR-15b-5p
Diseases (MNDR)	muscular disease	over-represented	0.0097813	0.0139269	0.0139269	0.153879	2	hsa-miR-20a-5p; hsa-miR-20b-5p
Diseases (MNDR)	Seizures	over-represented	0.0098903	0.0139277	0.0139277	0.461638	3	hsa-miR-106b-5p; hsa-miR-15a-5p; hsa-miR-15b-5p
Diseases (MNDR)	carotid artery disease	over-represented	0.0098903	0.0139277	0.0139277	0.461638	3	hsa-miR-15a-5p; hsa-miR-15b-5p; hsa-miR-20a-5p
Diseases (MNDR)	ectopic pregnancy	over-represented	0.0098903	0.0139277	0.0139277	0.461638	3	hsa-miR-15a-5p; hsa-miR-15b-5p; hsa-miR-20a-5p
Diseases (MNDR)	sarcoma	over-represented	0.0098903	0.0139277	0.0139277	0.461638	3	hsa-miR-144-3p; hsa-miR-15a-5p; hsa-miR-20a-5p
Diseases (MNDR)	pancreatic ductal adenocarcinoma	over-represented	0.0102257	0.0143607	0.0143607	1.41422	5	hsa-miR-106b-5p; hsa-miR-144-3p; hsa-miR-15a-5p; hsa-miR-190b-5p; hsa-miR-484
Diseases (MNDR)	Inflammation	over-represented	0.0103296	0.0143887	0.0143887	0.468966	3	hsa-miR-101-3p; hsa-miR-15a-5p; hsa-miR-20a-5p
Diseases (MNDR)	Niemann-Pick disease	over-represented	0.0103296	0.0143887	0.0143887	0.468966	3	hsa-miR-106b-5p; hsa-miR-15b-5p; hsa-miR-20a-5p
Diseases (MNDR)	oligodendroglioma	over-represented	0.0103296	0.0143887	0.0143887	0.468966	3	hsa-miR-15a-5p; hsa-miR-15b-5p; hsa-miR-20a-5p
Diseases (MNDR)	HIV	over-represented	0.0107803	0.0149355	0.0149355	0.476293	3	hsa-miR-15a-5p; hsa-miR-190b-5p; hsa-miR-20a-5p
Diseases (MNDR)	inflammatory bowel disease	over-represented	0.0107803	0.0149355	0.0149355	0.476293	3	hsa-miR-101-3p; hsa-miR-15a-5p; hsa-miR-20a-5p
Diseases (MNDR)	autosomal recessive limb-girdle muscular dystrophy type 2A	over-represented	0.0112424	0.0155339	0.0155339	0.483621	3	hsa-miR-15a-5p; hsa-miR-20a-5p; hsa-miR-20b-5p
Diseases (MNDR)	Diabetic Nephropathies	over-represented	0.011716	0.0160587	0.0160587	0.490948	3	hsa-miR-101-3p; hsa-miR-15a-5p; hsa-miR-20a-5p
Diseases (MNDR)	laryngeal squamous cell carcinoma	over-represented	0.0116831	0.0160587	0.0160587	0.168534	2	hsa-miR-101-3p; hsa-miR-144-3p
Diseases (MNDR)	salivary gland cancer	over-represented	0.011716	0.0160587	0.0160587	0.490948	3	hsa-miR-144-3p; hsa-miR-20a-5p; hsa-miR-20b-5p
Diseases (MNDR)	liver cirrhosis	over-represented	0.0122011	0.0166792	0.0166792	0.498276	3	hsa-miR-101-3p; hsa-miR-15a-5p; hsa-miR-20a-5p
Diseases (MNDR)	invasive ductal carcinoma	over-represented	0.0126978	0.0172663	0.0172663	0.505603	3	hsa-miR-106b-5p; hsa-miR-25-3p; hsa-miR-324-3p
Diseases (MNDR)	osteoarthritis	over-represented	0.0126978	0.0172663	0.0172663	0.505603	3	hsa-miR-101-3p; hsa-miR-15a-5p; hsa-miR-20a-5p
Diseases (MNDR)	myopathy	over-represented	0.0130027	0.0176343	0.0176343	0.959914	4	hsa-miR-15a-5p; hsa-miR-15b-5p; hsa-miR-324-3p; hsa-miR-424-5p
Diseases (MNDR)	chronic obstructive pulmonary disease	over-represented	0.0132062	0.0178631	0.0178631	0.512931	3	hsa-miR-101-3p; hsa-miR-15a-5p; hsa-miR-20a-5p
Diseases (MNDR)	Her2-receptor positive breast cancer	over-represented	0.0137401	0.0183439	0.0183439	4.3306	9	hsa-miR-101-3p; hsa-miR-106b-5p; hsa-miR-15a-5p; hsa-miR-15b-5p; hsa-miR-185-5p; hsa-miR-190b-5p; hsa-miR-25-3p; hsa-miR-324-3p; hsa-miR-664a-5p
Diseases (MNDR)	anencephaly	over-represented	0.0137348	0.0183439	0.0183439	0.18319	2	hsa-miR-185-5p; hsa-miR-421
Diseases (MNDR)	central nervous system lymphoma	over-represented	0.0137348	0.0183439	0.0183439	0.18319	2	hsa-miR-20a-5p; hsa-miR-20b-5p
Diseases (MNDR)	nemaline myopathy	over-represented	0.0137262	0.0183439	0.0183439	0.520259	3	hsa-miR-20a-5p; hsa-miR-20b-5p; hsa-miR-25-3p
Diseases (MNDR)	triple-receptor negative breast cancer	over-represented	0.0137348	0.0183439	0.0183439	0.18319	2	hsa-miR-101-3p; hsa-miR-15a-5p
Diseases (MNDR)	rectum cancer	over-represented	0.014258	0.018986	0.018986	0.527586	3	hsa-miR-101-3p; hsa-miR-15a-5p; hsa-miR-20a-5p
Diseases (MNDR)	ataxia telangiectasia	over-represented	0.0148156	0.0194266	0.0194266	0.190517	2	hsa-miR-20a-5p; hsa-miR-421
Diseases (MNDR)	basal cell carcinoma	over-represented	0.0148016	0.0194266	0.0194266	0.534914	3	hsa-miR-101-3p; hsa-miR-15a-5p; hsa-miR-20a-5p
Diseases (MNDR)	dermatomyositis	over-represented	0.0151621	0.0198303	0.0198303	1.00388	4	hsa-miR-101-3p; hsa-miR-20a-5p; hsa-miR-20b-5p; hsa-miR-424-5p
Diseases (MNDR)	Crohns disease	over-represented	0.015357	0.0200343	0.0200343	0.542241	3	hsa-miR-101-3p; hsa-miR-15a-5p; hsa-miR-20a-5p
Diseases (MNDR)	intrahepatic cholangiocarcinoma	over-represented	0.0176977	0.0230294	0.0230294	0.571552	3	hsa-miR-101-3p; hsa-miR-144-3p; hsa-miR-424-5p
Diseases (MNDR)	multiple sclerosis	over-represented	0.01894	0.0244602	0.0244602	0.586207	3	hsa-miR-101-3p; hsa-miR-106a-5p; hsa-miR-20a-5p
Diseases (MNDR)	myocardial infarction	over-represented	0.01894	0.0244602	0.0244602	0.586207	3	hsa-miR-101-3p; hsa-miR-15a-5p; hsa-miR-20a-5p
Diseases (MNDR)	systemic lupus erythematosus	over-represented	0.01894	0.0244602	0.0244602	0.586207	3	hsa-miR-15a-5p; hsa-miR-20a-5p; hsa-miR-424-5p
Diseases (MNDR)	Barretts adenocarcinoma	over-represented	0.0192536	0.0248029	0.0248029	1.07716	4	hsa-miR-15b-5p; hsa-miR-20b-5p; hsa-miR-25-3p; hsa-miR-484
Diseases (MNDR)	AIDS Dementia Complex	over-represented	0.0202305	0.0259314	0.0259314	0.600862	3	hsa-miR-15a-5p; hsa-miR-15b-5p; hsa-miR-20a-5p
Diseases (MNDR)	syndrome	over-represented	0.0202305	0.0259314	0.0259314	0.600862	3	hsa-miR-15a-5p; hsa-miR-15b-5p; hsa-miR-20a-5p
Diseases (MNDR)	hepatitis	over-represented	0.0215694	0.0275788	0.0275788	0.615517	3	hsa-miR-15a-5p; hsa-miR-15b-5p; hsa-miR-20a-5p
Diseases (MNDR)	primary biliary cirrhosis	over-represented	0.0220354	0.0278285	0.0278285	0.234483	2	hsa-miR-20a-5p; hsa-miR-324-3p
Diseases (MNDR)	encephalomyelitis	over-represented	0.0233565	0.0294246	0.0294246	0.24181	2	hsa-miR-185-5p; hsa-miR-324-3p
Diseases (MNDR)	temporal lobe epilepsy	over-represented	0.0234858	0.0295152	0.0295152	1.1431	4	hsa-miR-106a-5p; hsa-miR-106b-5p; hsa-miR-20a-5p; hsa-miR-25-3p
Diseases (MNDR)	distal muscular dystrophy	over-represented	0.0251294	0.0315037	0.0315037	0.652155	3	hsa-miR-15a-5p; hsa-miR-20a-5p; hsa-miR-424-5p
Diseases (MNDR)	Chronic Pain	over-represented	0.031946	0.0395669	0.0395669	0.285776	2	hsa-miR-324-3p; hsa-miR-484
Diseases (MNDR)	tonsil cancer	over-represented	0.0329724	0.0407399	0.0407399	1.26767	4	hsa-miR-185-5p; hsa-miR-25-3p; hsa-miR-324-3p; hsa-miR-424-5p
Diseases (MNDR)	Machado-Joseph disease	over-represented	0.0334836	0.0412724	0.0412724	0.293103	2	hsa-miR-25-3p; hsa-miR-324-3p
Diseases (MNDR)	progressive supranuclear palsy	over-represented	0.0376391	0.0462835	0.0462835	0.762069	3	hsa-miR-15a-5p; hsa-miR-15b-5p; hsa-miR-20a-5p
Diseases (MNDR)	Duchenne muscular dystrophy	over-represented	0.0385704	0.0473155	0.0473155	0.769397	3	hsa-miR-101-3p; hsa-miR-15a-5p; hsa-miR-20a-5p

## Sheet: KEGG
Subcategory	P-value	P-adjusted	Q-value	Expected	Observed	miRNAs/precursors
Propanoate metabolism	2.72e-8	6.99e-6	6.99e-6	3.80133	15	hsa-miR-101-3p; hsa-miR-106a-5p; hsa-miR-106b-5p; hsa-miR-144-3p; hsa-miR-15a-5p; hsa-miR-15b-5p; hsa-miR-185-5p; hsa-miR-190b-5p; hsa-miR-20a-5p; hsa-miR-20b-5p; hsa-miR-25-3p; hsa-miR-324-3p; hsa-miR-421; hsa-miR-484; hsa-miR-664a-5p
Riboflavin metabolism	4.31e-8	6.99e-6	6.99e-6	0.886977	9	hsa-miR-106a-5p; hsa-miR-106b-5p; hsa-miR-15a-5p; hsa-miR-15b-5p; hsa-miR-20a-5p; hsa-miR-20b-5p; hsa-miR-25-3p; hsa-miR-424-5p; hsa-miR-664a-5p
Basal transcription factors	1.21e-7	9.79e-6	9.79e-6	4.21666	15	hsa-miR-101-3p; hsa-miR-106a-5p; hsa-miR-106b-5p; hsa-miR-1180-3p; hsa-miR-144-3p; hsa-miR-15a-5p; hsa-miR-15b-5p; hsa-miR-20a-5p; hsa-miR-20b-5p; hsa-miR-25-3p; hsa-miR-324-3p; hsa-miR-421; hsa-miR-424-5p; hsa-miR-484; hsa-miR-548ad-5p
Nitrogen metabolism	1.12e-7	9.79e-6	9.79e-6	2.25264	12	hsa-miR-101-3p; hsa-miR-106a-5p; hsa-miR-106b-5p; hsa-miR-144-3p; hsa-miR-15a-5p; hsa-miR-15b-5p; hsa-miR-185-5p; hsa-miR-20a-5p; hsa-miR-20b-5p; hsa-miR-324-3p; hsa-miR-424-5p; hsa-miR-484
Lysine degradation	6.59e-7	4.27e-5	4.27e-5	6.77904	17	hsa-miR-101-3p; hsa-miR-106a-5p; hsa-miR-106b-5p; hsa-miR-1180-3p; hsa-miR-144-3p; hsa-miR-15a-5p; hsa-miR-15b-5p; hsa-miR-185-5p; hsa-miR-20a-5p; hsa-miR-20b-5p; hsa-miR-25-3p; hsa-miR-324-3p; hsa-miR-421; hsa-miR-424-5p; hsa-miR-484; hsa-miR-548ad-5p; hsa-miR-664a-5p
Inositol phosphate metabolism	1.74e-6	9.37e-5	9.37e-5	7.18733	17	hsa-miR-101-3p; hsa-miR-106a-5p; hsa-miR-106b-5p; hsa-miR-144-3p; hsa-miR-15a-5p; hsa-miR-15b-5p; hsa-miR-185-5p; hsa-miR-190b-5p; hsa-miR-20a-5p; hsa-miR-20b-5p; hsa-miR-25-3p; hsa-miR-324-3p; hsa-miR-421; hsa-miR-424-5p; hsa-miR-484; hsa-miR-548ad-5p; hsa-miR-664a-5p
Vibrio cholerae infection	5.60e-6	2.59e-4	2.59e-4	6.53266	16	hsa-miR-101-3p; hsa-miR-106a-5p; hsa-miR-106b-5p; hsa-miR-1180-3p; hsa-miR-144-3p; hsa-miR-15a-5p; hsa-miR-15b-5p; hsa-miR-185-5p; hsa-miR-20a-5p; hsa-miR-20b-5p; hsa-miR-25-3p; hsa-miR-324-3p; hsa-miR-421; hsa-miR-424-5p; hsa-miR-484; hsa-miR-664a-5p
Ferroptosis	6.49e-6	2.63e-4	2.63e-4	5.58936	15	hsa-miR-101-3p; hsa-miR-106a-5p; hsa-miR-106b-5p; hsa-miR-1180-3p; hsa-miR-144-3p; hsa-miR-15a-5p; hsa-miR-15b-5p; hsa-miR-185-5p; hsa-miR-20a-5p; hsa-miR-20b-5p; hsa-miR-25-3p; hsa-miR-324-3p; hsa-miR-484; hsa-miR-548ad-5p; hsa-miR-664a-5p
Arginine biosynthesis	8.67e-6	3.07e-4	3.07e-4	2.13297	10	hsa-miR-101-3p; hsa-miR-106a-5p; hsa-miR-106b-5p; hsa-miR-144-3p; hsa-miR-185-5p; hsa-miR-20a-5p; hsa-miR-20b-5p; hsa-miR-25-3p; hsa-miR-324-3p; hsa-miR-484
Drug metabolism - other enzymes	1.02e-5	3.07e-4	3.07e-4	4.87837	14	hsa-miR-101-3p; hsa-miR-106a-5p; hsa-miR-106b-5p; hsa-miR-15a-5p; hsa-miR-15b-5p; hsa-miR-185-5p; hsa-miR-20a-5p; hsa-miR-20b-5p; hsa-miR-25-3p; hsa-miR-324-3p; hsa-miR-424-5p; hsa-miR-484; hsa-miR-548ad-5p; hsa-miR-664a-5p
Glutathione metabolism	1.04e-5	3.07e-4	3.07e-4	4.08995	13	hsa-miR-101-3p; hsa-miR-106a-5p; hsa-miR-106b-5p; hsa-miR-144-3p; hsa-miR-15a-5p; hsa-miR-15b-5p; hsa-miR-185-5p; hsa-miR-20a-5p; hsa-miR-20b-5p; hsa-miR-324-3p; hsa-miR-424-5p; hsa-miR-484; hsa-miR-664a-5p
Regulation of lipolysis in adipocytes	1.24e-5	3.35e-4	3.35e-4	5.85686	15	hsa-miR-101-3p; hsa-miR-106a-5p; hsa-miR-106b-5p; hsa-miR-144-3p; hsa-miR-15a-5p; hsa-miR-15b-5p; hsa-miR-185-5p; hsa-miR-20a-5p; hsa-miR-20b-5p; hsa-miR-25-3p; hsa-miR-324-3p; hsa-miR-424-5p; hsa-miR-484; hsa-miR-548ad-5p; hsa-miR-664a-5p
Hypertrophic cardiomyopathy HCM	1.80e-5	4.46e-4	4.46e-4	8.28549	17	hsa-miR-101-3p; hsa-miR-106a-5p; hsa-miR-106b-5p; hsa-miR-1180-3p; hsa-miR-144-3p; hsa-miR-15a-5p; hsa-miR-15b-5p; hsa-miR-185-5p; hsa-miR-190b-5p; hsa-miR-20a-5p; hsa-miR-20b-5p; hsa-miR-25-3p; hsa-miR-324-3p; hsa-miR-421; hsa-miR-424-5p; hsa-miR-484; hsa-miR-548ad-5p
Protein export	1.93e-5	4.46e-4	4.46e-4	3.57607	12	hsa-miR-106a-5p; hsa-miR-106b-5p; hsa-miR-15a-5p; hsa-miR-15b-5p; hsa-miR-20a-5p; hsa-miR-20b-5p; hsa-miR-25-3p; hsa-miR-421; hsa-miR-424-5p; hsa-miR-484; hsa-miR-548ad-5p; hsa-miR-664a-5p
Hippo signaling pathway - multiple species	2.24e-5	4.83e-4	4.83e-4	4.36449	13	hsa-miR-101-3p; hsa-miR-106a-5p; hsa-miR-106b-5p; hsa-miR-15a-5p; hsa-miR-15b-5p; hsa-miR-185-5p; hsa-miR-20a-5p; hsa-miR-20b-5p; hsa-miR-25-3p; hsa-miR-324-3p; hsa-miR-424-5p; hsa-miR-484; hsa-miR-548ad-5p
Dilated cardiomyopathy DCM	2.57e-5	5.20e-4	5.20e-4	8.46852	17	hsa-miR-101-3p; hsa-miR-106a-5p; hsa-miR-106b-5p; hsa-miR-1180-3p; hsa-miR-144-3p; hsa-miR-15a-5p; hsa-miR-15b-5p; hsa-miR-185-5p; hsa-miR-190b-5p; hsa-miR-20a-5p; hsa-miR-20b-5p; hsa-miR-25-3p; hsa-miR-324-3p; hsa-miR-421; hsa-miR-424-5p; hsa-miR-484; hsa-miR-548ad-5p
Fatty acid biosynthesis	2.83e-5	5.39e-4	5.39e-4	2.42863	10	hsa-miR-106a-5p; hsa-miR-106b-5p; hsa-miR-144-3p; hsa-miR-15a-5p; hsa-miR-15b-5p; hsa-miR-20a-5p; hsa-miR-20b-5p; hsa-miR-324-3p; hsa-miR-424-5p; hsa-miR-484
Pentose phosphate pathway	3.04e-5	5.48e-4	5.48e-4	3.05514	11	hsa-miR-106a-5p; hsa-miR-106b-5p; hsa-miR-1180-3p; hsa-miR-15a-5p; hsa-miR-15b-5p; hsa-miR-20a-5p; hsa-miR-20b-5p; hsa-miR-25-3p; hsa-miR-324-3p; hsa-miR-484; hsa-miR-548ad-5p
beta-Alanine metabolism	3.72e-5	6.35e-4	6.35e-4	3.1185	11	hsa-miR-106a-5p; hsa-miR-106b-5p; hsa-miR-15a-5p; hsa-miR-15b-5p; hsa-miR-185-5p; hsa-miR-20a-5p; hsa-miR-20b-5p; hsa-miR-421; hsa-miR-424-5p; hsa-miR-484; hsa-miR-664a-5p
Olfactory transduction	3.94e-5	6.38e-4	6.38e-4	6.37075	15	hsa-miR-101-3p; hsa-miR-106a-5p; hsa-miR-106b-5p; hsa-miR-15a-5p; hsa-miR-15b-5p; hsa-miR-185-5p; hsa-miR-190b-5p; hsa-miR-20a-5p; hsa-miR-20b-5p; hsa-miR-25-3p; hsa-miR-421; hsa-miR-424-5p; hsa-miR-484; hsa-miR-548ad-5p; hsa-miR-664a-5p
Amino sugar and nucleotide sugar metabolism	4.26e-5	6.44e-4	6.44e-4	3.85061	12	hsa-miR-101-3p; hsa-miR-106a-5p; hsa-miR-106b-5p; hsa-miR-1180-3p; hsa-miR-15a-5p; hsa-miR-185-5p; hsa-miR-20a-5p; hsa-miR-20b-5p; hsa-miR-25-3p; hsa-miR-421; hsa-miR-484; hsa-miR-664a-5p
mRNA surveillance pathway	4.38e-5	6.44e-4	6.44e-4	8.7501	17	hsa-miR-101-3p; hsa-miR-106a-5p; hsa-miR-106b-5p; hsa-miR-1180-3p; hsa-miR-144-3p; hsa-miR-15a-5p; hsa-miR-15b-5p; hsa-miR-185-5p; hsa-miR-190b-5p; hsa-miR-20a-5p; hsa-miR-20b-5p; hsa-miR-25-3p; hsa-miR-324-3p; hsa-miR-421; hsa-miR-424-5p; hsa-miR-484; hsa-miR-548ad-5p
Amyotrophic lateral sclerosis ALS	6.69e-5	9.43e-4	9.43e-4	6.62417	15	hsa-miR-101-3p; hsa-miR-106a-5p; hsa-miR-106b-5p; hsa-miR-144-3p; hsa-miR-15a-5p; hsa-miR-15b-5p; hsa-miR-185-5p; hsa-miR-190b-5p; hsa-miR-20a-5p; hsa-miR-20b-5p; hsa-miR-25-3p; hsa-miR-324-3p; hsa-miR-421; hsa-miR-424-5p; hsa-miR-484
Type II diabetes mellitus	6.98e-5	9.43e-4	9.43e-4	5.68088	14	hsa-miR-101-3p; hsa-miR-106a-5p; hsa-miR-106b-5p; hsa-miR-144-3p; hsa-miR-15a-5p; hsa-miR-15b-5p; hsa-miR-185-5p; hsa-miR-20a-5p; hsa-miR-20b-5p; hsa-miR-25-3p; hsa-miR-324-3p; hsa-miR-421; hsa-miR-424-5p; hsa-miR-484
Ascorbate and aldarate metabolism	7.34e-5	9.51e-4	9.51e-4	2.12593	9	hsa-miR-101-3p; hsa-miR-106b-5p; hsa-miR-15a-5p; hsa-miR-15b-5p; hsa-miR-185-5p; hsa-miR-20a-5p; hsa-miR-20b-5p; hsa-miR-25-3p; hsa-miR-424-5p
Butanoate metabolism	7.95e-5	9.54e-4	9.54e-4	2.14705	9	hsa-miR-101-3p; hsa-miR-106b-5p; hsa-miR-15a-5p; hsa-miR-15b-5p; hsa-miR-20a-5p; hsa-miR-421; hsa-miR-424-5p; hsa-miR-484; hsa-miR-548ad-5p
Pantothenate and CoA biosynthesis	7.90e-5	9.54e-4	9.54e-4	2.72429	10	hsa-miR-101-3p; hsa-miR-106b-5p; hsa-miR-144-3p; hsa-miR-15a-5p; hsa-miR-15b-5p; hsa-miR-20a-5p; hsa-miR-20b-5p; hsa-miR-25-3p; hsa-miR-484; hsa-miR-664a-5p
Aldosterone-regulated sodium reabsorption	8.78e-5	9.81e-4	9.81e-4	5.78647	14	hsa-miR-101-3p; hsa-miR-106a-5p; hsa-miR-106b-5p; hsa-miR-144-3p; hsa-miR-15a-5p; hsa-miR-15b-5p; hsa-miR-185-5p; hsa-miR-190b-5p; hsa-miR-20a-5p; hsa-miR-20b-5p; hsa-miR-25-3p; hsa-miR-421; hsa-miR-424-5p; hsa-miR-484
Aminoacyl-tRNA biosynthesis	8.53e-5	9.81e-4	9.81e-4	4.11107	12	hsa-miR-101-3p; hsa-miR-106a-5p; hsa-miR-106b-5p; hsa-miR-15b-5p; hsa-miR-185-5p; hsa-miR-20a-5p; hsa-miR-20b-5p; hsa-miR-324-3p; hsa-miR-421; hsa-miR-424-5p; hsa-miR-484; hsa-miR-664a-5p
Nucleotide excision repair	9.67e-5	0.0010442	0.0010442	4.16034	12	hsa-miR-106a-5p; hsa-miR-106b-5p; hsa-miR-144-3p; hsa-miR-15a-5p; hsa-miR-15b-5p; hsa-miR-20a-5p; hsa-miR-20b-5p; hsa-miR-25-3p; hsa-miR-324-3p; hsa-miR-424-5p; hsa-miR-484; hsa-miR-548ad-5p
Cell adhesion molecules CAMs	1.01e-4	0.0010581	0.0010581	9.2147	17	hsa-miR-101-3p; hsa-miR-106a-5p; hsa-miR-106b-5p; hsa-miR-144-3p; hsa-miR-15a-5p; hsa-miR-15b-5p; hsa-miR-185-5p; hsa-miR-190b-5p; hsa-miR-20a-5p; hsa-miR-20b-5p; hsa-miR-25-3p; hsa-miR-324-3p; hsa-miR-421; hsa-miR-424-5p; hsa-miR-484; hsa-miR-548ad-5p; hsa-miR-664a-5p
Pyrimidine metabolism	1.33e-4	0.0013504	0.0013504	5.0966	13	hsa-miR-101-3p; hsa-miR-106a-5p; hsa-miR-106b-5p; hsa-miR-144-3p; hsa-miR-15a-5p; hsa-miR-15b-5p; hsa-miR-185-5p; hsa-miR-20a-5p; hsa-miR-20b-5p; hsa-miR-25-3p; hsa-miR-424-5p; hsa-miR-484; hsa-miR-664a-5p
Alzheimer disease	1.59e-4	0.0013671	0.0013671	11.0943	18	hsa-miR-101-3p; hsa-miR-106a-5p; hsa-miR-106b-5p; hsa-miR-1180-3p; hsa-miR-144-3p; hsa-miR-15a-5p; hsa-miR-15b-5p; hsa-miR-185-5p; hsa-miR-190b-5p; hsa-miR-20a-5p; hsa-miR-20b-5p; hsa-miR-25-3p; hsa-miR-324-3p; hsa-miR-421; hsa-miR-424-5p; hsa-miR-484; hsa-miR-548ad-5p; hsa-miR-664a-5p
Antigen processing and presentation	1.69e-4	0.0013671	0.0013671	7.09582	15	hsa-miR-101-3p; hsa-miR-106a-5p; hsa-miR-106b-5p; hsa-miR-15a-5p; hsa-miR-15b-5p; hsa-miR-185-5p; hsa-miR-20a-5p; hsa-miR-20b-5p; hsa-miR-25-3p; hsa-miR-324-3p; hsa-miR-421; hsa-miR-424-5p; hsa-miR-484; hsa-miR-548ad-5p; hsa-miR-664a-5p
Cysteine and methionine metabolism	1.65e-4	0.0013671	0.0013671	6.08917	14	hsa-miR-101-3p; hsa-miR-106a-5p; hsa-miR-106b-5p; hsa-miR-15a-5p; hsa-miR-15b-5p; hsa-miR-185-5p; hsa-miR-190b-5p; hsa-miR-20a-5p; hsa-miR-20b-5p; hsa-miR-25-3p; hsa-miR-324-3p; hsa-miR-421; hsa-miR-424-5p; hsa-miR-484
Epithelial cell signaling in Helicobacter pylori infection	1.52e-4	0.0013671	0.0013671	7.0395	15	hsa-miR-101-3p; hsa-miR-106a-5p; hsa-miR-106b-5p; hsa-miR-1180-3p; hsa-miR-144-3p; hsa-miR-15a-5p; hsa-miR-15b-5p; hsa-miR-185-5p; hsa-miR-20a-5p; hsa-miR-20b-5p; hsa-miR-25-3p; hsa-miR-324-3p; hsa-miR-421; hsa-miR-484; hsa-miR-548ad-5p
Gap junction	1.55e-4	0.0013671	0.0013671	8.16582	16	hsa-miR-101-3p; hsa-miR-106a-5p; hsa-miR-106b-5p; hsa-miR-1180-3p; hsa-miR-15a-5p; hsa-miR-15b-5p; hsa-miR-185-5p; hsa-miR-190b-5p; hsa-miR-20a-5p; hsa-miR-20b-5p; hsa-miR-25-3p; hsa-miR-324-3p; hsa-miR-421; hsa-miR-424-5p; hsa-miR-484; hsa-miR-548ad-5p
Lysosome	1.43e-4	0.0013671	0.0013671	8.12358	16	hsa-miR-101-3p; hsa-miR-106a-5p; hsa-miR-106b-5p; hsa-miR-144-3p; hsa-miR-15a-5p; hsa-miR-15b-5p; hsa-miR-185-5p; hsa-miR-20a-5p; hsa-miR-20b-5p; hsa-miR-25-3p; hsa-miR-324-3p; hsa-miR-421; hsa-miR-424-5p; hsa-miR-484; hsa-miR-548ad-5p; hsa-miR-664a-5p
Prion diseases	1.54e-4	0.0013671	0.0013671	4.35041	12	hsa-miR-101-3p; hsa-miR-106a-5p; hsa-miR-106b-5p; hsa-miR-1180-3p; hsa-miR-144-3p; hsa-miR-15a-5p; hsa-miR-15b-5p; hsa-miR-20a-5p; hsa-miR-20b-5p; hsa-miR-424-5p; hsa-miR-484; hsa-miR-548ad-5p
RNA polymerase	1.68e-4	0.0013671	0.0013671	4.38561	12	hsa-miR-106a-5p; hsa-miR-106b-5p; hsa-miR-1180-3p; hsa-miR-15a-5p; hsa-miR-15b-5p; hsa-miR-20a-5p; hsa-miR-20b-5p; hsa-miR-324-3p; hsa-miR-421; hsa-miR-424-5p; hsa-miR-484; hsa-miR-548ad-5p
Fructose and mannose metabolism	1.82e-4	0.0014379	0.0014379	3.67462	11	hsa-miR-106a-5p; hsa-miR-106b-5p; hsa-miR-15a-5p; hsa-miR-15b-5p; hsa-miR-185-5p; hsa-miR-20a-5p; hsa-miR-20b-5p; hsa-miR-324-3p; hsa-miR-424-5p; hsa-miR-484; hsa-miR-664a-5p
Steroid biosynthesis	1.99e-4	0.0015342	0.0015342	3.02698	10	hsa-miR-101-3p; hsa-miR-106a-5p; hsa-miR-106b-5p; hsa-miR-15b-5p; hsa-miR-20a-5p; hsa-miR-20b-5p; hsa-miR-324-3p; hsa-miR-421; hsa-miR-484; hsa-miR-548ad-5p
Amoebiasis	2.59e-4	0.0017548	0.0017548	7.32812	15	hsa-miR-101-3p; hsa-miR-106a-5p; hsa-miR-106b-5p; hsa-miR-144-3p; hsa-miR-15a-5p; hsa-miR-15b-5p; hsa-miR-185-5p; hsa-miR-20a-5p; hsa-miR-20b-5p; hsa-miR-25-3p; hsa-miR-324-3p; hsa-miR-421; hsa-miR-424-5p; hsa-miR-484; hsa-miR-548ad-5p
Galactose metabolism	2.60e-4	0.0017548	0.0017548	2.49198	9	hsa-miR-106a-5p; hsa-miR-106b-5p; hsa-miR-15a-5p; hsa-miR-15b-5p; hsa-miR-185-5p; hsa-miR-20a-5p; hsa-miR-20b-5p; hsa-miR-424-5p; hsa-miR-484
One carbon pool by folate	2.47e-4	0.0017548	0.0017548	3.10442	10	hsa-miR-101-3p; hsa-miR-106b-5p; hsa-miR-1180-3p; hsa-miR-15a-5p; hsa-miR-15b-5p; hsa-miR-25-3p; hsa-miR-421; hsa-miR-424-5p; hsa-miR-484; hsa-miR-548ad-5p
Oxidative phosphorylation	2.60e-4	0.0017548	0.0017548	8.46148	16	hsa-miR-101-3p; hsa-miR-106a-5p; hsa-miR-106b-5p; hsa-miR-1180-3p; hsa-miR-144-3p; hsa-miR-15a-5p; hsa-miR-15b-5p; hsa-miR-185-5p; hsa-miR-20a-5p; hsa-miR-20b-5p; hsa-miR-25-3p; hsa-miR-324-3p; hsa-miR-421; hsa-miR-424-5p; hsa-miR-484; hsa-miR-548ad-5p
Phototransduction	2.47e-4	0.0017548	0.0017548	3.10442	10	hsa-miR-101-3p; hsa-miR-106a-5p; hsa-miR-106b-5p; hsa-miR-15a-5p; hsa-miR-15b-5p; hsa-miR-185-5p; hsa-miR-190b-5p; hsa-miR-20a-5p; hsa-miR-20b-5p; hsa-miR-424-5p
Pyruvate metabolism	2.60e-4	0.0017548	0.0017548	4.57567	12	hsa-miR-106a-5p; hsa-miR-106b-5p; hsa-miR-1180-3p; hsa-miR-15b-5p; hsa-miR-185-5p; hsa-miR-190b-5p; hsa-miR-20a-5p; hsa-miR-20b-5p; hsa-miR-25-3p; hsa-miR-324-3p; hsa-miR-484; hsa-miR-664a-5p
Primary immunodeficiency	2.68e-4	0.0017689	0.001769	3.13258	10	hsa-miR-106a-5p; hsa-miR-106b-5p; hsa-miR-15a-5p; hsa-miR-185-5p; hsa-miR-190b-5p; hsa-miR-20a-5p; hsa-miR-20b-5p; hsa-miR-25-3p; hsa-miR-324-3p; hsa-miR-484
Circadian rhythm	2.95e-4	0.001876	0.001876	5.46969	13	hsa-miR-101-3p; hsa-miR-106a-5p; hsa-miR-106b-5p; hsa-miR-144-3p; hsa-miR-15a-5p; hsa-miR-15b-5p; hsa-miR-185-5p; hsa-miR-20a-5p; hsa-miR-20b-5p; hsa-miR-25-3p; hsa-miR-421; hsa-miR-424-5p; hsa-miR-484
Glycosaminoglycan biosynthesis - chondroitin sulfate dermatan sulfate	2.92e-4	0.001876	0.001876	1.95698	8	hsa-miR-106a-5p; hsa-miR-106b-5p; hsa-miR-15b-5p; hsa-miR-185-5p; hsa-miR-20a-5p; hsa-miR-20b-5p; hsa-miR-25-3p; hsa-miR-484
ABC transporters	3.25e-4	0.0019454	0.0019454	3.90692	11	hsa-miR-101-3p; hsa-miR-106a-5p; hsa-miR-106b-5p; hsa-miR-144-3p; hsa-miR-15a-5p; hsa-miR-15b-5p; hsa-miR-185-5p; hsa-miR-20a-5p; hsa-miR-20b-5p; hsa-miR-424-5p; hsa-miR-484
Inflammatory bowel disease IBD	3.19e-4	0.0019454	0.0019454	4.66719	12	hsa-miR-101-3p; hsa-miR-106a-5p; hsa-miR-106b-5p; hsa-miR-144-3p; hsa-miR-15a-5p; hsa-miR-15b-5p; hsa-miR-185-5p; hsa-miR-20a-5p; hsa-miR-20b-5p; hsa-miR-324-3p; hsa-miR-424-5p; hsa-miR-484
Long-term depression	3.21e-4	0.0019454	0.0019454	7.44779	15	hsa-miR-101-3p; hsa-miR-106a-5p; hsa-miR-106b-5p; hsa-miR-15a-5p; hsa-miR-15b-5p; hsa-miR-185-5p; hsa-miR-190b-5p; hsa-miR-20a-5p; hsa-miR-20b-5p; hsa-miR-25-3p; hsa-miR-324-3p; hsa-miR-421; hsa-miR-424-5p; hsa-miR-484; hsa-miR-548ad-5p
Metabolism of xenobiotics by cytochrome P450	3.30e-4	0.0019454	0.0019454	3.91396	11	hsa-miR-101-3p; hsa-miR-106a-5p; hsa-miR-106b-5p; hsa-miR-15a-5p; hsa-miR-15b-5p; hsa-miR-185-5p; hsa-miR-20a-5p; hsa-miR-20b-5p; hsa-miR-25-3p; hsa-miR-424-5p; hsa-miR-484
Proteasome	3.59e-4	0.0020779	0.0020779	3.94916	11	hsa-miR-106b-5p; hsa-miR-1180-3p; hsa-miR-15a-5p; hsa-miR-15b-5p; hsa-miR-185-5p; hsa-miR-20a-5p; hsa-miR-25-3p; hsa-miR-324-3p; hsa-miR-421; hsa-miR-484; hsa-miR-548ad-5p
Allograft rejection	4.07e-4	0.00222	0.00222	2.63981	9	hsa-miR-106a-5p; hsa-miR-106b-5p; hsa-miR-15a-5p; hsa-miR-15b-5p; hsa-miR-20a-5p; hsa-miR-20b-5p; hsa-miR-25-3p; hsa-miR-324-3p; hsa-miR-484
Fatty acid elongation	4.12e-4	0.00222	0.00222	3.29449	10	hsa-miR-106a-5p; hsa-miR-106b-5p; hsa-miR-15b-5p; hsa-miR-185-5p; hsa-miR-190b-5p; hsa-miR-20a-5p; hsa-miR-20b-5p; hsa-miR-324-3p; hsa-miR-421; hsa-miR-484
Glycosaminoglycan biosynthesis - heparan sulfate heparin	4.27e-4	0.00222	0.00222	3.30856	10	hsa-miR-101-3p; hsa-miR-106a-5p; hsa-miR-106b-5p; hsa-miR-15a-5p; hsa-miR-15b-5p; hsa-miR-20a-5p; hsa-miR-20b-5p; hsa-miR-25-3p; hsa-miR-424-5p; hsa-miR-484
Glycosaminoglycan biosynthesis - keratan sulfate	4.32e-4	0.00222	0.00222	2.06961	8	hsa-miR-15a-5p; hsa-miR-15b-5p; hsa-miR-185-5p; hsa-miR-20a-5p; hsa-miR-25-3p; hsa-miR-324-3p; hsa-miR-424-5p; hsa-miR-484
Parkinson disease	3.94e-4	0.00222	0.00222	8.70786	16	hsa-miR-101-3p; hsa-miR-106a-5p; hsa-miR-106b-5p; hsa-miR-1180-3p; hsa-miR-144-3p; hsa-miR-15a-5p; hsa-miR-15b-5p; hsa-miR-185-5p; hsa-miR-20a-5p; hsa-miR-20b-5p; hsa-miR-25-3p; hsa-miR-324-3p; hsa-miR-421; hsa-miR-424-5p; hsa-miR-484; hsa-miR-548ad-5p
Peroxisome	4.21e-4	0.00222	0.00222	7.60266	15	hsa-miR-101-3p; hsa-miR-106a-5p; hsa-miR-106b-5p; hsa-miR-144-3p; hsa-miR-15a-5p; hsa-miR-15b-5p; hsa-miR-185-5p; hsa-miR-20a-5p; hsa-miR-20b-5p; hsa-miR-25-3p; hsa-miR-324-3p; hsa-miR-421; hsa-miR-484; hsa-miR-548ad-5p; hsa-miR-664a-5p
Vitamin B6 metabolism	4.24e-4	0.00222	0.00222	1.07704	6	hsa-miR-15a-5p; hsa-miR-15b-5p; hsa-miR-25-3p; hsa-miR-421; hsa-miR-424-5p; hsa-miR-484
SNARE interactions in vesicular transport	4.44e-4	0.0022491	0.0022491	4.82206	12	hsa-miR-101-3p; hsa-miR-106a-5p; hsa-miR-106b-5p; hsa-miR-144-3p; hsa-miR-15a-5p; hsa-miR-15b-5p; hsa-miR-185-5p; hsa-miR-20a-5p; hsa-miR-20b-5p; hsa-miR-324-3p; hsa-miR-421; hsa-miR-424-5p
Lipoic acid metabolism	4.69e-4	0.0023376	0.0023376	0.387172	4	hsa-miR-106a-5p; hsa-miR-106b-5p; hsa-miR-20a-5p; hsa-miR-20b-5p
Adherens junction	4.85e-4	0.0023786	0.0023786	10.158	17	hsa-miR-101-3p; hsa-miR-106a-5p; hsa-miR-106b-5p; hsa-miR-1180-3p; hsa-miR-144-3p; hsa-miR-15a-5p; hsa-miR-15b-5p; hsa-miR-185-5p; hsa-miR-190b-5p; hsa-miR-20a-5p; hsa-miR-20b-5p; hsa-miR-25-3p; hsa-miR-324-3p; hsa-miR-421; hsa-miR-424-5p; hsa-miR-484; hsa-miR-548ad-5p
Apoptosis - multiple species	5.34e-4	0.0025525	0.0025525	6.70864	14	hsa-miR-101-3p; hsa-miR-106a-5p; hsa-miR-106b-5p; hsa-miR-144-3p; hsa-miR-15a-5p; hsa-miR-15b-5p; hsa-miR-190b-5p; hsa-miR-20a-5p; hsa-miR-20b-5p; hsa-miR-25-3p; hsa-miR-324-3p; hsa-miR-421; hsa-miR-484; hsa-miR-548ad-5p
Fc epsilon RI signaling pathway	5.37e-4	0.0025525	0.0025525	8.89793	16	hsa-miR-101-3p; hsa-miR-106a-5p; hsa-miR-106b-5p; hsa-miR-144-3p; hsa-miR-15a-5p; hsa-miR-15b-5p; hsa-miR-185-5p; hsa-miR-20a-5p; hsa-miR-20b-5p; hsa-miR-25-3p; hsa-miR-324-3p; hsa-miR-421; hsa-miR-424-5p; hsa-miR-484; hsa-miR-548ad-5p; hsa-miR-664a-5p
Rheumatoid arthritis	5.44e-4	0.0025525	0.0025525	5.77943	13	hsa-miR-101-3p; hsa-miR-106a-5p; hsa-miR-106b-5p; hsa-miR-144-3p; hsa-miR-15a-5p; hsa-miR-15b-5p; hsa-miR-185-5p; hsa-miR-20a-5p; hsa-miR-20b-5p; hsa-miR-324-3p; hsa-miR-421; hsa-miR-424-5p; hsa-miR-484
Carbohydrate digestion and absorption	6.20e-4	0.0026725	0.0026725	4.1885	11	hsa-miR-101-3p; hsa-miR-106a-5p; hsa-miR-106b-5p; hsa-miR-15a-5p; hsa-miR-15b-5p; hsa-miR-185-5p; hsa-miR-20a-5p; hsa-miR-20b-5p; hsa-miR-25-3p; hsa-miR-424-5p; hsa-miR-484
Fanconi anemia pathway	6.40e-4	0.0026725	0.0026725	4.20258	11	hsa-miR-101-3p; hsa-miR-106a-5p; hsa-miR-106b-5p; hsa-miR-1180-3p; hsa-miR-15a-5p; hsa-miR-15b-5p; hsa-miR-185-5p; hsa-miR-20a-5p; hsa-miR-20b-5p; hsa-miR-25-3p; hsa-miR-484
Glycolysis Gluconeogenesis	6.20e-4	0.0026725	0.0026725	6.79312	14	hsa-miR-106a-5p; hsa-miR-106b-5p; hsa-miR-1180-3p; hsa-miR-144-3p; hsa-miR-15a-5p; hsa-miR-15b-5p; hsa-miR-185-5p; hsa-miR-190b-5p; hsa-miR-20a-5p; hsa-miR-20b-5p; hsa-miR-25-3p; hsa-miR-324-3p; hsa-miR-424-5p; hsa-miR-484
GnRH signaling pathway	6.43e-4	0.0026725	0.0026725	9.01056	16	hsa-miR-101-3p; hsa-miR-106a-5p; hsa-miR-106b-5p; hsa-miR-144-3p; hsa-miR-15a-5p; hsa-miR-15b-5p; hsa-miR-185-5p; hsa-miR-190b-5p; hsa-miR-20a-5p; hsa-miR-20b-5p; hsa-miR-25-3p; hsa-miR-324-3p; hsa-miR-421; hsa-miR-424-5p; hsa-miR-484; hsa-miR-548ad-5p
Graft-versus-host disease	5.95e-4	0.0026725	0.0026725	2.77356	9	hsa-miR-106a-5p; hsa-miR-106b-5p; hsa-miR-15a-5p; hsa-miR-15b-5p; hsa-miR-20a-5p; hsa-miR-20b-5p; hsa-miR-25-3p; hsa-miR-324-3p; hsa-miR-484
Measles	6.05e-4	0.0026725	0.0026725	11.946	18	hsa-miR-101-3p; hsa-miR-106a-5p; hsa-miR-106b-5p; hsa-miR-1180-3p; hsa-miR-144-3p; hsa-miR-15a-5p; hsa-miR-15b-5p; hsa-miR-185-5p; hsa-miR-190b-5p; hsa-miR-20a-5p; hsa-miR-20b-5p; hsa-miR-25-3p; hsa-miR-324-3p; hsa-miR-421; hsa-miR-424-5p; hsa-miR-484; hsa-miR-548ad-5p; hsa-miR-664a-5p
Purine metabolism	5.95e-4	0.0026725	0.0026725	8.96128	16	hsa-miR-101-3p; hsa-miR-106a-5p; hsa-miR-106b-5p; hsa-miR-1180-3p; hsa-miR-144-3p; hsa-miR-15a-5p; hsa-miR-15b-5p; hsa-miR-185-5p; hsa-miR-20a-5p; hsa-miR-20b-5p; hsa-miR-25-3p; hsa-miR-324-3p; hsa-miR-424-5p; hsa-miR-484; hsa-miR-548ad-5p; hsa-miR-664a-5p
Sphingolipid metabolism	6.29e-4	0.0026725	0.0026725	5.85686	13	hsa-miR-101-3p; hsa-miR-106a-5p; hsa-miR-106b-5p; hsa-miR-144-3p; hsa-miR-15a-5p; hsa-miR-15b-5p; hsa-miR-185-5p; hsa-miR-190b-5p; hsa-miR-20a-5p; hsa-miR-20b-5p; hsa-miR-424-5p; hsa-miR-484; hsa-miR-664a-5p
Valine, leucine and isoleucine degradation	6.30e-4	0.0026725	0.0026725	4.19554	11	hsa-miR-101-3p; hsa-miR-106b-5p; hsa-miR-144-3p; hsa-miR-15b-5p; hsa-miR-185-5p; hsa-miR-20a-5p; hsa-miR-20b-5p; hsa-miR-25-3p; hsa-miR-421; hsa-miR-484; hsa-miR-664a-5p
Chemical carcinogenesis	6.62e-4	0.0026828	0.0026828	3.48455	10	hsa-miR-101-3p; hsa-miR-106a-5p; hsa-miR-106b-5p; hsa-miR-144-3p; hsa-miR-15a-5p; hsa-miR-15b-5p; hsa-miR-185-5p; hsa-miR-25-3p; hsa-miR-424-5p; hsa-miR-484
Homologous recombination	6.60e-4	0.0026828	0.0026828	4.21666	11	hsa-miR-101-3p; hsa-miR-106a-5p; hsa-miR-106b-5p; hsa-miR-15a-5p; hsa-miR-185-5p; hsa-miR-20a-5p; hsa-miR-20b-5p; hsa-miR-25-3p; hsa-miR-421; hsa-miR-484; hsa-miR-548ad-5p
Phosphatidylinositol signaling system	6.73e-4	0.002691	0.002691	9.03872	16	hsa-miR-101-3p; hsa-miR-106a-5p; hsa-miR-106b-5p; hsa-miR-144-3p; hsa-miR-15a-5p; hsa-miR-15b-5p; hsa-miR-185-5p; hsa-miR-190b-5p; hsa-miR-20a-5p; hsa-miR-20b-5p; hsa-miR-25-3p; hsa-miR-324-3p; hsa-miR-421; hsa-miR-424-5p; hsa-miR-484; hsa-miR-548ad-5p
Complement and coagulation cascades	7.24e-4	0.0028366	0.0028366	5.0614	12	hsa-miR-101-3p; hsa-miR-106a-5p; hsa-miR-106b-5p; hsa-miR-144-3p; hsa-miR-15a-5p; hsa-miR-15b-5p; hsa-miR-20a-5p; hsa-miR-20b-5p; hsa-miR-421; hsa-miR-424-5p; hsa-miR-484; hsa-miR-664a-5p
Gastric acid secretion	7.27e-4	0.0028366	0.0028366	7.92648	15	hsa-miR-101-3p; hsa-miR-106a-5p; hsa-miR-106b-5p; hsa-miR-1180-3p; hsa-miR-144-3p; hsa-miR-15a-5p; hsa-miR-15b-5p; hsa-miR-185-5p; hsa-miR-190b-5p; hsa-miR-20a-5p; hsa-miR-20b-5p; hsa-miR-25-3p; hsa-miR-324-3p; hsa-miR-484; hsa-miR-548ad-5p
ECM-receptor interaction	7.54e-4	0.0029092	0.0029092	6.90575	14	hsa-miR-101-3p; hsa-miR-106a-5p; hsa-miR-106b-5p; hsa-miR-15a-5p; hsa-miR-15b-5p; hsa-miR-185-5p; hsa-miR-20a-5p; hsa-miR-20b-5p; hsa-miR-25-3p; hsa-miR-421; hsa-miR-424-5p; hsa-miR-484; hsa-miR-548ad-5p; hsa-miR-664a-5p
Arrhythmogenic right ventricular cardiomyopathy ARVC	7.82e-4	0.0029465	0.0029465	6.92687	14	hsa-miR-101-3p; hsa-miR-106a-5p; hsa-miR-106b-5p; hsa-miR-1180-3p; hsa-miR-15a-5p; hsa-miR-15b-5p; hsa-miR-185-5p; hsa-miR-20a-5p; hsa-miR-20b-5p; hsa-miR-25-3p; hsa-miR-421; hsa-miR-424-5p; hsa-miR-484; hsa-miR-548ad-5p
RNA degradation	7.79e-4	0.0029465	0.0029465	7.96871	15	hsa-miR-101-3p; hsa-miR-106a-5p; hsa-miR-106b-5p; hsa-miR-144-3p; hsa-miR-15a-5p; hsa-miR-15b-5p; hsa-miR-185-5p; hsa-miR-190b-5p; hsa-miR-20a-5p; hsa-miR-20b-5p; hsa-miR-25-3p; hsa-miR-324-3p; hsa-miR-421; hsa-miR-424-5p; hsa-miR-484
Leishmaniasis	7.92e-4	0.002948	0.002948	6.93391	14	hsa-miR-101-3p; hsa-miR-106a-5p; hsa-miR-106b-5p; hsa-miR-144-3p; hsa-miR-15a-5p; hsa-miR-15b-5p; hsa-miR-185-5p; hsa-miR-20a-5p; hsa-miR-20b-5p; hsa-miR-25-3p; hsa-miR-324-3p; hsa-miR-421; hsa-miR-424-5p; hsa-miR-484
African trypanosomiasis	8.37e-4	0.0030818	0.0030818	2.90027	9	hsa-miR-106a-5p; hsa-miR-106b-5p; hsa-miR-15a-5p; hsa-miR-15b-5p; hsa-miR-20a-5p; hsa-miR-20b-5p; hsa-miR-25-3p; hsa-miR-324-3p; hsa-miR-484
p53 signaling pathway	8.48e-4	0.0030888	0.0030889	12.1713	18	hsa-miR-101-3p; hsa-miR-106a-5p; hsa-miR-106b-5p; hsa-miR-1180-3p; hsa-miR-144-3p; hsa-miR-15a-5p; hsa-miR-15b-5p; hsa-miR-185-5p; hsa-miR-190b-5p; hsa-miR-20a-5p; hsa-miR-20b-5p; hsa-miR-25-3p; hsa-miR-324-3p; hsa-miR-421; hsa-miR-424-5p; hsa-miR-484; hsa-miR-548ad-5p; hsa-miR-664a-5p
Nicotinate and nicotinamide metabolism	9.17e-4	0.003297	0.003297	2.93547	9	hsa-miR-101-3p; hsa-miR-106b-5p; hsa-miR-144-3p; hsa-miR-15a-5p; hsa-miR-15b-5p; hsa-miR-421; hsa-miR-424-5p; hsa-miR-484; hsa-miR-664a-5p
Ubiquitin mediated proteolysis	9.26e-4	0.003297	0.003297	10.5804	17	hsa-miR-101-3p; hsa-miR-106a-5p; hsa-miR-106b-5p; hsa-miR-1180-3p; hsa-miR-144-3p; hsa-miR-15a-5p; hsa-miR-15b-5p; hsa-miR-185-5p; hsa-miR-20a-5p; hsa-miR-20b-5p; hsa-miR-25-3p; hsa-miR-324-3p; hsa-miR-421; hsa-miR-424-5p; hsa-miR-484; hsa-miR-548ad-5p; hsa-miR-664a-5p
Porphyrin and chlorophyll metabolism	9.38e-4	0.0033022	0.0033022	3.63238	10	hsa-miR-101-3p; hsa-miR-106b-5p; hsa-miR-144-3p; hsa-miR-15a-5p; hsa-miR-15b-5p; hsa-miR-20a-5p; hsa-miR-20b-5p; hsa-miR-25-3p; hsa-miR-424-5p; hsa-miR-484
Glycosaminoglycan degradation	0.0010448	0.0036012	0.0036012	1.78099	7	hsa-miR-106a-5p; hsa-miR-106b-5p; hsa-miR-20a-5p; hsa-miR-20b-5p; hsa-miR-25-3p; hsa-miR-324-3p; hsa-miR-484
Tyrosine metabolism	0.0010399	0.0036012	0.0036012	2.98475	9	hsa-miR-106a-5p; hsa-miR-106b-5p; hsa-miR-15a-5p; hsa-miR-15b-5p; hsa-miR-20a-5p; hsa-miR-20b-5p; hsa-miR-424-5p; hsa-miR-484; hsa-miR-664a-5p
Apoptosis	0.0011582	0.00395	0.00395	12.3825	18	hsa-miR-101-3p; hsa-miR-106a-5p; hsa-miR-106b-5p; hsa-miR-1180-3p; hsa-miR-144-3p; hsa-miR-15a-5p; hsa-miR-15b-5p; hsa-miR-185-5p; hsa-miR-190b-5p; hsa-miR-20a-5p; hsa-miR-20b-5p; hsa-miR-25-3p; hsa-miR-324-3p; hsa-miR-421; hsa-miR-424-5p; hsa-miR-484; hsa-miR-548ad-5p; hsa-miR-664a-5p
Histidine metabolism	0.0011956	0.0040351	0.0040351	2.40047	8	hsa-miR-101-3p; hsa-miR-106b-5p; hsa-miR-15a-5p; hsa-miR-15b-5p; hsa-miR-185-5p; hsa-miR-20a-5p; hsa-miR-20b-5p; hsa-miR-424-5p
Notch signaling pathway	0.0012449	0.0041583	0.0041583	6.237	13	hsa-miR-101-3p; hsa-miR-106a-5p; hsa-miR-106b-5p; hsa-miR-144-3p; hsa-miR-15a-5p; hsa-miR-15b-5p; hsa-miR-185-5p; hsa-miR-20a-5p; hsa-miR-20b-5p; hsa-miR-25-3p; hsa-miR-324-3p; hsa-miR-424-5p; hsa-miR-484
Arachidonic acid metabolism	0.0013691	0.0042313	0.0042314	4.56864	11	hsa-miR-101-3p; hsa-miR-106a-5p; hsa-miR-106b-5p; hsa-miR-144-3p; hsa-miR-15a-5p; hsa-miR-185-5p; hsa-miR-20a-5p; hsa-miR-20b-5p; hsa-miR-25-3p; hsa-miR-324-3p; hsa-miR-484
DNA replication	0.0013244	0.0042313	0.0042314	3.78725	10	hsa-miR-106a-5p; hsa-miR-106b-5p; hsa-miR-1180-3p; hsa-miR-15a-5p; hsa-miR-15b-5p; hsa-miR-20a-5p; hsa-miR-20b-5p; hsa-miR-25-3p; hsa-miR-324-3p; hsa-miR-484
Glucagon signaling pathway	0.0013021	0.0042313	0.0042314	9.46813	16	hsa-miR-101-3p; hsa-miR-106a-5p; hsa-miR-106b-5p; hsa-miR-144-3p; hsa-miR-15a-5p; hsa-miR-15b-5p; hsa-miR-185-5p; hsa-miR-190b-5p; hsa-miR-20a-5p; hsa-miR-20b-5p; hsa-miR-25-3p; hsa-miR-324-3p; hsa-miR-421; hsa-miR-424-5p; hsa-miR-484; hsa-miR-548ad-5p
Glycine, serine and threonine metabolism	0.0012844	0.0042313	0.0042314	3.77317	10	hsa-miR-101-3p; hsa-miR-1180-3p; hsa-miR-144-3p; hsa-miR-15a-5p; hsa-miR-15b-5p; hsa-miR-190b-5p; hsa-miR-25-3p; hsa-miR-421; hsa-miR-424-5p; hsa-miR-484
Intestinal immune network for IgA production	0.0013654	0.0042313	0.0042314	3.80133	10	hsa-miR-106a-5p; hsa-miR-106b-5p; hsa-miR-144-3p; hsa-miR-15b-5p; hsa-miR-185-5p; hsa-miR-20a-5p; hsa-miR-20b-5p; hsa-miR-25-3p; hsa-miR-324-3p; hsa-miR-484
Mismatch repair	0.001319	0.0042313	0.0042314	2.43567	8	hsa-miR-101-3p; hsa-miR-106a-5p; hsa-miR-106b-5p; hsa-miR-15a-5p; hsa-miR-20a-5p; hsa-miR-20b-5p; hsa-miR-324-3p; hsa-miR-484
NF-kappa B signaling pathway	0.0013579	0.0042313	0.0042314	9.49628	16	hsa-miR-101-3p; hsa-miR-106a-5p; hsa-miR-106b-5p; hsa-miR-144-3p; hsa-miR-15a-5p; hsa-miR-15b-5p; hsa-miR-185-5p; hsa-miR-190b-5p; hsa-miR-20a-5p; hsa-miR-20b-5p; hsa-miR-25-3p; hsa-miR-324-3p; hsa-miR-421; hsa-miR-424-5p; hsa-miR-484; hsa-miR-548ad-5p
Vasopressin-regulated water reabsorption	0.0013713	0.0042313	0.0042314	7.26476	14	hsa-miR-101-3p; hsa-miR-106a-5p; hsa-miR-106b-5p; hsa-miR-144-3p; hsa-miR-15a-5p; hsa-miR-15b-5p; hsa-miR-185-5p; hsa-miR-20a-5p; hsa-miR-20b-5p; hsa-miR-25-3p; hsa-miR-324-3p; hsa-miR-424-5p; hsa-miR-484; hsa-miR-548ad-5p
Autophagy - other	0.0014507	0.0044342	0.0044342	3.82949	10	hsa-miR-101-3p; hsa-miR-106a-5p; hsa-miR-106b-5p; hsa-miR-144-3p; hsa-miR-15a-5p; hsa-miR-15b-5p; hsa-miR-20a-5p; hsa-miR-20b-5p; hsa-miR-421; hsa-miR-424-5p
Tryptophan metabolism	0.0014933	0.0045219	0.0045219	3.13258	9	hsa-miR-106a-5p; hsa-miR-106b-5p; hsa-miR-15b-5p; hsa-miR-185-5p; hsa-miR-20a-5p; hsa-miR-20b-5p; hsa-miR-324-3p; hsa-miR-421; hsa-miR-484
Oxytocin signaling pathway	0.0015411	0.0045809	0.0045809	12.5796	18	hsa-miR-101-3p; hsa-miR-106a-5p; hsa-miR-106b-5p; hsa-miR-1180-3p; hsa-miR-144-3p; hsa-miR-15a-5p; hsa-miR-15b-5p; hsa-miR-185-5p; hsa-miR-190b-5p; hsa-miR-20a-5p; hsa-miR-20b-5p; hsa-miR-25-3p; hsa-miR-324-3p; hsa-miR-421; hsa-miR-424-5p; hsa-miR-484; hsa-miR-548ad-5p; hsa-miR-664a-5p
Ribosome biogenesis in eukaryotes	0.0015348	0.0045809	0.0045809	7.33516	14	hsa-miR-101-3p; hsa-miR-106a-5p; hsa-miR-106b-5p; hsa-miR-1180-3p; hsa-miR-15a-5p; hsa-miR-15b-5p; hsa-miR-185-5p; hsa-miR-20a-5p; hsa-miR-20b-5p; hsa-miR-25-3p; hsa-miR-324-3p; hsa-miR-424-5p; hsa-miR-484; hsa-miR-664a-5p
RIG-I-like receptor signaling pathway	0.0015626	0.0046027	0.0046027	6.37075	13	hsa-miR-101-3p; hsa-miR-106a-5p; hsa-miR-106b-5p; hsa-miR-15a-5p; hsa-miR-15b-5p; hsa-miR-185-5p; hsa-miR-20a-5p; hsa-miR-20b-5p; hsa-miR-25-3p; hsa-miR-421; hsa-miR-424-5p; hsa-miR-484; hsa-miR-664a-5p
Systemic lupus erythematosus	0.0015809	0.0046145	0.0046145	8.41924	15	hsa-miR-106a-5p; hsa-miR-106b-5p; hsa-miR-1180-3p; hsa-miR-144-3p; hsa-miR-15a-5p; hsa-miR-15b-5p; hsa-miR-185-5p; hsa-miR-20a-5p; hsa-miR-20b-5p; hsa-miR-25-3p; hsa-miR-324-3p; hsa-miR-421; hsa-miR-424-5p; hsa-miR-484; hsa-miR-548ad-5p
Calcium signaling pathway	0.0016834	0.0048698	0.0048698	10.9887	17	hsa-miR-101-3p; hsa-miR-106a-5p; hsa-miR-106b-5p; hsa-miR-1180-3p; hsa-miR-15a-5p; hsa-miR-15b-5p; hsa-miR-185-5p; hsa-miR-190b-5p; hsa-miR-20a-5p; hsa-miR-20b-5p; hsa-miR-25-3p; hsa-miR-324-3p; hsa-miR-421; hsa-miR-424-5p; hsa-miR-484; hsa-miR-548ad-5p; hsa-miR-664a-5p
Biosynthesis of unsaturated fatty acids	0.0017032	0.0048752	0.0048752	4.68127	11	hsa-miR-106a-5p; hsa-miR-106b-5p; hsa-miR-15a-5p; hsa-miR-15b-5p; hsa-miR-185-5p; hsa-miR-190b-5p; hsa-miR-20a-5p; hsa-miR-20b-5p; hsa-miR-324-3p; hsa-miR-421; hsa-miR-484
Viral myocarditis	0.0017154	0.0048752	0.0048752	7.40555	14	hsa-miR-101-3p; hsa-miR-106a-5p; hsa-miR-106b-5p; hsa-miR-1180-3p; hsa-miR-144-3p; hsa-miR-15a-5p; hsa-miR-15b-5p; hsa-miR-20a-5p; hsa-miR-20b-5p; hsa-miR-25-3p; hsa-miR-324-3p; hsa-miR-421; hsa-miR-424-5p; hsa-miR-484
Retinol metabolism	0.001773	0.0048792	0.0048792	4.70239	11	hsa-miR-101-3p; hsa-miR-106a-5p; hsa-miR-106b-5p; hsa-miR-15a-5p; hsa-miR-15b-5p; hsa-miR-20a-5p; hsa-miR-20b-5p; hsa-miR-25-3p; hsa-miR-424-5p; hsa-miR-484; hsa-miR-548ad-5p
Serotonergic synapse	0.0017395	0.0048792	0.0048792	8.4826	15	hsa-miR-101-3p; hsa-miR-106a-5p; hsa-miR-106b-5p; hsa-miR-144-3p; hsa-miR-15a-5p; hsa-miR-15b-5p; hsa-miR-185-5p; hsa-miR-20a-5p; hsa-miR-20b-5p; hsa-miR-25-3p; hsa-miR-324-3p; hsa-miR-421; hsa-miR-424-5p; hsa-miR-484; hsa-miR-548ad-5p
Th17 cell differentiation	0.001777	0.0048792	0.0048792	9.67931	16	hsa-miR-101-3p; hsa-miR-106a-5p; hsa-miR-106b-5p; hsa-miR-144-3p; hsa-miR-15a-5p; hsa-miR-15b-5p; hsa-miR-185-5p; hsa-miR-190b-5p; hsa-miR-20a-5p; hsa-miR-20b-5p; hsa-miR-25-3p; hsa-miR-324-3p; hsa-miR-421; hsa-miR-424-5p; hsa-miR-484; hsa-miR-548ad-5p
Type I diabetes mellitus	0.0017609	0.0048792	0.0048792	3.20297	9	hsa-miR-106a-5p; hsa-miR-106b-5p; hsa-miR-15a-5p; hsa-miR-15b-5p; hsa-miR-20a-5p; hsa-miR-20b-5p; hsa-miR-25-3p; hsa-miR-324-3p; hsa-miR-484
Thyroid cancer	0.0018145	0.0049402	0.0049402	8.51075	15	hsa-miR-101-3p; hsa-miR-106a-5p; hsa-miR-106b-5p; hsa-miR-1180-3p; hsa-miR-15a-5p; hsa-miR-15b-5p; hsa-miR-185-5p; hsa-miR-20a-5p; hsa-miR-20b-5p; hsa-miR-25-3p; hsa-miR-324-3p; hsa-miR-421; hsa-miR-424-5p; hsa-miR-484; hsa-miR-548ad-5p
Cardiac muscle contraction	0.0018731	0.0050155	0.0050155	7.46187	14	hsa-miR-101-3p; hsa-miR-106a-5p; hsa-miR-106b-5p; hsa-miR-1180-3p; hsa-miR-15a-5p; hsa-miR-15b-5p; hsa-miR-185-5p; hsa-miR-20a-5p; hsa-miR-20b-5p; hsa-miR-25-3p; hsa-miR-324-3p; hsa-miR-421; hsa-miR-424-5p; hsa-miR-484
Ovarian steroidogenesis	0.0018583	0.0050155	0.0050155	5.56824	12	hsa-miR-101-3p; hsa-miR-106a-5p; hsa-miR-106b-5p; hsa-miR-144-3p; hsa-miR-15b-5p; hsa-miR-185-5p; hsa-miR-190b-5p; hsa-miR-20a-5p; hsa-miR-20b-5p; hsa-miR-324-3p; hsa-miR-421; hsa-miR-484
Acute myeloid leukemia	0.0019526	0.0051856	0.0051856	8.56003	15	hsa-miR-101-3p; hsa-miR-106a-5p; hsa-miR-106b-5p; hsa-miR-144-3p; hsa-miR-15a-5p; hsa-miR-15b-5p; hsa-miR-185-5p; hsa-miR-20a-5p; hsa-miR-20b-5p; hsa-miR-25-3p; hsa-miR-324-3p; hsa-miR-421; hsa-miR-424-5p; hsa-miR-484; hsa-miR-548ad-5p
Alanine, aspartate and glutamate metabolism	0.0020916	0.0055096	0.0055096	4.00548	10	hsa-miR-101-3p; hsa-miR-106a-5p; hsa-miR-106b-5p; hsa-miR-144-3p; hsa-miR-185-5p; hsa-miR-20a-5p; hsa-miR-20b-5p; hsa-miR-25-3p; hsa-miR-324-3p; hsa-miR-484
Central carbon metabolism in cancer	0.0021325	0.0055721	0.0055721	9.80602	16	hsa-miR-101-3p; hsa-miR-106a-5p; hsa-miR-106b-5p; hsa-miR-144-3p; hsa-miR-15a-5p; hsa-miR-15b-5p; hsa-miR-185-5p; hsa-miR-190b-5p; hsa-miR-20a-5p; hsa-miR-20b-5p; hsa-miR-25-3p; hsa-miR-324-3p; hsa-miR-421; hsa-miR-424-5p; hsa-miR-484; hsa-miR-548ad-5p
Staphylococcus aureus infection	0.0021669	0.0056059	0.0056059	3.29449	9	hsa-miR-106a-5p; hsa-miR-106b-5p; hsa-miR-144-3p; hsa-miR-15a-5p; hsa-miR-15b-5p; hsa-miR-20a-5p; hsa-miR-20b-5p; hsa-miR-324-3p; hsa-miR-424-5p
Th1 and Th2 cell differentiation	0.0021801	0.0056059	0.0056059	7.56042	14	hsa-miR-101-3p; hsa-miR-106a-5p; hsa-miR-106b-5p; hsa-miR-144-3p; hsa-miR-15a-5p; hsa-miR-15b-5p; hsa-miR-185-5p; hsa-miR-20a-5p; hsa-miR-20b-5p; hsa-miR-25-3p; hsa-miR-324-3p; hsa-miR-421; hsa-miR-424-5p; hsa-miR-484
Spliceosome	0.0022033	0.0056211	0.0056211	11.1787	17	hsa-miR-101-3p; hsa-miR-106a-5p; hsa-miR-106b-5p; hsa-miR-1180-3p; hsa-miR-144-3p; hsa-miR-15a-5p; hsa-miR-15b-5p; hsa-miR-190b-5p; hsa-miR-20a-5p; hsa-miR-20b-5p; hsa-miR-25-3p; hsa-miR-324-3p; hsa-miR-421; hsa-miR-424-5p; hsa-miR-484; hsa-miR-548ad-5p; hsa-miR-664a-5p
Glutamatergic synapse	0.0022344	0.0056558	0.0056558	8.65154	15	hsa-miR-101-3p; hsa-miR-106a-5p; hsa-miR-106b-5p; hsa-miR-144-3p; hsa-miR-15a-5p; hsa-miR-15b-5p; hsa-miR-185-5p; hsa-miR-20a-5p; hsa-miR-20b-5p; hsa-miR-25-3p; hsa-miR-324-3p; hsa-miR-421; hsa-miR-424-5p; hsa-miR-484; hsa-miR-548ad-5p
Alcoholism	0.0023604	0.0058829	0.0058829	11.228	17	hsa-miR-101-3p; hsa-miR-106a-5p; hsa-miR-106b-5p; hsa-miR-1180-3p; hsa-miR-144-3p; hsa-miR-15a-5p; hsa-miR-15b-5p; hsa-miR-185-5p; hsa-miR-190b-5p; hsa-miR-20a-5p; hsa-miR-20b-5p; hsa-miR-25-3p; hsa-miR-324-3p; hsa-miR-421; hsa-miR-424-5p; hsa-miR-484; hsa-miR-548ad-5p
IL-17 signaling pathway	0.0023521	0.0058829	0.0058829	8.68674	15	hsa-miR-101-3p; hsa-miR-106a-5p; hsa-miR-106b-5p; hsa-miR-144-3p; hsa-miR-15a-5p; hsa-miR-15b-5p; hsa-miR-185-5p; hsa-miR-20a-5p; hsa-miR-20b-5p; hsa-miR-25-3p; hsa-miR-324-3p; hsa-miR-421; hsa-miR-424-5p; hsa-miR-484; hsa-miR-548ad-5p
Vascular smooth muscle contraction	0.0023804	0.0058873	0.0058873	9.88346	16	hsa-miR-101-3p; hsa-miR-106a-5p; hsa-miR-106b-5p; hsa-miR-15a-5p; hsa-miR-15b-5p; hsa-miR-185-5p; hsa-miR-190b-5p; hsa-miR-20a-5p; hsa-miR-20b-5p; hsa-miR-25-3p; hsa-miR-324-3p; hsa-miR-421; hsa-miR-424-5p; hsa-miR-484; hsa-miR-548ad-5p; hsa-miR-664a-5p
Fat digestion and absorption	0.0025681	0.0063036	0.0063036	3.37192	9	hsa-miR-106a-5p; hsa-miR-106b-5p; hsa-miR-15a-5p; hsa-miR-15b-5p; hsa-miR-185-5p; hsa-miR-20a-5p; hsa-miR-20b-5p; hsa-miR-424-5p; hsa-miR-484
Autoimmune thyroid disease	0.0026834	0.0064403	0.0064403	2.71021	8	hsa-miR-106a-5p; hsa-miR-106b-5p; hsa-miR-185-5p; hsa-miR-20a-5p; hsa-miR-20b-5p; hsa-miR-25-3p; hsa-miR-324-3p; hsa-miR-484
Cytosolic DNA-sensing pathway	0.0026823	0.0064403	0.0064403	4.92765	11	hsa-miR-106a-5p; hsa-miR-106b-5p; hsa-miR-15a-5p; hsa-miR-15b-5p; hsa-miR-185-5p; hsa-miR-20a-5p; hsa-miR-20b-5p; hsa-miR-25-3p; hsa-miR-424-5p; hsa-miR-484; hsa-miR-664a-5p
Glyoxylate and dicarboxylate metabolism	0.0026834	0.0064403	0.0064403	2.71021	8	hsa-miR-101-3p; hsa-miR-1180-3p; hsa-miR-144-3p; hsa-miR-15b-5p; hsa-miR-185-5p; hsa-miR-25-3p; hsa-miR-421; hsa-miR-484
Basal cell carcinoma	0.00284	0.0065725	0.0065725	7.73641	14	hsa-miR-101-3p; hsa-miR-106a-5p; hsa-miR-106b-5p; hsa-miR-144-3p; hsa-miR-15a-5p; hsa-miR-15b-5p; hsa-miR-185-5p; hsa-miR-20a-5p; hsa-miR-20b-5p; hsa-miR-25-3p; hsa-miR-324-3p; hsa-miR-421; hsa-miR-424-5p; hsa-miR-484
Endometrial cancer	0.0027604	0.0065725	0.0065725	9.98905	16	hsa-miR-101-3p; hsa-miR-106a-5p; hsa-miR-106b-5p; hsa-miR-144-3p; hsa-miR-15a-5p; hsa-miR-15b-5p; hsa-miR-185-5p; hsa-miR-190b-5p; hsa-miR-20a-5p; hsa-miR-20b-5p; hsa-miR-25-3p; hsa-miR-324-3p; hsa-miR-421; hsa-miR-424-5p; hsa-miR-484; hsa-miR-548ad-5p
GnRH secretion	0.0027898	0.0065725	0.0065725	6.72976	13	hsa-miR-101-3p; hsa-miR-106a-5p; hsa-miR-106b-5p; hsa-miR-15a-5p; hsa-miR-15b-5p; hsa-miR-185-5p; hsa-miR-20a-5p; hsa-miR-20b-5p; hsa-miR-25-3p; hsa-miR-324-3p; hsa-miR-421; hsa-miR-424-5p; hsa-miR-548ad-5p
Hedgehog signaling pathway	0.0028106	0.0065725	0.0065725	7.72937	14	hsa-miR-101-3p; hsa-miR-106a-5p; hsa-miR-106b-5p; hsa-miR-15a-5p; hsa-miR-15b-5p; hsa-miR-185-5p; hsa-miR-190b-5p; hsa-miR-20a-5p; hsa-miR-20b-5p; hsa-miR-324-3p; hsa-miR-421; hsa-miR-424-5p; hsa-miR-484; hsa-miR-548ad-5p
Non-homologous end-joining	0.0028234	0.0065725	0.0065725	2.73133	8	hsa-miR-106a-5p; hsa-miR-106b-5p; hsa-miR-185-5p; hsa-miR-20a-5p; hsa-miR-20b-5p; hsa-miR-324-3p; hsa-miR-484; hsa-miR-548ad-5p
Renin secretion	0.0029143	0.0066968	0.0066968	6.75792	13	hsa-miR-101-3p; hsa-miR-106a-5p; hsa-miR-106b-5p; hsa-miR-15a-5p; hsa-miR-15b-5p; hsa-miR-185-5p; hsa-miR-190b-5p; hsa-miR-20a-5p; hsa-miR-20b-5p; hsa-miR-25-3p; hsa-miR-324-3p; hsa-miR-548ad-5p; hsa-miR-664a-5p
Melanogenesis	0.0029847	0.0068102	0.0068102	10.0454	16	hsa-miR-101-3p; hsa-miR-106a-5p; hsa-miR-106b-5p; hsa-miR-144-3p; hsa-miR-15a-5p; hsa-miR-15b-5p; hsa-miR-185-5p; hsa-miR-190b-5p; hsa-miR-20a-5p; hsa-miR-20b-5p; hsa-miR-25-3p; hsa-miR-324-3p; hsa-miR-421; hsa-miR-424-5p; hsa-miR-484; hsa-miR-548ad-5p
Cholinergic synapse	0.0030579	0.0068555	0.0068555	8.86977	15	hsa-miR-101-3p; hsa-miR-106a-5p; hsa-miR-106b-5p; hsa-miR-144-3p; hsa-miR-15a-5p; hsa-miR-15b-5p; hsa-miR-185-5p; hsa-miR-190b-5p; hsa-miR-20a-5p; hsa-miR-20b-5p; hsa-miR-25-3p; hsa-miR-324-3p; hsa-miR-424-5p; hsa-miR-484; hsa-miR-548ad-5p
Fluid shear stress and atherosclerosis	0.0030681	0.0068555	0.0068555	11.4181	17	hsa-miR-101-3p; hsa-miR-106a-5p; hsa-miR-106b-5p; hsa-miR-1180-3p; hsa-miR-144-3p; hsa-miR-15a-5p; hsa-miR-15b-5p; hsa-miR-185-5p; hsa-miR-190b-5p; hsa-miR-20a-5p; hsa-miR-20b-5p; hsa-miR-25-3p; hsa-miR-324-3p; hsa-miR-421; hsa-miR-424-5p; hsa-miR-484; hsa-miR-548ad-5p
Longevity regulating pathway - multiple species	0.0030276	0.0068555	0.0068555	8.86273	15	hsa-miR-101-3p; hsa-miR-106a-5p; hsa-miR-106b-5p; hsa-miR-144-3p; hsa-miR-15a-5p; hsa-miR-15b-5p; hsa-miR-185-5p; hsa-miR-190b-5p; hsa-miR-20a-5p; hsa-miR-20b-5p; hsa-miR-25-3p; hsa-miR-324-3p; hsa-miR-421; hsa-miR-424-5p; hsa-miR-484
Circadian entrainment	0.0032454	0.0072021	0.0072021	8.91201	15	hsa-miR-101-3p; hsa-miR-106a-5p; hsa-miR-106b-5p; hsa-miR-144-3p; hsa-miR-15a-5p; hsa-miR-15b-5p; hsa-miR-185-5p; hsa-miR-190b-5p; hsa-miR-20a-5p; hsa-miR-20b-5p; hsa-miR-25-3p; hsa-miR-324-3p; hsa-miR-424-5p; hsa-miR-484; hsa-miR-548ad-5p
cGMP-PKG signaling pathway	0.003281	0.0072315	0.0072315	11.4673	17	hsa-miR-101-3p; hsa-miR-106a-5p; hsa-miR-106b-5p; hsa-miR-144-3p; hsa-miR-15a-5p; hsa-miR-15b-5p; hsa-miR-185-5p; hsa-miR-190b-5p; hsa-miR-20a-5p; hsa-miR-20b-5p; hsa-miR-25-3p; hsa-miR-324-3p; hsa-miR-421; hsa-miR-424-5p; hsa-miR-484; hsa-miR-548ad-5p; hsa-miR-664a-5p
Dopaminergic synapse	0.0034173	0.0074812	0.0074812	10.1439	16	hsa-miR-101-3p; hsa-miR-106a-5p; hsa-miR-106b-5p; hsa-miR-144-3p; hsa-miR-15a-5p; hsa-miR-15b-5p; hsa-miR-185-5p; hsa-miR-190b-5p; hsa-miR-20a-5p; hsa-miR-20b-5p; hsa-miR-25-3p; hsa-miR-324-3p; hsa-miR-421; hsa-miR-424-5p; hsa-miR-484; hsa-miR-664a-5p
Influenza A	0.0035074	0.0076268	0.0076268	11.5166	17	hsa-miR-101-3p; hsa-miR-106a-5p; hsa-miR-106b-5p; hsa-miR-1180-3p; hsa-miR-144-3p; hsa-miR-15a-5p; hsa-miR-15b-5p; hsa-miR-185-5p; hsa-miR-20a-5p; hsa-miR-20b-5p; hsa-miR-25-3p; hsa-miR-324-3p; hsa-miR-421; hsa-miR-424-5p; hsa-miR-484; hsa-miR-548ad-5p; hsa-miR-664a-5p
Viral protein interaction with cytokine and cytokine receptor	0.0035853	0.0077442	0.0077442	5.96246	12	hsa-miR-101-3p; hsa-miR-106a-5p; hsa-miR-106b-5p; hsa-miR-144-3p; hsa-miR-15a-5p; hsa-miR-185-5p; hsa-miR-190b-5p; hsa-miR-20a-5p; hsa-miR-20b-5p; hsa-miR-25-3p; hsa-miR-484; hsa-miR-548ad-5p
Long-term potentiation	0.0036694	0.0077706	0.0077706	7.9124	14	hsa-miR-101-3p; hsa-miR-106a-5p; hsa-miR-106b-5p; hsa-miR-15a-5p; hsa-miR-15b-5p; hsa-miR-185-5p; hsa-miR-190b-5p; hsa-miR-20a-5p; hsa-miR-20b-5p; hsa-miR-25-3p; hsa-miR-324-3p; hsa-miR-424-5p; hsa-miR-484; hsa-miR-548ad-5p
Salmonella infection	0.0036694	0.0077706	0.0077706	7.9124	14	hsa-miR-101-3p; hsa-miR-106a-5p; hsa-miR-106b-5p; hsa-miR-1180-3p; hsa-miR-144-3p; hsa-miR-15a-5p; hsa-miR-15b-5p; hsa-miR-185-5p; hsa-miR-20a-5p; hsa-miR-20b-5p; hsa-miR-25-3p; hsa-miR-324-3p; hsa-miR-421; hsa-miR-484
Various types of N-glycan biosynthesis	0.0036489	0.0077706	0.0077706	4.29409	10	hsa-miR-101-3p; hsa-miR-15a-5p; hsa-miR-15b-5p; hsa-miR-185-5p; hsa-miR-20a-5p; hsa-miR-25-3p; hsa-miR-324-3p; hsa-miR-484; hsa-miR-548ad-5p; hsa-miR-664a-5p
Arginine and proline metabolism	0.0037444	0.0078779	0.0078779	4.30817	10	hsa-miR-101-3p; hsa-miR-106a-5p; hsa-miR-106b-5p; hsa-miR-15a-5p; hsa-miR-185-5p; hsa-miR-20a-5p; hsa-miR-20b-5p; hsa-miR-25-3p; hsa-miR-324-3p; hsa-miR-484
Citrate cycle TCA cycle	0.0038221	0.0079894	0.0079894	2.21744	7	hsa-miR-106a-5p; hsa-miR-106b-5p; hsa-miR-15b-5p; hsa-miR-20a-5p; hsa-miR-20b-5p; hsa-miR-324-3p; hsa-miR-484
Bile secretion	0.0038759	0.0080238	0.0080238	6.01173	12	hsa-miR-101-3p; hsa-miR-106a-5p; hsa-miR-106b-5p; hsa-miR-144-3p; hsa-miR-15a-5p; hsa-miR-15b-5p; hsa-miR-185-5p; hsa-miR-20a-5p; hsa-miR-20b-5p; hsa-miR-324-3p; hsa-miR-424-5p; hsa-miR-484
Legionellosis	0.0038881	0.0080238	0.0080238	6.94799	13	hsa-miR-106a-5p; hsa-miR-106b-5p; hsa-miR-15a-5p; hsa-miR-15b-5p; hsa-miR-185-5p; hsa-miR-190b-5p; hsa-miR-20a-5p; hsa-miR-20b-5p; hsa-miR-25-3p; hsa-miR-324-3p; hsa-miR-421; hsa-miR-424-5p; hsa-miR-484
Fatty acid degradation	0.0039419	0.0080777	0.0080777	4.33633	10	hsa-miR-106a-5p; hsa-miR-106b-5p; hsa-miR-144-3p; hsa-miR-15a-5p; hsa-miR-15b-5p; hsa-miR-185-5p; hsa-miR-20a-5p; hsa-miR-20b-5p; hsa-miR-421; hsa-miR-484
Proximal tubule bicarbonate reclamation	0.0039641	0.0080777	0.0080777	2.23152	7	hsa-miR-106a-5p; hsa-miR-106b-5p; hsa-miR-15b-5p; hsa-miR-185-5p; hsa-miR-20a-5p; hsa-miR-20b-5p; hsa-miR-484
TNF signaling pathway	0.0041729	0.00845	0.00845	10.2917	16	hsa-miR-101-3p; hsa-miR-106a-5p; hsa-miR-106b-5p; hsa-miR-144-3p; hsa-miR-15a-5p; hsa-miR-15b-5p; hsa-miR-185-5p; hsa-miR-20a-5p; hsa-miR-20b-5p; hsa-miR-25-3p; hsa-miR-324-3p; hsa-miR-421; hsa-miR-424-5p; hsa-miR-484; hsa-miR-548ad-5p; hsa-miR-664a-5p
Glycerolipid metabolism	0.0042324	0.0085174	0.0085174	6.06805	12	hsa-miR-101-3p; hsa-miR-106b-5p; hsa-miR-15a-5p; hsa-miR-15b-5p; hsa-miR-185-5p; hsa-miR-20a-5p; hsa-miR-20b-5p; hsa-miR-324-3p; hsa-miR-421; hsa-miR-424-5p; hsa-miR-484; hsa-miR-664a-5p
TGF-beta signaling pathway	0.0043328	0.0086655	0.0086655	10.3199	16	hsa-miR-101-3p; hsa-miR-106a-5p; hsa-miR-106b-5p; hsa-miR-1180-3p; hsa-miR-144-3p; hsa-miR-15a-5p; hsa-miR-15b-5p; hsa-miR-185-5p; hsa-miR-20a-5p; hsa-miR-20b-5p; hsa-miR-25-3p; hsa-miR-324-3p; hsa-miR-421; hsa-miR-424-5p; hsa-miR-484; hsa-miR-548ad-5p
Cholesterol metabolism	0.0050297	0.0099977	0.0099977	6.18068	12	hsa-miR-101-3p; hsa-miR-106a-5p; hsa-miR-106b-5p; hsa-miR-15b-5p; hsa-miR-185-5p; hsa-miR-20a-5p; hsa-miR-20b-5p; hsa-miR-25-3p; hsa-miR-324-3p; hsa-miR-421; hsa-miR-484; hsa-miR-548ad-5p
Insulin signaling pathway	0.005101	0.0100165	0.0100165	11.7982	17	hsa-miR-101-3p; hsa-miR-106a-5p; hsa-miR-106b-5p; hsa-miR-1180-3p; hsa-miR-144-3p; hsa-miR-15a-5p; hsa-miR-15b-5p; hsa-miR-185-5p; hsa-miR-190b-5p; hsa-miR-20a-5p; hsa-miR-20b-5p; hsa-miR-25-3p; hsa-miR-324-3p; hsa-miR-421; hsa-miR-424-5p; hsa-miR-484; hsa-miR-548ad-5p
Leukocyte transendothelial migration	0.0050757	0.0100165	0.0100165	10.4396	16	hsa-miR-101-3p; hsa-miR-106a-5p; hsa-miR-106b-5p; hsa-miR-1180-3p; hsa-miR-144-3p; hsa-miR-15a-5p; hsa-miR-15b-5p; hsa-miR-185-5p; hsa-miR-20a-5p; hsa-miR-20b-5p; hsa-miR-25-3p; hsa-miR-324-3p; hsa-miR-421; hsa-miR-424-5p; hsa-miR-484; hsa-miR-548ad-5p
Chagas disease American trypanosomiasis	0.0053996	0.0104779	0.0104779	9.2851	15	hsa-miR-101-3p; hsa-miR-106a-5p; hsa-miR-106b-5p; hsa-miR-144-3p; hsa-miR-15a-5p; hsa-miR-15b-5p; hsa-miR-185-5p; hsa-miR-20a-5p; hsa-miR-20b-5p; hsa-miR-25-3p; hsa-miR-324-3p; hsa-miR-421; hsa-miR-424-5p; hsa-miR-484; hsa-miR-548ad-5p
Endocrine and other factor-regulated calcium reabsorption	0.0054006	0.0104779	0.0104779	5.34298	11	hsa-miR-106a-5p; hsa-miR-106b-5p; hsa-miR-15a-5p; hsa-miR-15b-5p; hsa-miR-185-5p; hsa-miR-20a-5p; hsa-miR-20b-5p; hsa-miR-25-3p; hsa-miR-324-3p; hsa-miR-424-5p; hsa-miR-484
PD-L1 expression and PD-1 checkpoint pathway in cancer	0.0056568	0.0108647	0.0108647	9.3203	15	hsa-miR-101-3p; hsa-miR-106a-5p; hsa-miR-106b-5p; hsa-miR-144-3p; hsa-miR-15a-5p; hsa-miR-15b-5p; hsa-miR-185-5p; hsa-miR-190b-5p; hsa-miR-20a-5p; hsa-miR-20b-5p; hsa-miR-25-3p; hsa-miR-324-3p; hsa-miR-424-5p; hsa-miR-484; hsa-miR-548ad-5p
Toxoplasmosis	0.0056671	0.0108647	0.0108647	10.5241	16	hsa-miR-101-3p; hsa-miR-106a-5p; hsa-miR-106b-5p; hsa-miR-144-3p; hsa-miR-15a-5p; hsa-miR-15b-5p; hsa-miR-185-5p; hsa-miR-190b-5p; hsa-miR-20a-5p; hsa-miR-20b-5p; hsa-miR-25-3p; hsa-miR-324-3p; hsa-miR-421; hsa-miR-424-5p; hsa-miR-484; hsa-miR-548ad-5p
Inflammatory mediator regulation of TRP channels	0.0057609	0.0109797	0.0109797	8.23621	14	hsa-miR-101-3p; hsa-miR-106a-5p; hsa-miR-106b-5p; hsa-miR-15a-5p; hsa-miR-15b-5p; hsa-miR-185-5p; hsa-miR-190b-5p; hsa-miR-20a-5p; hsa-miR-20b-5p; hsa-miR-25-3p; hsa-miR-324-3p; hsa-miR-421; hsa-miR-424-5p; hsa-miR-484
Adipocytokine signaling pathway	0.005842	0.0110605	0.0110605	7.22957	13	hsa-miR-101-3p; hsa-miR-106a-5p; hsa-miR-106b-5p; hsa-miR-144-3p; hsa-miR-15a-5p; hsa-miR-15b-5p; hsa-miR-185-5p; hsa-miR-20a-5p; hsa-miR-20b-5p; hsa-miR-324-3p; hsa-miR-421; hsa-miR-424-5p; hsa-miR-484
Morphine addiction	0.0058716	0.0110605	0.0110605	8.25029	14	hsa-miR-101-3p; hsa-miR-106a-5p; hsa-miR-106b-5p; hsa-miR-144-3p; hsa-miR-15a-5p; hsa-miR-15b-5p; hsa-miR-185-5p; hsa-miR-20a-5p; hsa-miR-20b-5p; hsa-miR-324-3p; hsa-miR-421; hsa-miR-424-5p; hsa-miR-484; hsa-miR-664a-5p
Phagosome	0.0059312	0.0111082	0.0111082	10.5592	16	hsa-miR-101-3p; hsa-miR-106a-5p; hsa-miR-106b-5p; hsa-miR-1180-3p; hsa-miR-144-3p; hsa-miR-15a-5p; hsa-miR-15b-5p; hsa-miR-185-5p; hsa-miR-20a-5p; hsa-miR-20b-5p; hsa-miR-25-3p; hsa-miR-324-3p; hsa-miR-421; hsa-miR-424-5p; hsa-miR-484; hsa-miR-664a-5p
Glycosphingolipid biosynthesis - lacto and neolacto series	0.0065227	0.0121298	0.0121298	2.43567	7	hsa-miR-1180-3p; hsa-miR-15a-5p; hsa-miR-15b-5p; hsa-miR-185-5p; hsa-miR-20a-5p; hsa-miR-424-5p; hsa-miR-484
Insulin resistance	0.0065516	0.0121298	0.0121298	10.6367	16	hsa-miR-101-3p; hsa-miR-106a-5p; hsa-miR-106b-5p; hsa-miR-144-3p; hsa-miR-15a-5p; hsa-miR-15b-5p; hsa-miR-185-5p; hsa-miR-190b-5p; hsa-miR-20a-5p; hsa-miR-20b-5p; hsa-miR-25-3p; hsa-miR-324-3p; hsa-miR-421; hsa-miR-424-5p; hsa-miR-484; hsa-miR-548ad-5p
Pentose and glucuronate interconversions	0.0067372	0.0124026	0.0124026	2.44975	7	hsa-miR-101-3p; hsa-miR-106b-5p; hsa-miR-15a-5p; hsa-miR-15b-5p; hsa-miR-25-3p; hsa-miR-424-5p; hsa-miR-484
Ribosome	0.0067969	0.0124418	0.0124418	9.46109	15	hsa-miR-106a-5p; hsa-miR-106b-5p; hsa-miR-1180-3p; hsa-miR-15a-5p; hsa-miR-15b-5p; hsa-miR-185-5p; hsa-miR-20a-5p; hsa-miR-20b-5p; hsa-miR-25-3p; hsa-miR-324-3p; hsa-miR-421; hsa-miR-424-5p; hsa-miR-484; hsa-miR-548ad-5p; hsa-miR-664a-5p
Bacterial invasion of epithelial cells	0.0068896	0.0125405	0.0125405	8.36996	14	hsa-miR-101-3p; hsa-miR-106a-5p; hsa-miR-106b-5p; hsa-miR-1180-3p; hsa-miR-144-3p; hsa-miR-15a-5p; hsa-miR-15b-5p; hsa-miR-185-5p; hsa-miR-20a-5p; hsa-miR-20b-5p; hsa-miR-25-3p; hsa-miR-421; hsa-miR-424-5p; hsa-miR-484
Toll-like receptor signaling pathway	0.0069539	0.012587	0.012587	8.377	14	hsa-miR-101-3p; hsa-miR-106a-5p; hsa-miR-106b-5p; hsa-miR-144-3p; hsa-miR-15a-5p; hsa-miR-15b-5p; hsa-miR-185-5p; hsa-miR-20a-5p; hsa-miR-20b-5p; hsa-miR-25-3p; hsa-miR-421; hsa-miR-424-5p; hsa-miR-484; hsa-miR-548ad-5p
Salivary secretion	0.0070106	0.0126191	0.0126191	6.40594	12	hsa-miR-106a-5p; hsa-miR-106b-5p; hsa-miR-15a-5p; hsa-miR-15b-5p; hsa-miR-185-5p; hsa-miR-190b-5p; hsa-miR-20a-5p; hsa-miR-20b-5p; hsa-miR-25-3p; hsa-miR-324-3p; hsa-miR-484; hsa-miR-548ad-5p
Thyroid hormone signaling pathway	0.0070772	0.0126685	0.0126685	12.0516	17	hsa-miR-101-3p; hsa-miR-106a-5p; hsa-miR-106b-5p; hsa-miR-1180-3p; hsa-miR-144-3p; hsa-miR-15a-5p; hsa-miR-15b-5p; hsa-miR-185-5p; hsa-miR-190b-5p; hsa-miR-20a-5p; hsa-miR-20b-5p; hsa-miR-25-3p; hsa-miR-324-3p; hsa-miR-421; hsa-miR-424-5p; hsa-miR-484; hsa-miR-548ad-5p
HIF-1 signaling pathway	0.0076021	0.0134735	0.0134735	12.1079	17	hsa-miR-101-3p; hsa-miR-106a-5p; hsa-miR-106b-5p; hsa-miR-1180-3p; hsa-miR-144-3p; hsa-miR-15a-5p; hsa-miR-15b-5p; hsa-miR-185-5p; hsa-miR-190b-5p; hsa-miR-20a-5p; hsa-miR-20b-5p; hsa-miR-25-3p; hsa-miR-324-3p; hsa-miR-421; hsa-miR-424-5p; hsa-miR-484; hsa-miR-548ad-5p
Rap1 signaling pathway	0.00761	0.0134735	0.0134735	13.7411	18	hsa-miR-101-3p; hsa-miR-106a-5p; hsa-miR-106b-5p; hsa-miR-1180-3p; hsa-miR-144-3p; hsa-miR-15a-5p; hsa-miR-15b-5p; hsa-miR-185-5p; hsa-miR-190b-5p; hsa-miR-20a-5p; hsa-miR-20b-5p; hsa-miR-25-3p; hsa-miR-324-3p; hsa-miR-421; hsa-miR-424-5p; hsa-miR-484; hsa-miR-548ad-5p; hsa-miR-664a-5p
Terpenoid backbone biosynthesis	0.0077706	0.013683	0.013683	2.5131	7	hsa-miR-106a-5p; hsa-miR-106b-5p; hsa-miR-144-3p; hsa-miR-20a-5p; hsa-miR-20b-5p; hsa-miR-484; hsa-miR-548ad-5p
Mitophagy - animal	0.0078394	0.0137295	0.0137295	8.46852	14	hsa-miR-101-3p; hsa-miR-106a-5p; hsa-miR-106b-5p; hsa-miR-15a-5p; hsa-miR-15b-5p; hsa-miR-185-5p; hsa-miR-190b-5p; hsa-miR-20a-5p; hsa-miR-20b-5p; hsa-miR-25-3p; hsa-miR-324-3p; hsa-miR-421; hsa-miR-424-5p; hsa-miR-484
Wnt signaling pathway	0.0080903	0.0140929	0.0140929	12.1572	17	hsa-miR-101-3p; hsa-miR-106a-5p; hsa-miR-106b-5p; hsa-miR-1180-3p; hsa-miR-144-3p; hsa-miR-15a-5p; hsa-miR-15b-5p; hsa-miR-185-5p; hsa-miR-190b-5p; hsa-miR-20a-5p; hsa-miR-20b-5p; hsa-miR-25-3p; hsa-miR-324-3p; hsa-miR-421; hsa-miR-424-5p; hsa-miR-484; hsa-miR-548ad-5p
Drug metabolism - cytochrome P450	0.0084802	0.0144597	0.0144597	3.24521	8	hsa-miR-101-3p; hsa-miR-106a-5p; hsa-miR-106b-5p; hsa-miR-15a-5p; hsa-miR-15b-5p; hsa-miR-185-5p; hsa-miR-25-3p; hsa-miR-424-5p
Protein digestion and absorption	0.0083885	0.0144597	0.0144597	6.53266	12	hsa-miR-101-3p; hsa-miR-106a-5p; hsa-miR-106b-5p; hsa-miR-15b-5p; hsa-miR-185-5p; hsa-miR-20a-5p; hsa-miR-20b-5p; hsa-miR-25-3p; hsa-miR-324-3p; hsa-miR-421; hsa-miR-484; hsa-miR-664a-5p
Retrograde endocannabinoid signaling	0.0085032	0.0144597	0.0144597	9.63707	15	hsa-miR-101-3p; hsa-miR-106a-5p; hsa-miR-106b-5p; hsa-miR-1180-3p; hsa-miR-144-3p; hsa-miR-15a-5p; hsa-miR-15b-5p; hsa-miR-20a-5p; hsa-miR-20b-5p; hsa-miR-25-3p; hsa-miR-324-3p; hsa-miR-421; hsa-miR-424-5p; hsa-miR-484; hsa-miR-548ad-5p
Starch and sucrose metabolism	0.0085241	0.0144597	0.0144597	2.55534	7	hsa-miR-106b-5p; hsa-miR-1180-3p; hsa-miR-15a-5p; hsa-miR-20a-5p; hsa-miR-20b-5p; hsa-miR-484; hsa-miR-664a-5p
Synaptic vesicle cycle	0.0084984	0.0144597	0.0144597	5.63864	11	hsa-miR-106a-5p; hsa-miR-106b-5p; hsa-miR-15a-5p; hsa-miR-15b-5p; hsa-miR-20a-5p; hsa-miR-20b-5p; hsa-miR-25-3p; hsa-miR-324-3p; hsa-miR-421; hsa-miR-424-5p; hsa-miR-484
Focal adhesion	0.0085803	0.0144793	0.0144793	13.8326	18	hsa-miR-101-3p; hsa-miR-106a-5p; hsa-miR-106b-5p; hsa-miR-1180-3p; hsa-miR-144-3p; hsa-miR-15a-5p; hsa-miR-15b-5p; hsa-miR-185-5p; hsa-miR-190b-5p; hsa-miR-20a-5p; hsa-miR-20b-5p; hsa-miR-25-3p; hsa-miR-324-3p; hsa-miR-421; hsa-miR-424-5p; hsa-miR-484; hsa-miR-548ad-5p; hsa-miR-664a-5p
Choline metabolism in cancer	0.0086546	0.014529	0.014529	9.65115	15	hsa-miR-101-3p; hsa-miR-106a-5p; hsa-miR-106b-5p; hsa-miR-144-3p; hsa-miR-15a-5p; hsa-miR-15b-5p; hsa-miR-185-5p; hsa-miR-20a-5p; hsa-miR-20b-5p; hsa-miR-25-3p; hsa-miR-324-3p; hsa-miR-421; hsa-miR-424-5p; hsa-miR-484; hsa-miR-548ad-5p
Growth hormone synthesis, secretion and action	0.009009	0.0150459	0.0150459	10.8901	16	hsa-miR-101-3p; hsa-miR-106a-5p; hsa-miR-106b-5p; hsa-miR-144-3p; hsa-miR-15a-5p; hsa-miR-15b-5p; hsa-miR-185-5p; hsa-miR-190b-5p; hsa-miR-20a-5p; hsa-miR-20b-5p; hsa-miR-25-3p; hsa-miR-324-3p; hsa-miR-421; hsa-miR-424-5p; hsa-miR-484; hsa-miR-548ad-5p
VEGF signaling pathway	0.0092466	0.0153635	0.0153635	7.56746	13	hsa-miR-101-3p; hsa-miR-106a-5p; hsa-miR-106b-5p; hsa-miR-144-3p; hsa-miR-15a-5p; hsa-miR-15b-5p; hsa-miR-185-5p; hsa-miR-20a-5p; hsa-miR-20b-5p; hsa-miR-25-3p; hsa-miR-424-5p; hsa-miR-484; hsa-miR-548ad-5p
AGE-RAGE signaling pathway in diabetic complications	0.0093274	0.0154187	0.0154187	10.9183	16	hsa-miR-101-3p; hsa-miR-106a-5p; hsa-miR-106b-5p; hsa-miR-144-3p; hsa-miR-15a-5p; hsa-miR-15b-5p; hsa-miR-185-5p; hsa-miR-190b-5p; hsa-miR-20a-5p; hsa-miR-20b-5p; hsa-miR-25-3p; hsa-miR-324-3p; hsa-miR-421; hsa-miR-424-5p; hsa-miR-484; hsa-miR-548ad-5p
GABAergic synapse	0.0094189	0.0154505	0.0154505	7.58154	13	hsa-miR-101-3p; hsa-miR-106a-5p; hsa-miR-106b-5p; hsa-miR-144-3p; hsa-miR-15a-5p; hsa-miR-15b-5p; hsa-miR-185-5p; hsa-miR-20a-5p; hsa-miR-20b-5p; hsa-miR-25-3p; hsa-miR-421; hsa-miR-424-5p; hsa-miR-484
Thiamine metabolism	0.0094419	0.0154505	0.0154505	1.37974	5	hsa-miR-106a-5p; hsa-miR-106b-5p; hsa-miR-20a-5p; hsa-miR-20b-5p; hsa-miR-25-3p
Transcriptional misregulation in cancer	0.0096666	0.0157386	0.0157386	13.9241	18	hsa-miR-101-3p; hsa-miR-106a-5p; hsa-miR-106b-5p; hsa-miR-1180-3p; hsa-miR-144-3p; hsa-miR-15a-5p; hsa-miR-15b-5p; hsa-miR-185-5p; hsa-miR-190b-5p; hsa-miR-20a-5p; hsa-miR-20b-5p; hsa-miR-25-3p; hsa-miR-324-3p; hsa-miR-421; hsa-miR-424-5p; hsa-miR-484; hsa-miR-548ad-5p; hsa-miR-664a-5p
Base excision repair	0.0104193	0.0168793	0.0168793	4.92061	10	hsa-miR-106a-5p; hsa-miR-106b-5p; hsa-miR-15a-5p; hsa-miR-15b-5p; hsa-miR-185-5p; hsa-miR-20a-5p; hsa-miR-20b-5p; hsa-miR-324-3p; hsa-miR-424-5p; hsa-miR-484
Mannose type O-glycan biosynthesis	0.0104985	0.016923	0.016923	2.65389	7	hsa-miR-101-3p; hsa-miR-144-3p; hsa-miR-15a-5p; hsa-miR-15b-5p; hsa-miR-185-5p; hsa-miR-20a-5p; hsa-miR-484
alpha-Linolenic acid metabolism	0.0106517	0.0170849	0.0170849	2.66093	7	hsa-miR-106a-5p; hsa-miR-106b-5p; hsa-miR-15a-5p; hsa-miR-15b-5p; hsa-miR-20a-5p; hsa-miR-20b-5p; hsa-miR-324-3p
Thyroid hormone synthesis	0.0111868	0.0178548	0.0178548	6.74384	12	hsa-miR-101-3p; hsa-miR-106a-5p; hsa-miR-106b-5p; hsa-miR-15a-5p; hsa-miR-15b-5p; hsa-miR-185-5p; hsa-miR-20a-5p; hsa-miR-20b-5p; hsa-miR-25-3p; hsa-miR-324-3p; hsa-miR-424-5p; hsa-miR-484
Progesterone-mediated oocyte maturation	0.0113239	0.017985	0.017985	9.86938	15	hsa-miR-101-3p; hsa-miR-106a-5p; hsa-miR-106b-5p; hsa-miR-15a-5p; hsa-miR-15b-5p; hsa-miR-185-5p; hsa-miR-190b-5p; hsa-miR-20a-5p; hsa-miR-20b-5p; hsa-miR-25-3p; hsa-miR-324-3p; hsa-miR-421; hsa-miR-424-5p; hsa-miR-484; hsa-miR-548ad-5p
Parathyroid hormone synthesis, secretion and action	0.0116168	0.0183602	0.0183602	9.8905	15	hsa-miR-101-3p; hsa-miR-106a-5p; hsa-miR-106b-5p; hsa-miR-15a-5p; hsa-miR-15b-5p; hsa-miR-185-5p; hsa-miR-190b-5p; hsa-miR-20a-5p; hsa-miR-20b-5p; hsa-miR-25-3p; hsa-miR-324-3p; hsa-miR-424-5p; hsa-miR-484; hsa-miR-548ad-5p; hsa-miR-664a-5p
Folate biosynthesis	0.0122611	0.0189171	0.0189171	2.06961	6	hsa-miR-101-3p; hsa-miR-15a-5p; hsa-miR-15b-5p; hsa-miR-25-3p; hsa-miR-424-5p; hsa-miR-484
Necroptosis	0.0122577	0.0189171	0.0189171	11.1435	16	hsa-miR-101-3p; hsa-miR-106a-5p; hsa-miR-106b-5p; hsa-miR-144-3p; hsa-miR-15a-5p; hsa-miR-15b-5p; hsa-miR-185-5p; hsa-miR-190b-5p; hsa-miR-20a-5p; hsa-miR-20b-5p; hsa-miR-25-3p; hsa-miR-324-3p; hsa-miR-421; hsa-miR-424-5p; hsa-miR-484; hsa-miR-548ad-5p
Protein processing in endoplasmic reticulum	0.0121832	0.0189171	0.0189171	12.4881	17	hsa-miR-101-3p; hsa-miR-106a-5p; hsa-miR-106b-5p; hsa-miR-144-3p; hsa-miR-15a-5p; hsa-miR-15b-5p; hsa-miR-185-5p; hsa-miR-190b-5p; hsa-miR-20a-5p; hsa-miR-20b-5p; hsa-miR-25-3p; hsa-miR-324-3p; hsa-miR-421; hsa-miR-424-5p; hsa-miR-484; hsa-miR-548ad-5p; hsa-miR-664a-5p
Signaling pathways regulating pluripotency of stem cells	0.0121832	0.0189171	0.0189171	12.4881	17	hsa-miR-101-3p; hsa-miR-106a-5p; hsa-miR-106b-5p; hsa-miR-144-3p; hsa-miR-15a-5p; hsa-miR-15b-5p; hsa-miR-185-5p; hsa-miR-190b-5p; hsa-miR-20a-5p; hsa-miR-20b-5p; hsa-miR-25-3p; hsa-miR-324-3p; hsa-miR-421; hsa-miR-424-5p; hsa-miR-484; hsa-miR-548ad-5p; hsa-miR-664a-5p
Sphingolipid signaling pathway	0.012155	0.0189171	0.0189171	11.1365	16	hsa-miR-101-3p; hsa-miR-106a-5p; hsa-miR-106b-5p; hsa-miR-144-3p; hsa-miR-15a-5p; hsa-miR-15b-5p; hsa-miR-185-5p; hsa-miR-190b-5p; hsa-miR-20a-5p; hsa-miR-20b-5p; hsa-miR-25-3p; hsa-miR-421; hsa-miR-424-5p; hsa-miR-484; hsa-miR-548ad-5p; hsa-miR-664a-5p
Glycerophospholipid metabolism	0.0137201	0.0209749	0.0209749	7.8772	13	hsa-miR-101-3p; hsa-miR-106a-5p; hsa-miR-106b-5p; hsa-miR-15a-5p; hsa-miR-15b-5p; hsa-miR-185-5p; hsa-miR-20a-5p; hsa-miR-20b-5p; hsa-miR-421; hsa-miR-424-5p; hsa-miR-484; hsa-miR-548ad-5p; hsa-miR-664a-5p
Thermogenesis	0.0137243	0.0209749	0.0209749	12.5866	17	hsa-miR-101-3p; hsa-miR-106a-5p; hsa-miR-106b-5p; hsa-miR-1180-3p; hsa-miR-144-3p; hsa-miR-15a-5p; hsa-miR-15b-5p; hsa-miR-185-5p; hsa-miR-20a-5p; hsa-miR-20b-5p; hsa-miR-25-3p; hsa-miR-324-3p; hsa-miR-421; hsa-miR-424-5p; hsa-miR-484; hsa-miR-548ad-5p; hsa-miR-664a-5p
Hematopoietic cell lineage	0.014365	0.021851	0.021851	6.01173	11	hsa-miR-101-3p; hsa-miR-106a-5p; hsa-miR-106b-5p; hsa-miR-15a-5p; hsa-miR-15b-5p; hsa-miR-185-5p; hsa-miR-190b-5p; hsa-miR-20a-5p; hsa-miR-20b-5p; hsa-miR-424-5p; hsa-miR-484
Pancreatic secretion	0.014721	0.0222879	0.0222879	6.95503	12	hsa-miR-101-3p; hsa-miR-106a-5p; hsa-miR-106b-5p; hsa-miR-144-3p; hsa-miR-15a-5p; hsa-miR-15b-5p; hsa-miR-185-5p; hsa-miR-20a-5p; hsa-miR-20b-5p; hsa-miR-25-3p; hsa-miR-324-3p; hsa-miR-484
C-type lectin receptor signaling pathway	0.014806	0.0223123	0.0223123	10.0946	15	hsa-miR-101-3p; hsa-miR-106a-5p; hsa-miR-106b-5p; hsa-miR-144-3p; hsa-miR-15a-5p; hsa-miR-15b-5p; hsa-miR-185-5p; hsa-miR-190b-5p; hsa-miR-20a-5p; hsa-miR-20b-5p; hsa-miR-25-3p; hsa-miR-324-3p; hsa-miR-421; hsa-miR-424-5p; hsa-miR-484
Tuberculosis	0.0149649	0.0224473	0.0224473	11.3125	16	hsa-miR-101-3p; hsa-miR-106a-5p; hsa-miR-106b-5p; hsa-miR-144-3p; hsa-miR-15a-5p; hsa-miR-15b-5p; hsa-miR-185-5p; hsa-miR-190b-5p; hsa-miR-20a-5p; hsa-miR-20b-5p; hsa-miR-25-3p; hsa-miR-324-3p; hsa-miR-421; hsa-miR-424-5p; hsa-miR-484; hsa-miR-664a-5p
Non-alcoholic fatty liver disease NAFLD	0.0155532	0.0232223	0.0232223	10.1369	15	hsa-miR-101-3p; hsa-miR-106a-5p; hsa-miR-106b-5p; hsa-miR-1180-3p; hsa-miR-144-3p; hsa-miR-15a-5p; hsa-miR-15b-5p; hsa-miR-185-5p; hsa-miR-20a-5p; hsa-miR-20b-5p; hsa-miR-25-3p; hsa-miR-324-3p; hsa-miR-421; hsa-miR-424-5p; hsa-miR-484
mTOR signaling pathway	0.0158327	0.0235312	0.0235312	12.7063	17	hsa-miR-101-3p; hsa-miR-106a-5p; hsa-miR-106b-5p; hsa-miR-1180-3p; hsa-miR-144-3p; hsa-miR-15a-5p; hsa-miR-15b-5p; hsa-miR-185-5p; hsa-miR-190b-5p; hsa-miR-20a-5p; hsa-miR-20b-5p; hsa-miR-25-3p; hsa-miR-324-3p; hsa-miR-421; hsa-miR-424-5p; hsa-miR-484; hsa-miR-548ad-5p
Apelin signaling pathway	0.016109	0.0237242	0.0237242	11.3758	16	hsa-miR-101-3p; hsa-miR-106a-5p; hsa-miR-106b-5p; hsa-miR-144-3p; hsa-miR-15a-5p; hsa-miR-15b-5p; hsa-miR-185-5p; hsa-miR-190b-5p; hsa-miR-20a-5p; hsa-miR-20b-5p; hsa-miR-25-3p; hsa-miR-324-3p; hsa-miR-421; hsa-miR-424-5p; hsa-miR-484; hsa-miR-548ad-5p
Phospholipase D signaling pathway	0.0160693	0.0237242	0.0237242	10.165	15	hsa-miR-101-3p; hsa-miR-106a-5p; hsa-miR-106b-5p; hsa-miR-144-3p; hsa-miR-15a-5p; hsa-miR-15b-5p; hsa-miR-185-5p; hsa-miR-20a-5p; hsa-miR-20b-5p; hsa-miR-25-3p; hsa-miR-324-3p; hsa-miR-421; hsa-miR-424-5p; hsa-miR-484; hsa-miR-548ad-5p
Ether lipid metabolism	0.0163537	0.0239756	0.0239756	5.23035	10	hsa-miR-101-3p; hsa-miR-106b-5p; hsa-miR-15a-5p; hsa-miR-15b-5p; hsa-miR-185-5p; hsa-miR-20a-5p; hsa-miR-20b-5p; hsa-miR-424-5p; hsa-miR-484; hsa-miR-548ad-5p
Malaria	0.0168144	0.0245399	0.0245399	3.63238	8	hsa-miR-101-3p; hsa-miR-106a-5p; hsa-miR-106b-5p; hsa-miR-144-3p; hsa-miR-15a-5p; hsa-miR-15b-5p; hsa-miR-185-5p; hsa-miR-324-3p
RNA transport	0.0170516	0.0247745	0.0247745	11.4251	16	hsa-miR-101-3p; hsa-miR-106a-5p; hsa-miR-106b-5p; hsa-miR-1180-3p; hsa-miR-144-3p; hsa-miR-15a-5p; hsa-miR-15b-5p; hsa-miR-185-5p; hsa-miR-20a-5p; hsa-miR-20b-5p; hsa-miR-25-3p; hsa-miR-324-3p; hsa-miR-421; hsa-miR-424-5p; hsa-miR-484; hsa-miR-664a-5p
B cell receptor signaling pathway	0.0175055	0.0253205	0.0253205	9.12319	14	hsa-miR-101-3p; hsa-miR-106a-5p; hsa-miR-106b-5p; hsa-miR-144-3p; hsa-miR-15a-5p; hsa-miR-15b-5p; hsa-miR-185-5p; hsa-miR-20a-5p; hsa-miR-20b-5p; hsa-miR-25-3p; hsa-miR-324-3p; hsa-miR-424-5p; hsa-miR-484; hsa-miR-548ad-5p
N-Glycan biosynthesis	0.0178461	0.0256984	0.0256984	5.2937	10	hsa-miR-101-3p; hsa-miR-15a-5p; hsa-miR-15b-5p; hsa-miR-185-5p; hsa-miR-20a-5p; hsa-miR-25-3p; hsa-miR-324-3p; hsa-miR-484; hsa-miR-548ad-5p; hsa-miR-664a-5p
Shigellosis	0.0187763	0.0269182	0.0269182	14.4451	18	hsa-miR-101-3p; hsa-miR-106a-5p; hsa-miR-106b-5p; hsa-miR-1180-3p; hsa-miR-144-3p; hsa-miR-15a-5p; hsa-miR-15b-5p; hsa-miR-185-5p; hsa-miR-190b-5p; hsa-miR-20a-5p; hsa-miR-20b-5p; hsa-miR-25-3p; hsa-miR-324-3p; hsa-miR-421; hsa-miR-424-5p; hsa-miR-484; hsa-miR-548ad-5p; hsa-miR-664a-5p
Cocaine addiction	0.0211544	0.0301939	0.0301939	4.57567	9	hsa-miR-101-3p; hsa-miR-106a-5p; hsa-miR-106b-5p; hsa-miR-15a-5p; hsa-miR-185-5p; hsa-miR-20a-5p; hsa-miR-20b-5p; hsa-miR-25-3p; hsa-miR-324-3p
Small cell lung cancer	0.0214946	0.030545	0.030545	11.6293	16	hsa-miR-101-3p; hsa-miR-106a-5p; hsa-miR-106b-5p; hsa-miR-144-3p; hsa-miR-15a-5p; hsa-miR-15b-5p; hsa-miR-185-5p; hsa-miR-190b-5p; hsa-miR-20a-5p; hsa-miR-20b-5p; hsa-miR-25-3p; hsa-miR-324-3p; hsa-miR-421; hsa-miR-424-5p; hsa-miR-484; hsa-miR-548ad-5p
Longevity regulating pathway	0.0217572	0.0307831	0.0307831	10.4325	15	hsa-miR-101-3p; hsa-miR-106a-5p; hsa-miR-106b-5p; hsa-miR-144-3p; hsa-miR-15a-5p; hsa-miR-15b-5p; hsa-miR-185-5p; hsa-miR-190b-5p; hsa-miR-20a-5p; hsa-miR-20b-5p; hsa-miR-25-3p; hsa-miR-324-3p; hsa-miR-421; hsa-miR-424-5p; hsa-miR-484
Osteoclast differentiation	0.0226209	0.031866	0.031866	10.4677	15	hsa-miR-101-3p; hsa-miR-106a-5p; hsa-miR-106b-5p; hsa-miR-144-3p; hsa-miR-15a-5p; hsa-miR-15b-5p; hsa-miR-185-5p; hsa-miR-20a-5p; hsa-miR-20b-5p; hsa-miR-25-3p; hsa-miR-324-3p; hsa-miR-421; hsa-miR-424-5p; hsa-miR-484; hsa-miR-548ad-5p
Proteoglycans in cancer	0.0231679	0.0323552	0.0323552	14.614	18	hsa-miR-101-3p; hsa-miR-106a-5p; hsa-miR-106b-5p; hsa-miR-1180-3p; hsa-miR-144-3p; hsa-miR-15a-5p; hsa-miR-15b-5p; hsa-miR-185-5p; hsa-miR-190b-5p; hsa-miR-20a-5p; hsa-miR-20b-5p; hsa-miR-25-3p; hsa-miR-324-3p; hsa-miR-421; hsa-miR-424-5p; hsa-miR-484; hsa-miR-548ad-5p; hsa-miR-664a-5p
Renal cell carcinoma	0.0231531	0.0323552	0.0323552	10.4889	15	hsa-miR-101-3p; hsa-miR-106a-5p; hsa-miR-106b-5p; hsa-miR-144-3p; hsa-miR-15a-5p; hsa-miR-15b-5p; hsa-miR-185-5p; hsa-miR-20a-5p; hsa-miR-20b-5p; hsa-miR-25-3p; hsa-miR-324-3p; hsa-miR-421; hsa-miR-424-5p; hsa-miR-484; hsa-miR-548ad-5p
T cell receptor signaling pathway	0.0238794	0.0330638	0.0330638	10.517	15	hsa-miR-101-3p; hsa-miR-106a-5p; hsa-miR-106b-5p; hsa-miR-144-3p; hsa-miR-15a-5p; hsa-miR-15b-5p; hsa-miR-185-5p; hsa-miR-20a-5p; hsa-miR-20b-5p; hsa-miR-25-3p; hsa-miR-324-3p; hsa-miR-421; hsa-miR-424-5p; hsa-miR-484; hsa-miR-548ad-5p
cAMP signaling pathway	0.0238447	0.0330638	0.0330638	13.0583	17	hsa-miR-101-3p; hsa-miR-106a-5p; hsa-miR-106b-5p; hsa-miR-144-3p; hsa-miR-15a-5p; hsa-miR-15b-5p; hsa-miR-185-5p; hsa-miR-190b-5p; hsa-miR-20a-5p; hsa-miR-20b-5p; hsa-miR-25-3p; hsa-miR-324-3p; hsa-miR-421; hsa-miR-424-5p; hsa-miR-484; hsa-miR-548ad-5p; hsa-miR-664a-5p
Colorectal cancer	0.0245464	0.0338427	0.0338427	11.7489	16	hsa-miR-101-3p; hsa-miR-106a-5p; hsa-miR-106b-5p; hsa-miR-144-3p; hsa-miR-15a-5p; hsa-miR-15b-5p; hsa-miR-185-5p; hsa-miR-190b-5p; hsa-miR-20a-5p; hsa-miR-20b-5p; hsa-miR-25-3p; hsa-miR-324-3p; hsa-miR-421; hsa-miR-424-5p; hsa-miR-484; hsa-miR-548ad-5p
Hepatitis B	0.0254216	0.0346076	0.0346076	13.1146	17	hsa-miR-101-3p; hsa-miR-106a-5p; hsa-miR-106b-5p; hsa-miR-144-3p; hsa-miR-15a-5p; hsa-miR-15b-5p; hsa-miR-185-5p; hsa-miR-190b-5p; hsa-miR-20a-5p; hsa-miR-20b-5p; hsa-miR-25-3p; hsa-miR-324-3p; hsa-miR-421; hsa-miR-424-5p; hsa-miR-484; hsa-miR-548ad-5p; hsa-miR-664a-5p
Relaxin signaling pathway	0.0253906	0.0346076	0.0346076	10.5733	15	hsa-miR-101-3p; hsa-miR-106a-5p; hsa-miR-106b-5p; hsa-miR-144-3p; hsa-miR-15a-5p; hsa-miR-15b-5p; hsa-miR-185-5p; hsa-miR-20a-5p; hsa-miR-20b-5p; hsa-miR-25-3p; hsa-miR-324-3p; hsa-miR-421; hsa-miR-424-5p; hsa-miR-484; hsa-miR-548ad-5p
Yersinia infection	0.0253173	0.0346076	0.0346076	11.7771	16	hsa-miR-101-3p; hsa-miR-106a-5p; hsa-miR-106b-5p; hsa-miR-1180-3p; hsa-miR-144-3p; hsa-miR-15a-5p; hsa-miR-15b-5p; hsa-miR-185-5p; hsa-miR-20a-5p; hsa-miR-20b-5p; hsa-miR-25-3p; hsa-miR-324-3p; hsa-miR-421; hsa-miR-424-5p; hsa-miR-484; hsa-miR-548ad-5p
Prolactin signaling pathway	0.0269957	0.0365967	0.0365967	9.51036	14	hsa-miR-101-3p; hsa-miR-106a-5p; hsa-miR-106b-5p; hsa-miR-15a-5p; hsa-miR-15b-5p; hsa-miR-185-5p; hsa-miR-20a-5p; hsa-miR-20b-5p; hsa-miR-25-3p; hsa-miR-324-3p; hsa-miR-421; hsa-miR-424-5p; hsa-miR-484; hsa-miR-548ad-5p
Phenylalanine metabolism	0.027134	0.0366309	0.0366309	1.18968	4	hsa-miR-15a-5p; hsa-miR-15b-5p; hsa-miR-424-5p; hsa-miR-484
Other glycan degradation	0.0292906	0.0393782	0.0393782	1.21783	4	hsa-miR-106a-5p; hsa-miR-106b-5p; hsa-miR-20a-5p; hsa-miR-20b-5p
MicroRNAs in cancer	0.0295153	0.0395164	0.0395164	14.8111	18	hsa-miR-101-3p; hsa-miR-106a-5p; hsa-miR-106b-5p; hsa-miR-1180-3p; hsa-miR-144-3p; hsa-miR-15a-5p; hsa-miR-15b-5p; hsa-miR-185-5p; hsa-miR-190b-5p; hsa-miR-20a-5p; hsa-miR-20b-5p; hsa-miR-25-3p; hsa-miR-324-3p; hsa-miR-421; hsa-miR-424-5p; hsa-miR-484; hsa-miR-548ad-5p; hsa-miR-664a-5p
Amphetamine addiction	0.030756	0.041008	0.041008	6.62417	11	hsa-miR-101-3p; hsa-miR-106a-5p; hsa-miR-106b-5p; hsa-miR-15a-5p; hsa-miR-15b-5p; hsa-miR-185-5p; hsa-miR-190b-5p; hsa-miR-20a-5p; hsa-miR-20b-5p; hsa-miR-324-3p; hsa-miR-484
Collecting duct acid secretion	0.0310075	0.0411739	0.0411739	3.25929	7	hsa-miR-106a-5p; hsa-miR-106b-5p; hsa-miR-15b-5p; hsa-miR-20a-5p; hsa-miR-20b-5p; hsa-miR-421; hsa-miR-484
Glioma	0.0322833	0.042693	0.042693	12.0023	16	hsa-miR-101-3p; hsa-miR-106a-5p; hsa-miR-106b-5p; hsa-miR-144-3p; hsa-miR-15a-5p; hsa-miR-15b-5p; hsa-miR-185-5p; hsa-miR-190b-5p; hsa-miR-20a-5p; hsa-miR-20b-5p; hsa-miR-25-3p; hsa-miR-324-3p; hsa-miR-421; hsa-miR-424-5p; hsa-miR-484; hsa-miR-548ad-5p
Bladder cancer	0.0335249	0.0441547	0.0441547	9.71451	14	hsa-miR-101-3p; hsa-miR-106a-5p; hsa-miR-106b-5p; hsa-miR-15a-5p; hsa-miR-15b-5p; hsa-miR-185-5p; hsa-miR-20a-5p; hsa-miR-20b-5p; hsa-miR-25-3p; hsa-miR-324-3p; hsa-miR-421; hsa-miR-424-5p; hsa-miR-484; hsa-miR-548ad-5p
Platelet activation	0.034228	0.0448983	0.0448983	10.8549	15	hsa-miR-101-3p; hsa-miR-106a-5p; hsa-miR-106b-5p; hsa-miR-1180-3p; hsa-miR-144-3p; hsa-miR-15a-5p; hsa-miR-15b-5p; hsa-miR-185-5p; hsa-miR-20a-5p; hsa-miR-20b-5p; hsa-miR-25-3p; hsa-miR-324-3p; hsa-miR-424-5p; hsa-miR-484; hsa-miR-548ad-5p
Neurotrophin signaling pathway	0.0345201	0.0450988	0.0450988	12.0657	16	hsa-miR-101-3p; hsa-miR-106a-5p; hsa-miR-106b-5p; hsa-miR-144-3p; hsa-miR-15a-5p; hsa-miR-15b-5p; hsa-miR-185-5p; hsa-miR-190b-5p; hsa-miR-20a-5p; hsa-miR-20b-5p; hsa-miR-25-3p; hsa-miR-324-3p; hsa-miR-421; hsa-miR-424-5p; hsa-miR-484; hsa-miR-548ad-5p
Huntington disease	0.0358198	0.0466089	0.0466089	12.1009	16	hsa-miR-101-3p; hsa-miR-106a-5p; hsa-miR-106b-5p; hsa-miR-1180-3p; hsa-miR-144-3p; hsa-miR-15a-5p; hsa-miR-15b-5p; hsa-miR-185-5p; hsa-miR-20a-5p; hsa-miR-20b-5p; hsa-miR-25-3p; hsa-miR-324-3p; hsa-miR-421; hsa-miR-424-5p; hsa-miR-484; hsa-miR-548ad-5p
Mucin type O-glycan biosynthesis	0.0360077	0.046666	0.046666	3.35784	7	hsa-miR-15a-5p; hsa-miR-15b-5p; hsa-miR-185-5p; hsa-miR-25-3p; hsa-miR-324-3p; hsa-miR-424-5p; hsa-miR-484
Estrogen signaling pathway	0.0362765	0.046827	0.046827	10.9112	15	hsa-miR-101-3p; hsa-miR-106a-5p; hsa-miR-106b-5p; hsa-miR-15a-5p; hsa-miR-15b-5p; hsa-miR-185-5p; hsa-miR-190b-5p; hsa-miR-20a-5p; hsa-miR-20b-5p; hsa-miR-25-3p; hsa-miR-324-3p; hsa-miR-421; hsa-miR-424-5p; hsa-miR-484; hsa-miR-548ad-5p
Cortisol synthesis and secretion	0.0381529	0.0490537	0.0490537	5.8991	10	hsa-miR-106a-5p; hsa-miR-106b-5p; hsa-miR-15a-5p; hsa-miR-15b-5p; hsa-miR-185-5p; hsa-miR-20a-5p; hsa-miR-20b-5p; hsa-miR-25-3p; hsa-miR-324-3p; hsa-miR-484
PPAR signaling pathway	0.0383722	0.0491407	0.0491407	6.82127	11	hsa-miR-106a-5p; hsa-miR-106b-5p; hsa-miR-144-3p; hsa-miR-15a-5p; hsa-miR-15b-5p; hsa-miR-185-5p; hsa-miR-20a-5p; hsa-miR-20b-5p; hsa-miR-324-3p; hsa-miR-421; hsa-miR-484
