# Supplementary material for: Circulating isomiRs May Be Superior Biomarkers Compared to Their Corresponding miRNAs: A Pilot Biomarker Study of Using isomiR-Ome to Detect Coronary Calcium-Based Cardiovascular Risk in Patients with NAFLD
Source: Int J Mol Sci. 2024 Jan 10;25(2):890. doi: 10.3390/ijms25020890 (PMC10815227; doi:10.3390/ijms25020890)
Supplement: Supplementary file 1 [file ijms-25-00890-s001.zip › Supp. Table 4 isomiR full results.xlsx]

## Sheet: Sheet1
		0-both, 1-only isomir, 2-only miR	filter corr-r =>|0.55|			expression filtered by: avg>5 & max > 50
IsomiR	Read	isomiR only ?	Spearman-r	perm_p-values	BH p-adj	min	avg	max	max\min	SD	abundance	improve?
hsa-let-7a-5p- canonical (ref)	TGAGGTAGTAGGTTGTATAGTT	1
hsa-let-7a-5p- total (not sig)		1	-0.26057	NA	NA	25088.1	36218.7	48190.9	1.92087	7052.39
hsa-let-7a-5p|isomiR|Variant=iso_3p:-1,iso_snv;Cigar=T21M;UID=iso-21-FKVLRYVPE;	AGAGGTAGTAGGTTGTATAGT	1	-0.739455	0.0034	0.024	62.4	96.0083	126.6	2.02885	22.0681	12
hsa-let-7a-5p|isomiR|Variant=iso_3p:-1;Cigar=21M;UID=iso-21-XKVLRYVPE;	TGAGGTAGTAGGTTGTATAGT	1	-0.584522	0.0239	0.0307	2952.1	4938.89	6609	2.23875	1099.02	12
hsa-let-7b-5p- canonical (ref)	TGAGGTAGTAGGTTGTGTGGTT	1
hsa-let-7b-5p- total (not sig)		1	-0.0915516	NA	NA	28384.3	47592.5	76564.4	2.69742	12359.5
hsa-let-7b-5p|isomiR|Variant=iso_snv;Cigar=23M;UID=iso-23-XKVLRY980I;	TGAGGTAGTAGGTTGTGTGGTAT	1	-0.605649	0.0172	0.028234	105.4	223.45	397.6	3.7723	86.155	12
hsa-let-7c-5p- canonical (ref)	TGAGGTAGTAGGTTGTATGGTT	1
hsa-let-7c-5p- total (not sig)		1	-0.0915516	NA	NA	#N/A	#N/A	#N/A	#N/A	#N/A
hsa-let-7c-5p|isomiR|Variant=iso_3p:-1;Cigar=21M;UID=iso-21-XKVLRYV8E;	TGAGGTAGTAGGTTGTATGGT	1	-0.640861	0.0108	0.0242357	38.7	111.433	196.1	5.06718	44.4548	12
hsa-miR-101-3p- canonical (ref)	TACAGTACTGTGATAACTGAA	0										1
hsa-miR-101-3p - total		0	0.563394	0.0283	0.0307	7023.9	13823.1	21980.7	3.12942	3725.98	12	1
hsa-miR-101-3p|isomiR|Variant=iso_3p:+1,iso_add3p:+1;Cigar=23M;UID=iso-23-UPUYXLEUX;	TACAGTACTGTGATAACTGAAGA	0	0.788752	0.0011	0.023925	33.5	96.95	135.6	4.04776	29.6725	12	1
hsa-miR-101-3p|isomiR|Variant=iso_3p:+1,iso_snv;Cigar=T21M;UID=iso-22-BPUYXLEUH;	AACAGTACTGTGATAACTGAAG	0	0.584522	0.024	0.0307	37.7	88.125	150.9	4.00265	30.8142	12	1
hsa-miR-101-3p|isomiR|Variant=iso_3p:-3;Cigar=18M;UID=iso-18-UPUYXLW;	TACAGTACTGTGATAACT	0	0.795794	0.0016	0.024	23.8	53.0083	98.8	4.15126	21.5386	12	1
hsa-miR-101-3p|isomiR|Variant=iso_snv;Cigar=20MA;UID=iso-21-UPUYXLEUE;	TACAGTACTGTGATAACTGAT	0	0.690158	0.0069	0.024	0.7	24.5833	65.2	93.1429	16.2543	12	1
hsa-miR-103a-3p- canonical (ref)	AGCAGCATTGTACAGGGCTATGA	1
hsa-miR-103a-3p- total (not sig)		1	0.133806	NA	NA	4493.99	9009.27	16309.1	3.6291	3883.28
hsa-miR-103a-3p|isomiR|Variant=iso_3p:-3;Cigar=20M;UID=iso-20-FPJYUP6X;	AGCAGCATTGTACAGGGCTA	1	0.669031	0.0091	0.0242357	88.9	223.392	378.2	4.25422	90.8458	12
hsa-miR-103a-3p|isomiR|Variant=iso_3p:-4;Cigar=19M;UID=iso-19-FPJYUPIW;	AGCAGCATTGTACAGGGCT	1	0.577479	0.0248	0.0307	321.6	1134.2	2017	6.27177	488.638	12
hsa-miR-106a-5p/17-5p - total		0	0.690158	0.008	0.024	215.6	361.133	542.6	2.5167	99.215	12
hsa-miR-106b-3p- canonical (ref)	CCGCACTGTGGGTACTTGCTGC	1
hsa-miR-106b-3p- total (not sig)		1	0.380291	NA	NA	220.059	443.562	619.691	2.81603	113.563
hsa-miR-106b-3p|isomiR|Variant=iso_3p:-2;Cigar=20M;UID=iso-20-3FN4R5ZI;	CCGCACTGTGGGTACTTGCT	1	0.718328	0.005	0.024	109.8	197.3	372.2	3.3898	84.348	12
hsa-miR-106b-5p - total		2	0.659621	0.0113	0.0242357	51.3	88.4917	133.3	2.59844	25.7183	12
hsa-miR-107- canonical (ref)	AGCAGCATTGTACAGGGCTATCA	1
hsa-miR-107- total (not sig)		1	0.133806	NA	NA	4493.99	9009.27	16309.1	3.6291	3883.28
hsa-miR-107|isomiR|Variant=iso_3p:-2;Cigar=21M;UID=iso-21-FPJYUP6XE;	AGCAGCATTGTACAGGGCTAT	1	0.866219	0.0006	0.0174	80	236.683	375.2	4.69	91.0479	12
hsa-miR-1180-3p- canonical (ref)	TTTCCGGCTCGCGTGGGTGTGT	0
hsa-miR-1180-3p - total		0	0.556352	0.0307	0.0307	24.1	65.2167	119.5	4.95851	27.3637	12
hsa-miR-1180-3p|isomiR|Variant=iso_3p:-2;Cigar=20M;UID=iso-20-ZR69Q4RW;	TTTCCGGCTCGCGTGGGTGT	0	0.556352	0.0301	0.0307	2.3	26.6667	65.4	28.4348	18.954	12
hsa-miR-140-3p - canonical (ref)	TACCACAGGGTAGAACCACGG	1
hsa-miR-140-3p- total (not sig)		1	-0.211273	NA	NA	798.986	1700.87	2480.25	3.10425	512.823
hsa-miR-140-3p|isomiR|Variant=iso_5p:+1,iso_3p:+1;Cigar=21M;UID=iso-21-0513FD28B;	ACCACAGGGTAGAACCACGGA	1	0.60671	0.0186	0.0294218	49.7	133.817	242.4	4.87726	51.8805	12
hsa-miR-144-3p - total		0	0.711285	0.0061	0.024	423.3	951.042	1574.9	3.72053	362.788	12	1
hsa-miR-144-3p- canonical (ref)	TACAGTATAGATGATGTACT	0										1
hsa-miR-144-3p|isomiR|Variant=iso_3p:-1;Cigar=19M;UID=iso-19-UPVPIE21;	TACAGTATAGATGATGTAC	0	0.647903	0.0132	0.024434	55.1	271.083	527.7	9.57713	146.691	12	0
hsa-miR-144-3p|ref_miRNA|Variant=NA;Cigar=20M;UID=ref-20-UPVPIESI;	TACAGTATAGATGATGTACT	0	0.732413	0.0037	0.024	113	250.142	485.6	4.29735	109.506	12	1
hsa-miR-144-5p- canonical (ref)	GGATATCATCATATACTGTAAG	1
hsa-miR-144-5p- total (not sig)		1	0.112679	NA	NA	262.124	504.897	822.26	3.13691	159.261
hsa-miR-144-5p|isomiR|Variant=iso_3p:-1;Cigar=21M;UID=iso-21-6L8MHLNLB;	GGATATCATCATATACTGTAA	1	0.626776	0.0161	0.0269365	11	49.7667	131.8	11.9818	31.097	12
hsa-miR-144-5p|isomiR|Variant=iso_3p:-2;Cigar=20M;UID=iso-20-6L8MHLNL;	GGATATCATCATATACTGTA	1	0.640861	0.0129	0.024434	0	35.2083	62.4	62.4	16.9231	11
hsa-miR-144-5p|isomiR|Variant=iso_5p:+1,iso_3p:+2;Cigar=23M;UID=iso-23-5QJ6V59O0E;	GATATCATCATATACTGTAAGTT	1	0.640861	0.0139	0.0251938	5.8	37.2333	85.7	14.7759	19.9357	12
hsa-miR-148a-3p- canonical (ref)	TCAGTGCACTACAGAACTTTGT	1
hsa-miR-148a-3p- total (not sig)		1	-0.394376	NA	NA	4118.35	7278.46	12750.9	3.09611	2197.55
hsa-miR-148a-3p|ref_miRNA|Variant=NA;Cigar=22M;UID=ref-22-83PI02EZN;	TCAGTGCACTACAGAACTTTGT	1	-0.591564	0.0232	0.0307	1524.8	3819.73	6769.9	4.43986	1463.61	12
hsa-miR-155-5p- canonical (ref)	TTAATGCTAATCGTGATAGGGGTT	1
hsa-miR-155-5p- total (not sig)		1	-0.457758	NA	NA	362.933	1036.82	1691.81	4.66151	429.871
hsa-miR-155-5p|isomiR|Variant=iso_3p:-1;Cigar=23M;UID=iso-23-YEQOW4HKDZ;	TTAATGCTAATCGTGATAGGGGT	1	-0.718328	0.006	0.024	115.6	280.583	495.1	4.28287	106.628	12
hsa-miR-155-5p|ref_miRNA|Variant=NA;Cigar=24M;UID=ref-24-YEQOW4HK2E;	TTAATGCTAATCGTGATAGGGGTT	1	-0.570437	0.0257	0.0307	17.9	117.858	228.4	12.7598	55.5519	12
hsa-miR-15a-5p - total		0	0.6972	0.0071	0.024	123	655.308	1144	9.30081	240.678	12
hsa-miR-15a-5p- canonical (ref)	TAGCAGCACATAATGGTTTGTG	0
hsa-miR-15a-5p|isomiR|Variant=iso_3p:-1;Cigar=21M;UID=iso-21-VFPFU47YE;	TAGCAGCACATAATGGTTTGT	0	0.654946	0.012	0.0242791	33.1	212.892	421.5	12.7341	103.148	12
hsa-miR-15a-5p|isomiR|Variant=iso_3p:-2;Cigar=20M;UID=iso-20-VFPFU47Y;	TAGCAGCACATAATGGTTTG	0	0.690158	0.0074	0.024	43.6	241.625	518	11.8807	127.739	12
hsa-miR-15b-5p - total		0	0.591564	0.0226	0.0307	496.1	865.233	1319.2	2.65914	233.033	12
hsa-miR-15b-5p|isomiR|Variant=iso_3p:-3;Cigar=19M;UID=iso-19-VFPF842Q;	TAGCAGCACATCATGGTTT	0	0.570437	0.0252	0.0307	17.9	84.85	174.8	9.76536	45.2182	12
hsa-miR-16-5p - canonical (ref)	TAGCAGCACGTAAATATTGGCG	1
hsa-miR-16-5p- total (not sig)		1	0.2324	NA	NA	72753.7	248615	444208	6.10564	114694
hsa-miR-16-5p|isomiR|Variant=iso_add3p:+1;Cigar=23M;UID=iso-23-VFPHUEI8DL;	TAGCAGCACGTAAATATTGGCGA	1	0.816922	0.0006	0.0174	66.8	114.667	137.9	2.06437	22.7731	12
hsa-miR-17-5p- canonical (ref)	CAAAGTGCTTACAGTGCAGGTAG	0
hsa-miR-17-5p|isomiR|Variant=iso_3p:-1;Cigar=22M;UID=iso-22-20XZ03PKO;	CAAAGTGCTTACAGTGCAGGTA	0	0.60671	0.0201	0.0306789	0	29.4917	67.4	67.4	19.8881	11
hsa-miR-185-5p - canonical (ref)	TGGAGAGAAAGGCAGTTCCTGA	0
hsa-miR-185-5p - total		0	0.845091	0.0004	0.0174	863.3	1766.7	2879.8	3.3358	564.658	12
hsa-miR-185-5p|isomiR|Variant=iso_3p:-1;Cigar=21M;UID=iso-21-90FB6PY70;	TGGAGAGAAAGGCAGTTCCTG	0	0.760582	0.0031	0.024	343.3	787.45	1582	4.60821	367.13	12
hsa-miR-185-5p|ref_miRNA|Variant=NA;Cigar=22M;UID=ref-22-90FB6PY7L;	TGGAGAGAAAGGCAGTTCCTGA	0	0.760582	0.003	0.024	421.1	775.167	1027.8	2.44075	192.769	12
hsa-miR-186-5p- canonical (ref)	CAAAGAATTCTCCTTTTGGGCT	1
hsa-miR-186-5p- total (not sig)		1	0.485928	NA	NA	577.819	967.673	1372.69	2.37563	216.219
hsa-miR-186-5p|isomiR|Variant=iso_3p:-1;Cigar=21M;UID=iso-21-20D98ZZKD;	CAAAGAATTCTCCTTTTGGGC	1	0.6972	0.0077	0.024	127.5	229.058	338.8	2.65725	62.5864	12
hsa-miR-190b-5p - total		0	-0.72537	0.004	0.024	0	40.3	55.9	55.9	16.9797	11
hsa-miR-190b-5p|ref_miRNA|Variant=NA;Cigar=22M;UID=ref-22-XL9Z5Q93P;	TGATATGTTTGATATTGGGTTG	0	-0.570437	0.0277	0.0307	0.3	29.1	51.2	170.667	13.3498	12
hsa-miR-191-5p- canonical (ref)	CAACGGAATCCCAAAAGCAGCTG	1
hsa-miR-191-5p- total (not sig)		1	0.190146
hsa-miR-191-5p|isomiR|Variant=iso_3p:-3;Cigar=20M;UID=iso-20-2HOMKBFP;	CAACGGAATCCCAAAAGCAG	1	0.563394	0.0287	0.0307	131.9	308.617	537.8	4.07733	125.243	12
hsa-miR-19b-3p- canonical (ref)	TGTGCAAATCCATGCAAAACTGA	1
hsa-miR-19b-3p- total (not sig)		1	0.507055	NA	NA	236.111	907.296	1343.45	5.68993	307.071
hsa-miR-19b-3p|isomiR|Variant=iso_3p:-2;Cigar=21M;UID=iso-21-9VBMJVBDE;	TGTGCAAATCCATGCAAAACT	1	0.6972	0.0075	0.024	4	47.4667	83	20.75	25.1552	12
hsa-miR-20a-5p - total		0	0.626776	0.0147	0.025578	767	1397.81	1937.5	2.52608	334.245	12
hsa-miR-20a-5p- canonical (ref)	TAAAGTGCTTATAGTGCAGGTAG	0
hsa-miR-20a-5p|ref_miRNA|Variant=NA;Cigar=23M;UID=ref-23-U0XZH3PK0H;	TAAAGTGCTTATAGTGCAGGTAG	0	0.624347	0.015	0.0255882	650.4	1195.99	1683.2	2.58795	292.52	12
hsa-miR-20b-5p - total		0	0.788752	0.0021	0.024	103.6	210.517	391.5	3.77896	89.2893	12
hsa-miR-20b-5p- canonical (ref)	CAAAGTGCTCATAGTGCAGGTAG	0
hsa-miR-20b-5p|ref_miRNA|Variant=NA;Cigar=23M;UID=ref-23-20X9H3PK0H;	CAAAGTGCTCATAGTGCAGGTAG	0	0.6972	0.008	0.024	68.7	160.858	317.7	4.62445	78.6814	12
hsa-miR-223-3p- canonical (ref)	TGTCAGTTTGTCAAATACCCCA	1
hsa-miR-223-3p- total (not sig)		1	-0.309867	NA	NA	7268.14	31621.2	70552.2	9.70705	19140.5
hsa-miR-223-3p|isomiR|Variant=iso_5p:+1,iso_3p:+1,iso_add3p:+1;Cigar=23M;UID=iso-23-SPZW2E0R6;	GTCAGTTTGTCAAATACCCCAAA	1	-0.577479	0.0251	0.0307	11.3	49.2167	100.8	8.92035	26.1535	12
hsa-miR-223-3p|isomiR|Variant=iso_add3p:+2;Cigar=24M;UID=iso-24-967Y8BURFX;	TGTCAGTTTGTCAAATACCCCAGA	1	-0.669031	0.0087	0.0242357	12	42.0917	67.3	5.60833	15.3013	12
hsa-miR-223-3p|isomiR|Variant=iso_snv;Cigar=21MA;UID=iso-22-967Y8BURK;	TGTCAGTTTGTCAAATACCCCG	1	-0.612691	0.0183	0.0294218	0.7	15.4833	57.2	81.7143	13.2831	12
hsa-miR-25-3p - total		0	0.577479	0.0266	0.0307	6398.2	9153.44	14890	2.32722	2534.25	12
hsa-miR-25-3p|isomiR|Variant=iso_3p:-2;Cigar=20M;UID=iso-20-JY2ZS9R7;	CATTGCACTTGTCTCGGTCT	0	0.556352	0.0297	0.0307	111.4	458.317	913.2	8.19749	239.215	12
hsa-miR-28-3p- canonical (ref)	CACTAGATTGTGAGCTCCTGGA	1
hsa-miR-28-3p- total (not sig)		1	-0.302824	NA	NA	110.022	416.45	1024.62	9.31288	290.768	12
hsa-miR-28-3p|isomiR|Variant=iso_add3p:+1;Cigar=23M;UID=iso-23-2X5YXJ8YD6;	CACTAGATTGTGAGCTCCTGGAA	1	-0.563394	0.028	0.0307	9.1	23.0833	60.7	6.67033	14.4318	12
hsa-miR-30c-5p- canonical (ref)	TGTAAACATCCTACACTCTCAGC	1
hsa-miR-30c-5p- total (not sig)		1	0.126764	NA	NA	157.166	379.921	619.675	3.94281	156.891
hsa-miR-30c-5p|isomiR|Variant=iso_3p:-2;Cigar=21M;UID=iso-21-9O0M4F49B;	TGTAAACATCCTACACTCTCA	1	0.666676	0.0108	0.0242357	0	44.0417	81.5	81.5	29.1792	11
hsa-miR-30e-5p- canonical (ref)	TGTAAACATCCTTGACTGGAAG	1
hsa-miR-30e-5p- total (not sig)		1	0.0915516	NA	NA	4156.71	8837.98	12940	3.11304	2408.26
hsa-miR-30e-5p|isomiR|Variant=iso_5p:+1,iso_3p:+1;Cigar=22M;UID=iso-22-SBJRZD9BM;	GTAAACATCCTTGACTGGAAGC	1	0.704243	0.0068	0.024	0.2	30.5083	56	280	17.469	12
hsa-miR-30e-5p|isomiR|Variant=iso_5p:+1,iso_3p:+2;Cigar=23M;UID=iso-23-SBJRZD9BDW;	GTAAACATCCTTGACTGGAAGCT	1	0.577479	0.025	0.0307	264.2	514.9	645.8	2.44436	99.206	12
hsa-miR-324-3p - total		2	0.683116	0.0092	0.0242357	12.7	43.025	57.5	4.52756	13.2818	12
hsa-miR-342-3p- canonical (ref)	TCTCACACAGAAATCGCACCCGT	1
hsa-miR-342-3p- total (not sig)		1	-0.415503	NA	NA	1341.83	2791.21	4416.92	3.29172	867.723
hsa-miR-342-3p|isomiR|Variant=iso_3p:+1;Cigar=24M;UID=iso-24-W62PBMP1HD;	TCTCACACAGAAATCGCACCCGTC	1	-0.654946	0.0117	0.0242357	242.5	728.575	1263.8	5.21155	293.847	12
hsa-miR-342-3p|isomiR|Variant=iso_5p:+2,iso_3p:+1;Cigar=22M;UID=iso-22-8FJBHV0S5;	TCACACAGAAATCGCACCCGTC	1	-0.570437	0.0268	0.0307	20.3	43.2	66.1	3.25616	15.6759	12
hsa-miR-421 - canonical (ref)	ATCAACAGACATTAATTGGGCGC	0										1
hsa-miR-421 - total		0	0.647903	0.0116	0.0242357	30.6	82.2417	105.1	3.43464	23.7641	12	1
hsa-miR-421|isomiR|Variant=iso_3p:-1;Cigar=22M;UID=iso-22-HOJDIOZKK;	ATCAACAGACATTAATTGGGCG	0	0.72537	0.0054	0.024	8.2	43.825	78	9.5122	21.8883	12	1
hsa-miR-423-5p- canonical (ref)	TGAGGGGCAGAGAGCGAGACTTT	1
hsa-miR-423-5p- total (not sig)		1	-0.20423	NA	NA	4288.2	6022.61	9371.55	2.18543	1647.94
hsa-miR-423-5p|isomiR|Variant=iso_snv;Cigar=22MT;UID=iso-23-XK6PFJ5D0O;	TGAGGGGCAGAGAGCGAGACTTA	1	-0.582019	0.0215	0.0307	17.9	36.6083	60	3.35196	11.9284	12
hsa-miR-424-5p - total		2	0.647903	0.0132	0.024434	1	81.2167	131.5	131.5	35.5265	12
hsa-miR-425-5p- canonical (ref)	AATGACACGATCACTCCCGTTGA	1
hsa-miR-425-5p- total (not sig)		1	0.0774667	NA	NA	1798.35	4203.08	7383.28	4.10558	1626.91
hsa-miR-425-5p|isomiR|Variant=iso_3p:-1;Cigar=22M;UID=iso-22-DU2U8IKWP;	AATGACACGATCACTCCCGTTG	1	0.6972	0.0064	0.024	366.6	1005.86	1450.5	3.95663	331.435	12
hsa-miR-425-5p|isomiR|Variant=iso_3p:-3;Cigar=20M;UID=iso-20-DU2U8IKW;	AATGACACGATCACTCCCGT	1	0.640861	0.0131	0.024434	35.1	128.183	219.8	6.26211	58.925	12
hsa-miR-4433b-3p- canonical (ref)	CAGGAGTGGGGGGTGGGACGT	1
hsa-miR-4433b-3p- total (not sig)		1	-0.52114	NA	NA	1.0385	91.7837	284.668	274.115	93.537	12
hsa-miR-4433b-3p|isomiR|Variant=iso_5p:+1,iso_snv_central;Cigar=8MG13M;UID=iso-22-0K1SR3RDN;	ACAGGAGTCGGGGGTGGGACGT	1	-0.554981	0.0282	0.0307	0	12.625	80.1	80.1	22.0331	7
hsa-miR-4508- canonical (ref)	GCGGGGCTGGGCGCGCG	1
hsa-miR-4508- total (not sig)		1	0.048722	NA	NA	0	11.8636	87.1533	87.1533	27.3175
hsa-miR-4508|isomiR|Variant=iso_5p:+1,iso_add5p:+2,iso_3p:-2;Cigar=18M;UID=iso-18-OJRJ9JD8;	GAAGCGGGGCTGGGCGCG	1	0.654946	0.0107	0.0242357	11.5	27.275	62.8	5.46087	14.9532	12
hsa-miR-451a- canonical (ref)	AAACCGTTACCATTACTGAGTT	1
hsa-miR-451a- total (not sig)		1	0.542267	NA	NA	14301.8	47561.3	83133.4	5.8128	21297.3
hsa-miR-451a|isomiR|Variant=iso_3p:+1,iso_snv_seed;Cigar=6MT16M;UID=iso-23-B155JXN00Q;	AAACCGATACCATTACTGAGTTT	1	0.732413	0.0039	0.024	6.6	26.825	58.1	8.80303	17.3542	12
hsa-miR-451a|isomiR|Variant=iso_3p:+1;Cigar=23M;UID=iso-23-B175JXN00Q;	AAACCGTTACCATTACTGAGTTT	1	0.654946	0.0112	0.0242357	1144.2	5028.07	10171.8	8.88988	3013.85	12
hsa-miR-451a|isomiR|Variant=iso_3p:+2;Cigar=24M;UID=iso-24-B175JXN0KO;	AAACCGTTACCATTACTGAGTTTA	1	0.704243	0.0072	0.024	16.6	138.117	353.6	21.3012	97.8156	12
hsa-miR-451a|isomiR|Variant=iso_3p:+3;Cigar=25M;UID=iso-25-B175JXN0ZP;	AAACCGTTACCATTACTGAGTTTAG	1	0.598606	0.0217	0.0307	343.1	1185.47	2641.9	7.70009	758.303	12
hsa-miR-451a|isomiR|Variant=iso_3p:-1,iso_snv;Cigar=20MTM;UID=iso-21-B175JXN0B;	AAACCGTTACCATTACTGAGA	1	0.605649	0.0193	0.0299839	5.1	46.125	87.5	17.1569	26.2132	12
hsa-miR-451a|isomiR|Variant=iso_3p:-1,iso_snv_central;Cigar=9MC12M;UID=iso-21-B17QJXN0E;	AAACCGTTATCATTACTGAGT	1	0.563394	0.03	0.0307	17.9	55.3667	111	6.20112	23.9839	12
hsa-miR-451a|isomiR|Variant=iso_3p:-1,iso_snv_seed;Cigar=3MC18M;UID=iso-21-BD75JXN0E;	AAAACGTTACCATTACTGAGT	1	0.584522	0.0227	0.0307	7.2	28.2417	53.1	7.375	13.8293	12
hsa-miR-451a|isomiR|Variant=iso_add3p:+1;Cigar=23M;UID=iso-23-B175JXN00O;	AAACCGTTACCATTACTGAGTTA	1	0.641984	0.0144	0.0255673	5.2	25.275	52.4	10.0769	17.2073	12
hsa-miR-451a|isomiR|Variant=iso_snv_seed;Cigar=6MT15M;UID=iso-22-B155JXN0Q;	AAACCGATACCATTACTGAGTT	1	0.676073	0.0099	0.0242357	14.8	53.7417	100.5	6.79054	28.6873	12
hsa-miR-451a|ref_miRNA|Variant=NA;Cigar=22M;UID=ref-22-B175JXN0Q;	AAACCGTTACCATTACTGAGTT	1	0.676073	0.0099	0.0242357	2571.3	8519.8	15312.1	5.955	4305.6	12
hsa-miR-484 - total		0	0.584522	0.0248	0.0279	556.236	1264.03	2236.23	4.02029	413.465		1
hsa-miR-484- canonical (ref)	TCAGGCTCAGTCCCCTCCCGAT	0										1
hsa-miR-484|isomiR|Variant=iso_3p:-1;Cigar=21M;UID=iso-21-8K4P8R8SB;	TCAGGCTCAGTCCCCTCCCGA	0	0.563394	0.0297	0.0307	184	519.208	1040.7	5.65598	217.099	12
hsa-miR-484|isomiR|Variant=iso_snv;Cigar=21M;UID=iso-21-8K4P8R8SE;	TCAGGCTCAGTCCCCTCCCGT	0	0.740751	0.0027	0.024	11.5	53.325	124.7	10.8435	32.0641	12	1
hsa-miR-486-5p- canonical (ref)	TCCTGTACTGAGCTGCCCCGAG	1
hsa-miR-486-5p- total (not sig)		1	0.380291	NA	NA	16437.2	65318.4	133314	8.11052	32780.4
hsa-miR-486-5p|isomiR|Variant=iso_3p:-4;Cigar=18M;UID=iso-18-8YUYFYDJ;	TCCTGTACTGAGCTGCCC	1	0.556352	0.0287	0.0307	9.7	24.8917	56.1	5.78351	15.5563	12
hsa-miR-486-5p|isomiR|Variant=iso_snv;Cigar=21MG;UID=iso-22-8YUYFYKSI;	TCCTGTACTGAGCTGCCCCGAT	1	0.676073	0.0077	0.024	95.4	187.792	290.7	3.04717	62.4067	12
hsa-miR-548ad-5p - total/548ae-5p - total/548ay-5p - total/548b-5p - total/548d-5p - total		2	0.739455	0.0037	0.024	17.7	41.95	69.7	3.93785	15.2247	12
hsa-miR-625-3p- canonical (ref)	GACTATAGAACTTTCCCCCTCA	1
hsa-miR-625-3p- total (not sig)		1	-0.0704243	NA	NA	120.224	408.838	967.767	8.04969	261.562
hsa-miR-625-3p|isomiR|Variant=iso_3p:-2;Cigar=20M;UID=iso-20-OXVBN9K7;	GACTATAGAACTTTCCCCCT	1	0.654946	0.0104	0.0242357	0	17.2583	57.2	57.2	15.7225	11
hsa-miR-660-5p- canonical (ref)	TACCCATTGCATATCGGAGTTG	1
hsa-miR-660-5p- total (not sig)		1	0.471843	NA	NA	114.724	300.433	490.615	4.27649	111.341	12
hsa-miR-660-5p|isomiR|Variant=iso_3p:+1;Cigar=23M;UID=iso-23-URIVHM630N;	TACCCATTGCATATCGGAGTTGT	1	0.563394	0.0306	0.0307	28.3	115.075	211.3	7.46643	51.5472	12
hsa-miR-664a-5p - total		0	-0.605649	0.0222	0.0307	54.4	134.95	216.4	3.97794	43.6773	12
hsa-miR-664a-5p- canonical (ref)	ACTGGCTAGGGAAAATGATTGGAT	0
hsa-miR-664a-5p|isomiR|Variant=iso_3p:-2;Cigar=22M;UID=iso-22-E84KOBXN4;	ACTGGCTAGGGAAAATGATTGG	0	-0.584522	0.0243	0.0307	36.5	73.25	109	2.9863	24.5235	12
hsa-miR-93-5p- canonical (ref)	CAAAGTGCTGTTCGTGCAGGTAG	1
hsa-miR-93-5p- total (not sig)		1	0.443673	NA	NA	5252.09	8377.16	11360.4	2.16303	1779.95	12
hsa-miR-93-5p|isomiR|Variant=iso_3p:-2;Cigar=21M;UID=iso-21-20XYYWPKE;	CAAAGTGCTGTTCGTGCAGGT	1	0.556352	0.0307	0.0307	506	964.95	2067.6	4.08617	398.68	12

## Sheet: with AUC
		0-both, 1-only isomir, 2-only miR	expression filtered by: avg>5 & max > 50						filter corr-r =>|0.55|				correlation
IsomiR	Read	isomiR only ?	min	avg	max	max\min	SD	abundance	Spearman-r	perm_p-values	BH p-adj	AUC	improve?	AUC improve	Lower CI	Upper CI	AUC significant
hsa-let-7a-5p- canonical (ref)	TGAGGTAGTAGGTTGTATAGTT	1
hsa-let-7a-5p- total (not sig)		1	25088.1	36218.7	48190.9	1.92087	7052.39		-0.26057	NA	NA
hsa-let-7a-5p|isomiR|Variant=iso_3p:-1,iso_snv;Cigar=T21M;UID=iso-21-FKVLRYVPE;	AGAGGTAGTAGGTTGTATAGT	1	62.4	96.0083	126.6	2.02885	22.0681	12	-0.739455	0.0034	0.024	0.833333			0.580303	1	1
hsa-let-7a-5p|isomiR|Variant=iso_3p:-1;Cigar=21M;UID=iso-21-XKVLRYVPE;	TGAGGTAGTAGGTTGTATAGT	1	2952.1	4938.89	6609	2.23875	1099.02	12	-0.584522	0.0239	0.0307	0.75			0.440102	1	0
hsa-let-7b-5p- canonical (ref)	TGAGGTAGTAGGTTGTGTGGTT	1
hsa-let-7b-5p- total (not sig)		1	28384.3	47592.5	76564.4	2.69742	12359.5		-0.0915516	NA	NA
hsa-let-7b-5p|isomiR|Variant=iso_snv;Cigar=23M;UID=iso-23-XKVLRY980I;	TGAGGTAGTAGGTTGTGTGGTAT	1	105.4	223.45	397.6	3.7723	86.155	12	-0.605649	0.0172	0.028234	0.833333			0.580303	1	1
hsa-let-7c-5p- canonical (ref)	TGAGGTAGTAGGTTGTATGGTT	1
hsa-let-7c-5p- total (not sig)		1	#N/A	#N/A	#N/A	#N/A	#N/A		-0.0915516	NA	NA
hsa-let-7c-5p|isomiR|Variant=iso_3p:-1;Cigar=21M;UID=iso-21-XKVLRYV8E;	TGAGGTAGTAGGTTGTATGGT	1	38.7	111.433	196.1	5.06718	44.4548	12	-0.640861	0.0108	0.0242357	0.777778			0.493836	1	0
hsa-miR-101-3p- canonical (ref)	TACAGTACTGTGATAACTGAA	0											1	1
hsa-miR-101-3p - total		0	7023.9	13823.1	21980.7	3.12942	3725.98	12	0.563394	0.0283	0.0307	0.777778	1	1	0.447507	1	0
hsa-miR-101-3p|isomiR|Variant=iso_3p:+1,iso_add3p:+1;Cigar=23M;UID=iso-23-UPUYXLEUX;	TACAGTACTGTGATAACTGAAGA	0	33.5	96.95	135.6	4.04776	29.6725	12	0.788752	0.0011	0.023925	0.944444	1	1	0.815608	1	1
hsa-miR-101-3p|isomiR|Variant=iso_3p:+1,iso_snv;Cigar=T21M;UID=iso-22-BPUYXLEUH;	AACAGTACTGTGATAACTGAAG	0	37.7	88.125	150.9	4.00265	30.8142	12	0.584522	0.024	0.0307	0.777778	1	0	0.447507	1	0
hsa-miR-101-3p|isomiR|Variant=iso_3p:-3;Cigar=18M;UID=iso-18-UPUYXLW;	TACAGTACTGTGATAACT	0	23.8	53.0083	98.8	4.15126	21.5386	12	0.795794	0.0016	0.024	0.861111	1	1	0.62505	1	1
hsa-miR-101-3p|isomiR|Variant=iso_snv;Cigar=20MA;UID=iso-21-UPUYXLEUE;	TACAGTACTGTGATAACTGAT	0	0.7	24.5833	65.2	93.1429	16.2543	12	0.690158	0.0069	0.024	0.861111	1	1	0.640632	1	1
hsa-miR-103a-3p- canonical (ref)	AGCAGCATTGTACAGGGCTATGA	1
hsa-miR-103a-3p- total (not sig)		1	4493.99	9009.27	16309.1	3.6291	3883.28		0.133806	NA	NA
hsa-miR-103a-3p|isomiR|Variant=iso_3p:-3;Cigar=20M;UID=iso-20-FPJYUP6X;	AGCAGCATTGTACAGGGCTA	1	88.9	223.392	378.2	4.25422	90.8458	12	0.669031	0.0091	0.0242357	0.777778			0.493836	1	0
hsa-miR-103a-3p|isomiR|Variant=iso_3p:-4;Cigar=19M;UID=iso-19-FPJYUPIW;	AGCAGCATTGTACAGGGCT	1	321.6	1134.2	2017	6.27177	488.638	12	0.577479	0.0248	0.0307	0.722222			0.402903	1	0
hsa-miR-106a-5p/17-5p - total		0	215.6	361.133	542.6	2.5167	99.215	12	0.690158	0.008	0.024	0.888889			0.694106	1	1
hsa-miR-106b-3p- canonical (ref)	CCGCACTGTGGGTACTTGCTGC	1
hsa-miR-106b-3p- total (not sig)		1	220.059	443.562	619.691	2.81603	113.563		0.380291	NA	NA
hsa-miR-106b-3p|isomiR|Variant=iso_3p:-2;Cigar=20M;UID=iso-20-3FN4R5ZI;	CCGCACTGTGGGTACTTGCT	1	109.8	197.3	372.2	3.3898	84.348	12	0.718328	0.005	0.024	0.833333			0.580303	1	1
hsa-miR-106b-5p - total		2	51.3	88.4917	133.3	2.59844	25.7183	12	0.659621	0.0113	0.0242357	0.75			0.407395	1	0
hsa-miR-107- canonical (ref)	AGCAGCATTGTACAGGGCTATCA	1
hsa-miR-107- total (not sig)		1	4493.99	9009.27	16309.1	3.6291	3883.28		0.133806	NA	NA
hsa-miR-107|isomiR|Variant=iso_3p:-2;Cigar=21M;UID=iso-21-FPJYUP6XE;	AGCAGCATTGTACAGGGCTAT	1	80	236.683	375.2	4.69	91.0479	12	0.866219	0.0006	0.0174	0.944444			0.815608	1	1
hsa-miR-1180-3p - total		0	24.1	65.2167	119.5	4.95851	27.3637	12	0.556352	0.0307	0.0307	0.638889			0.292841	0.984937	0
hsa-miR-1180-3p- canonical (ref)	TTTCCGGCTCGCGTGGGTGTGT	0
hsa-miR-1180-3p|isomiR|Variant=iso_3p:-2;Cigar=20M;UID=iso-20-ZR69Q4RW;	TTTCCGGCTCGCGTGGGTGT	0	2.3	26.6667	65.4	28.4348	18.954	12	0.556352	0.0301	0.0307	0.638889			0.263269	1	0
hsa-miR-140-3p - canonical (ref)	TACCACAGGGTAGAACCACGG	1
hsa-miR-140-3p- total (not sig)		1	798.986	1700.87	2480.25	3.10425	512.823		-0.211273	NA	NA
hsa-miR-140-3p|isomiR|Variant=iso_5p:+1,iso_3p:+1;Cigar=21M;UID=iso-21-0513FD28B;	ACCACAGGGTAGAACCACGGA	1	49.7	133.817	242.4	4.87726	51.8805	12	0.60671	0.0186	0.0294218	0.736111			0.435437	1	0
hsa-miR-144-3p - canonical (ref)	TACAGTATAGATGATGTACT	0											1	1
hsa-miR-144-3p - total		0	423.3	951.042	1574.9	3.72053	362.788	12	0.711285	0.0061	0.024	0.777778	1	1	0.481573	1	0
hsa-miR-144-3p|isomiR|Variant=iso_3p:-1;Cigar=19M;UID=iso-19-UPVPIE21;	TACAGTATAGATGATGTAC	0	55.1	271.083	527.7	9.57713	146.691	12	0.647903	0.0132	0.024434	0.722222	0		0.381352	1	0
hsa-miR-144-3p|ref_miRNA|Variant=NA;Cigar=20M;UID=ref-20-UPVPIESI;	TACAGTATAGATGATGTACT	0	113	250.142	485.6	4.29735	109.506	12	0.732413	0.0037	0.024	0.888889	1	1	0.694106	1	1
hsa-miR-144-5p- canonical (ref)	GGATATCATCATATACTGTAAG	1
hsa-miR-144-5p- total (not sig)		1	262.124	504.897	822.26	3.13691	159.261		0.112679	NA	NA
hsa-miR-144-5p|isomiR|Variant=iso_3p:-1;Cigar=21M;UID=iso-21-6L8MHLNLB;	GGATATCATCATATACTGTAA	1	11	49.7667	131.8	11.9818	31.097	12	0.626776	0.0161	0.0269365	0.777778			0.469799	1	0
hsa-miR-144-5p|isomiR|Variant=iso_3p:-2;Cigar=20M;UID=iso-20-6L8MHLNL;	GGATATCATCATATACTGTA	1	0	35.2083	62.4	62.4	16.9231	11	0.640861	0.0129	0.024434	0.805556			0.515417	1	1
hsa-miR-144-5p|isomiR|Variant=iso_5p:+1,iso_3p:+2;Cigar=23M;UID=iso-23-5QJ6V59O0E;	GATATCATCATATACTGTAAGTT	1	5.8	37.2333	85.7	14.7759	19.9357	12	0.640861	0.0139	0.0251938	0.861111			0.583503	1	1
hsa-miR-148a-3p- canonical (ref)	TCAGTGCACTACAGAACTTTGT	1
hsa-miR-148a-3p- total (not sig)		1	4118.35	7278.46	12750.9	3.09611	2197.55		-0.394376	NA	NA
hsa-miR-148a-3p|ref_miRNA|Variant=NA;Cigar=22M;UID=ref-22-83PI02EZN;	TCAGTGCACTACAGAACTTTGT	1	1524.8	3819.73	6769.9	4.43986	1463.61	12	-0.591564	0.0232	0.0307	0.75			0.451801	1	0
hsa-miR-155-5p- canonical (ref)	TTAATGCTAATCGTGATAGGGGTT	1
hsa-miR-155-5p- total (not sig)		1	362.933	1036.82	1691.81	4.66151	429.871		-0.457758	NA	NA
hsa-miR-155-5p|isomiR|Variant=iso_3p:-1;Cigar=23M;UID=iso-23-YEQOW4HKDZ;	TTAATGCTAATCGTGATAGGGGT	1	115.6	280.583	495.1	4.28287	106.628	12	-0.718328	0.006	0.024	0.861111			0.640632	1	1
hsa-miR-155-5p|ref_miRNA|Variant=NA;Cigar=24M;UID=ref-24-YEQOW4HK2E;	TTAATGCTAATCGTGATAGGGGTT	1	17.9	117.858	228.4	12.7598	55.5519	12	-0.570437	0.0257	0.0307	0.75			0.407395	1	0
hsa-miR-15a-5p - total		0	123	655.308	1144	9.30081	240.678	12	0.6972	0.0071	0.024	0.833333			0.580303	1	1
hsa-miR-15a-5p- canonical (ref)	TAGCAGCACATAATGGTTTGTG	0
hsa-miR-15a-5p|isomiR|Variant=iso_3p:-1;Cigar=21M;UID=iso-21-VFPFU47YE;	TAGCAGCACATAATGGTTTGT	0	33.1	212.892	421.5	12.7341	103.148	12	0.654946	0.012	0.0242791	0.777778			0.493836	1	0
hsa-miR-15a-5p|isomiR|Variant=iso_3p:-2;Cigar=20M;UID=iso-20-VFPFU47Y;	TAGCAGCACATAATGGTTTG	0	43.6	241.625	518	11.8807	127.739	12	0.690158	0.0074	0.024	0.805556			0.527947	1	1
hsa-miR-15b-5p - total		0	496.1	865.233	1319.2	2.65914	233.033	12	0.591564	0.0226	0.0307	0.722222			0.361085	1	0
hsa-miR-15b-5p|isomiR|Variant=iso_3p:-3;Cigar=19M;UID=iso-19-VFPF842Q;	TAGCAGCACATCATGGTTT	0	17.9	84.85	174.8	9.76536	45.2182	12	0.570437	0.0252	0.0307	0.666667			0.308828	1	0
hsa-miR-16-5p - canonical (ref)	TAGCAGCACGTAAATATTGGCG	1
hsa-miR-16-5p- total (not sig)		1	72753.7	248615	444208	6.10564	114694		0.2324	NA	NA
hsa-miR-16-5p|isomiR|Variant=iso_add3p:+1;Cigar=23M;UID=iso-23-VFPHUEI8DL;	TAGCAGCACGTAAATATTGGCGA	1	66.8	114.667	137.9	2.06437	22.7731	12	0.816922	0.0006	0.0174	0.916667			0.737747	1	1
hsa-miR-17-5p- canonical (ref)	CAAAGTGCTTACAGTGCAGGTAG	0
hsa-miR-17-5p|isomiR|Variant=iso_3p:-1;Cigar=22M;UID=iso-22-20XZ03PKO;	CAAAGTGCTTACAGTGCAGGTA	0	0	29.4917	67.4	67.4	19.8881	11	0.60671	0.0201	0.0306789	0.861111			0.640632	1	1
hsa-miR-185-5p - canonical (ref)	TGGAGAGAAAGGCAGTTCCTGA	0
hsa-miR-185-5p - total		0	863.3	1766.7	2879.8	3.3358	564.658	12	0.845091	0.0004	0.0174	0.861111			0.62505	1	1
hsa-miR-185-5p|isomiR|Variant=iso_3p:-1;Cigar=21M;UID=iso-21-90FB6PY70;	TGGAGAGAAAGGCAGTTCCTG	0	343.3	787.45	1582	4.60821	367.13	12	0.760582	0.0031	0.024	0.805556			0.515417	1	1
hsa-miR-185-5p|ref_miRNA|Variant=NA;Cigar=22M;UID=ref-22-90FB6PY7L;	TGGAGAGAAAGGCAGTTCCTGA	0	421.1	775.167	1027.8	2.44075	192.769	12	0.760582	0.003	0.024	0.833333			0.594774	1	1
hsa-miR-186-5p- canonical (ref)	CAAAGAATTCTCCTTTTGGGCT	1
hsa-miR-186-5p- total (not sig)		1	577.819	967.673	1372.69	2.37563	216.219		0.485928	NA	NA
hsa-miR-186-5p|isomiR|Variant=iso_3p:-1;Cigar=21M;UID=iso-21-20D98ZZKD;	CAAAGAATTCTCCTTTTGGGC	1	127.5	229.058	338.8	2.65725	62.5864	12	0.6972	0.0077	0.024	0.75			0.440102	1	0
hsa-miR-190b-5p - total		0	0	40.3	55.9	55.9	16.9797	11	-0.72537	0.004	0.024	0.777778			0.447507	1	0
hsa-miR-190b-5p|ref_miRNA|Variant=NA;Cigar=22M;UID=ref-22-XL9Z5Q93P;	TGATATGTTTGATATTGGGTTG	0	0.3	29.1	51.2	170.667	13.3498	12	-0.570437	0.0277	0.0307	0.694444			0.348397	1	0
hsa-miR-191-5p- canonical (ref)	CAACGGAATCCCAAAAGCAGCTG	1
hsa-miR-191-5p- total (not sig)		1							0.190146
hsa-miR-191-5p|isomiR|Variant=iso_3p:-3;Cigar=20M;UID=iso-20-2HOMKBFP;	CAACGGAATCCCAAAAGCAG	1	131.9	308.617	537.8	4.07733	125.243	12	0.563394	0.0287	0.0307	0.722222			0.402903	1	0
hsa-miR-19b-3p- canonical (ref)	TGTGCAAATCCATGCAAAACTGA	1
hsa-miR-19b-3p- total (not sig)		1	236.111	907.296	1343.45	5.68993	307.071		0.507055	NA	NA
hsa-miR-19b-3p|isomiR|Variant=iso_3p:-2;Cigar=21M;UID=iso-21-9VBMJVBDE;	TGTGCAAATCCATGCAAAACT	1	4	47.4667	83	20.75	25.1552	12	0.6972	0.0075	0.024	0.805556			0.54107	1	1
hsa-miR-20a-5p - total		0	767	1397.81	1937.5	2.52608	334.245	12	0.626776	0.0147	0.025578	0.888889			0.660486	1	1
hsa-miR-20a-5p- canonical (ref)	TAAAGTGCTTATAGTGCAGGTAG	0
hsa-miR-20a-5p|ref_miRNA|Variant=NA;Cigar=23M;UID=ref-23-U0XZH3PK0H;	TAAAGTGCTTATAGTGCAGGTAG	0	650.4	1195.99	1683.2	2.58795	292.52	12	0.624347	0.015	0.0255882	0.861111			0.62505	1	1
hsa-miR-20b-5p - total		0	103.6	210.517	391.5	3.77896	89.2893	12	0.788752	0.0021	0.024	0.888889			0.694106	1	1
hsa-miR-20b-5p- canonical (ref)	CAAAGTGCTCATAGTGCAGGTAG	0
hsa-miR-20b-5p|ref_miRNA|Variant=NA;Cigar=23M;UID=ref-23-20X9H3PK0H;	CAAAGTGCTCATAGTGCAGGTAG	0	68.7	160.858	317.7	4.62445	78.6814	12	0.6972	0.008	0.024	0.888889			0.694106	1	1
hsa-miR-223-3p- canonical (ref)	TGTCAGTTTGTCAAATACCCCA	1
hsa-miR-223-3p- total (not sig)		1	7268.14	31621.2	70552.2	9.70705	19140.5		-0.309867	NA	NA
hsa-miR-223-3p|isomiR|Variant=iso_5p:+1,iso_3p:+1,iso_add3p:+1;Cigar=23M;UID=iso-23-SPZW2E0R6;	GTCAGTTTGTCAAATACCCCAAA	1	11.3	49.2167	100.8	8.92035	26.1535	12	-0.577479	0.0251	0.0307	0.722222			0.402903	1	0
hsa-miR-223-3p|isomiR|Variant=iso_add3p:+2;Cigar=24M;UID=iso-24-967Y8BURFX;	TGTCAGTTTGTCAAATACCCCAGA	1	12	42.0917	67.3	5.60833	15.3013	12	-0.669031	0.0087	0.0242357	0.888889			0.660486	1	1
hsa-miR-223-3p|isomiR|Variant=iso_snv;Cigar=21MA;UID=iso-22-967Y8BURK;	TGTCAGTTTGTCAAATACCCCG	1	0.7	15.4833	57.2	81.7143	13.2831	12	-0.612691	0.0183	0.0294218	0.833333			0.580303	1	1
hsa-miR-25-3p - total		0	6398.2	9153.44	14890	2.32722	2534.25	12	0.577479	0.0266	0.0307	0.722222			0.402903	1	0
hsa-miR-25-3p|isomiR|Variant=iso_3p:-2;Cigar=20M;UID=iso-20-JY2ZS9R7;	CATTGCACTTGTCTCGGTCT	0	111.4	458.317	913.2	8.19749	239.215	12	0.556352	0.0297	0.0307	0.666667			0.308828	1	0
hsa-miR-28-3p- canonical (ref)	CACTAGATTGTGAGCTCCTGGA	1
hsa-miR-28-3p- total (not sig)		1	110.022	416.45	1024.62	9.31288	290.768	12	-0.302824	NA	NA
hsa-miR-28-3p|isomiR|Variant=iso_add3p:+1;Cigar=23M;UID=iso-23-2X5YXJ8YD6;	CACTAGATTGTGAGCTCCTGGAA	1	9.1	23.0833	60.7	6.67033	14.4318	12	-0.563394	0.028	0.0307	0.805556			0.515417	1	1
hsa-miR-30c-5p- canonical (ref)	TGTAAACATCCTACACTCTCAGC	1
hsa-miR-30c-5p- total (not sig)		1	157.166	379.921	619.675	3.94281	156.891		0.126764	NA	NA
hsa-miR-30c-5p|isomiR|Variant=iso_3p:-2;Cigar=21M;UID=iso-21-9O0M4F49B;	TGTAAACATCCTACACTCTCA	1	0	44.0417	81.5	81.5	29.1792	11	0.666676	0.0108	0.0242357	0.805556			0.54107	1	1
hsa-miR-30e-5p- canonical (ref)	TGTAAACATCCTTGACTGGAAG	1
hsa-miR-30e-5p- total (not sig)		1	4156.71	8837.98	12940	3.11304	2408.26		0.0915516	NA	NA
hsa-miR-30e-5p|isomiR|Variant=iso_5p:+1,iso_3p:+1;Cigar=22M;UID=iso-22-SBJRZD9BM;	GTAAACATCCTTGACTGGAAGC	1	0.2	30.5083	56	280	17.469	12	0.704243	0.0068	0.024	0.861111			0.640632	1	1
hsa-miR-30e-5p|isomiR|Variant=iso_5p:+1,iso_3p:+2;Cigar=23M;UID=iso-23-SBJRZD9BDW;	GTAAACATCCTTGACTGGAAGCT	1	264.2	514.9	645.8	2.44436	99.206	12	0.577479	0.025	0.0307	0.694444			0.358833	1	0
hsa-miR-324-3p - total		2	12.7	43.025	57.5	4.52756	13.2818	12	0.683116	0.0092	0.0242357	0.888889			0.660486	1	1
hsa-miR-342-3p- canonical (ref)	TCTCACACAGAAATCGCACCCGT	1
hsa-miR-342-3p- total (not sig)		1	1341.83	2791.21	4416.92	3.29172	867.723		-0.415503	NA	NA
hsa-miR-342-3p|isomiR|Variant=iso_3p:+1;Cigar=24M;UID=iso-24-W62PBMP1HD;	TCTCACACAGAAATCGCACCCGTC	1	242.5	728.575	1263.8	5.21155	293.847	12	-0.654946	0.0117	0.0242357	0.805556			0.54107	1	1
hsa-miR-342-3p|isomiR|Variant=iso_5p:+2,iso_3p:+1;Cigar=22M;UID=iso-22-8FJBHV0S5;	TCACACAGAAATCGCACCCGTC	1	20.3	43.2	66.1	3.25616	15.6759	12	-0.570437	0.0268	0.0307	0.777778			0.447507	1	0
hsa-miR-421 - canonical (ref)	ATCAACAGACATTAATTGGGCGC	0											1	1
hsa-miR-421 - total		0	30.6	82.2417	105.1	3.43464	23.7641	12	0.647903	0.0116	0.0242357	0.805556	1	1	0.54107	1	1
hsa-miR-421|isomiR|Variant=iso_3p:-1;Cigar=22M;UID=iso-22-HOJDIOZKK;	ATCAACAGACATTAATTGGGCG	0	8.2	43.825	78	9.5122	21.8883	12	0.72537	0.0054	0.024	0.861111	1	1	0.640632	1	1
hsa-miR-423-5p- canonical (ref)	TGAGGGGCAGAGAGCGAGACTTT	1
hsa-miR-423-5p- total (not sig)		1	4288.2	6022.61	9371.55	2.18543	1647.94		-0.20423	NA	NA
hsa-miR-423-5p|isomiR|Variant=iso_snv;Cigar=22MT;UID=iso-23-XK6PFJ5D0O;	TGAGGGGCAGAGAGCGAGACTTA	1	17.9	36.6083	60	3.35196	11.9284	12	-0.582019	0.0215	0.0307	0.736111			0.38623	1	0
hsa-miR-424-5p - total		2	1	81.2167	131.5	131.5	35.5265	12	0.647903	0.0132	0.024434	0.888889			0.694106	1	1
hsa-miR-425-5p- canonical (ref)	AATGACACGATCACTCCCGTTGA	1
hsa-miR-425-5p- total (not sig)		1	1798.35	4203.08	7383.28	4.10558	1626.91		0.0774667	NA	NA
hsa-miR-425-5p|isomiR|Variant=iso_3p:-1;Cigar=22M;UID=iso-22-DU2U8IKWP;	AATGACACGATCACTCCCGTTG	1	366.6	1005.86	1450.5	3.95663	331.435	12	0.6972	0.0064	0.024	0.777778			0.493836	1	0
hsa-miR-425-5p|isomiR|Variant=iso_3p:-3;Cigar=20M;UID=iso-20-DU2U8IKW;	AATGACACGATCACTCCCGT	1	35.1	128.183	219.8	6.26211	58.925	12	0.640861	0.0131	0.024434	0.75			0.451801	1	0
hsa-miR-4433b-3p- canonical (ref)	CAGGAGTGGGGGGTGGGACGT	1
hsa-miR-4433b-3p- total (not sig)		1	1.0385	91.7837	284.668	274.115	93.537	12	-0.52114	NA	NA
hsa-miR-4433b-3p|isomiR|Variant=iso_5p:+1,iso_snv_central;Cigar=8MG13M;UID=iso-22-0K1SR3RDN;	ACAGGAGTCGGGGGTGGGACGT	1	0	12.625	80.1	80.1	22.0331	7	-0.554981	0.0282	0.0307	0.861111			0.632708	1	1
hsa-miR-4508- canonical (ref)	GCGGGGCTGGGCGCGCG	1
hsa-miR-4508- total (not sig)		1	0	11.8636	87.1533	87.1533	27.3175		0.048722	NA	NA
hsa-miR-4508|isomiR|Variant=iso_5p:+1,iso_add5p:+2,iso_3p:-2;Cigar=18M;UID=iso-18-OJRJ9JD8;	GAAGCGGGGCTGGGCGCG	1	11.5	27.275	62.8	5.46087	14.9532	12	0.654946	0.0107	0.0242357	0.833333			0.506673	1	1
hsa-miR-451a- canonical (ref)	AAACCGTTACCATTACTGAGTT	1
hsa-miR-451a- total (not sig)		1	14301.8	47561.3	83133.4	5.8128	21297.3		0.542267	NA	NA
hsa-miR-451a|isomiR|Variant=iso_3p:+1,iso_snv_seed;Cigar=6MT16M;UID=iso-23-B155JXN00Q;	AAACCGATACCATTACTGAGTTT	1	6.6	26.825	58.1	8.80303	17.3542	12	0.732413	0.0039	0.024	0.805556			0.54107	1	1
hsa-miR-451a|isomiR|Variant=iso_3p:+1;Cigar=23M;UID=iso-23-B175JXN00Q;	AAACCGTTACCATTACTGAGTTT	1	1144.2	5028.07	10171.8	8.88988	3013.85	12	0.654946	0.0112	0.0242357	0.75			0.451801	1	0
hsa-miR-451a|isomiR|Variant=iso_3p:+2;Cigar=24M;UID=iso-24-B175JXN0KO;	AAACCGTTACCATTACTGAGTTTA	1	16.6	138.117	353.6	21.3012	97.8156	12	0.704243	0.0072	0.024	0.805556			0.54107	1	1
hsa-miR-451a|isomiR|Variant=iso_3p:+3;Cigar=25M;UID=iso-25-B175JXN0ZP;	AAACCGTTACCATTACTGAGTTTAG	1	343.1	1185.47	2641.9	7.70009	758.303	12	0.598606	0.0217	0.0307	0.777778			0.493836	1	0
hsa-miR-451a|isomiR|Variant=iso_3p:-1,iso_snv;Cigar=20MTM;UID=iso-21-B175JXN0B;	AAACCGTTACCATTACTGAGA	1	5.1	46.125	87.5	17.1569	26.2132	12	0.605649	0.0193	0.0299839	0.694444			0.348397	1	0
hsa-miR-451a|isomiR|Variant=iso_3p:-1,iso_snv_central;Cigar=9MC12M;UID=iso-21-B17QJXN0E;	AAACCGTTATCATTACTGAGT	1	17.9	55.3667	111	6.20112	23.9839	12	0.563394	0.03	0.0307	0.805556			0.515417	1	1
hsa-miR-451a|isomiR|Variant=iso_3p:-1,iso_snv_seed;Cigar=3MC18M;UID=iso-21-BD75JXN0E;	AAAACGTTACCATTACTGAGT	1	7.2	28.2417	53.1	7.375	13.8293	12	0.584522	0.0227	0.0307	0.722222			0.414244	1	0
hsa-miR-451a|isomiR|Variant=iso_add3p:+1;Cigar=23M;UID=iso-23-B175JXN00O;	AAACCGTTACCATTACTGAGTTA	1	5.2	25.275	52.4	10.0769	17.2073	12	0.641984	0.0144	0.0255673	0.777778			0.469799	1	0
hsa-miR-451a|isomiR|Variant=iso_snv_seed;Cigar=6MT15M;UID=iso-22-B155JXN0Q;	AAACCGATACCATTACTGAGTT	1	14.8	53.7417	100.5	6.79054	28.6873	12	0.676073	0.0099	0.0242357	0.777778			0.493836	1	0
hsa-miR-451a|ref_miRNA|Variant=NA;Cigar=22M;UID=ref-22-B175JXN0Q;	AAACCGTTACCATTACTGAGTT	1	2571.3	8519.8	15312.1	5.955	4305.6	12	0.676073	0.0099	0.0242357	0.777778			0.493836	1	0
hsa-miR-484 - canonical (ref)	TCAGGCTCAGTCCCCTCCCGAT	0											1	1
hsa-miR-484 - total		0	556.236	1264.03	2236.23	4.02029	413.465		0.584522	0.0248	0.0279	0.694444	1	1	0.369604	1	0
hsa-miR-484|isomiR|Variant=iso_3p:-1;Cigar=21M;UID=iso-21-8K4P8R8SB;	TCAGGCTCAGTCCCCTCCCGA	0	184	519.208	1040.7	5.65598	217.099	12	0.563394	0.0297	0.0307	0.75			0.451801	1	0
hsa-miR-484|isomiR|Variant=iso_snv;Cigar=21M;UID=iso-21-8K4P8R8SE;	TCAGGCTCAGTCCCCTCCCGT	0	11.5	53.325	124.7	10.8435	32.0641	12	0.740751	0.0027	0.024	0.75	1	1	0.41794	1	0
hsa-miR-486-5p- canonical (ref)	TCCTGTACTGAGCTGCCCCGAG	1
hsa-miR-486-5p- total (not sig)		1	16437.2	65318.4	133314	8.11052	32780.4		0.380291	NA	NA
hsa-miR-486-5p|isomiR|Variant=iso_3p:-4;Cigar=18M;UID=iso-18-8YUYFYDJ;	TCCTGTACTGAGCTGCCC	1	9.7	24.8917	56.1	5.78351	15.5563	12	0.556352	0.0287	0.0307	0.666667			0.308828	1	0
hsa-miR-486-5p|isomiR|Variant=iso_snv;Cigar=21MG;UID=iso-22-8YUYFYKSI;	TCCTGTACTGAGCTGCCCCGAT	1	95.4	187.792	290.7	3.04717	62.4067	12	0.676073	0.0077	0.024	0.861111			0.640632	1	1
hsa-miR-548ad-5p - total/548ae-5p - total/548ay-5p - total/548b-5p - total/548d-5p - total		2	17.7	41.95	69.7	3.93785	15.2247	12	0.739455	0.0037	0.024	0.888889			0.694106	1	1
hsa-miR-625-3p- canonical (ref)	GACTATAGAACTTTCCCCCTCA	1
hsa-miR-625-3p- total (not sig)		1	120.224	408.838	967.767	8.04969	261.562		-0.0704243	NA	NA
hsa-miR-625-3p|isomiR|Variant=iso_3p:-2;Cigar=20M;UID=iso-20-OXVBN9K7;	GACTATAGAACTTTCCCCCT	1	0	17.2583	57.2	57.2	15.7225	11	0.654946	0.0104	0.0242357	0.861111			0.583503	1	1
hsa-miR-660-5p- canonical (ref)	TACCCATTGCATATCGGAGTTG	1
hsa-miR-660-5p- total (not sig)		1	114.724	300.433	490.615	4.27649	111.341	12	0.471843	NA	NA
hsa-miR-660-5p|isomiR|Variant=iso_3p:+1;Cigar=23M;UID=iso-23-URIVHM630N;	TACCCATTGCATATCGGAGTTGT	1	28.3	115.075	211.3	7.46643	51.5472	12	0.563394	0.0306	0.0307	0.75			0.440102	1	0
hsa-miR-664a-5p - total		0	54.4	134.95	216.4	3.97794	43.6773	12	-0.605649	0.0222	0.0307	0.722222			0.361085	1	0
hsa-miR-664a-5p- canonical (ref)	ACTGGCTAGGGAAAATGATTGGAT	0
hsa-miR-664a-5p|isomiR|Variant=iso_3p:-2;Cigar=22M;UID=iso-22-E84KOBXN4;	ACTGGCTAGGGAAAATGATTGG	0	36.5	73.25	109	2.9863	24.5235	12	-0.584522	0.0243	0.0307	0.666667			0.289471	1	0
hsa-miR-93-5p- canonical (ref)	CAAAGTGCTGTTCGTGCAGGTAG	1
hsa-miR-93-5p- total (not sig)		1	5252.09	8377.16	11360.4	2.16303	1779.95	12	0.443673	NA	NA
hsa-miR-93-5p|isomiR|Variant=iso_3p:-2;Cigar=21M;UID=iso-21-20XYYWPKE;	CAAAGTGCTGTTCGTGCAGGT	1	506	964.95	2067.6	4.08617	398.68	12	0.556352	0.0307	0.0307	0.833333			0.580303	1	1
