# Supplementary material for: Circulating isomiRs May Be Superior Biomarkers Compared to Their Corresponding miRNAs: A Pilot Biomarker Study of Using isomiR-Ome to Detect Coronary Calcium-Based Cardiovascular Risk in Patients with NAFLD
Source: Int J Mol Sci. 2024 Jan 10;25(2):890. doi: 10.3390/ijms25020890 (PMC10815227; doi:10.3390/ijms25020890)
Supplement: Supplementary file 1 [file ijms-25-00890-s001.zip › Supp. Table 5 IsomiR target pathways from DAVID.xlsx]

## Sheet: 30e-5p KEGG
Category	Term		Count	%	PValue	Genes	List Total	Pop Hits	Pop Total	Fold Enrichment	FDR
KEGG_PATHWAY	hsa04140	Autophagy - animal	46	1.26374	3.88156e-05	NM_022488, NM_181504, NM_018268, NM_005544, NM_014781, NM_005027, NM_002753, NM_001202519, NM_002755, NM_003766, NM_001202518, NM_001177315, NM_001177314, NM_001168272, NM_004782, NM_015543, NM_178221, NM_004180, NM_001083617, NM_004849, NM_000368, NM_153500, NM_001242466, NM_021244, NM_002222, NM_001127184, NM_006549, NM_002745, NM_001145642, NM_003161, NM_014602, NM_031482, NM_017919, NM_013995…	1474	141	8195	1.8138	0.0100447
KEGG_PATHWAY	hsa04068	FoxO signaling pathway	43	1.18132	6.18133e-05	NM_004936, NM_001081686, NM_181504, NM_001429, NM_004612, NM_005544, NM_005027, NM_002753, NM_078487, NM_002755, NM_001079846, NM_000536, NM_001204173, NM_012238, NM_201559, NM_006282, NM_004380, NM_001242463, NM_148177, NM_001242466, NM_001455, NM_053056, NM_002745, NM_001142498, NM_000448, NM_001033578, NM_002392, NM_003242, NM_058229, NM_031966, NM_003749, NM_199330, NM_181524, NM_000875, NM_0…	1474	131	8195	1.82494	0.0100447
KEGG_PATHWAY	hsa04218	Cellular senescence	48	1.31868	0.000129516	NM_002758, NM_004936, NM_173163, NM_181504, NM_173165, NM_000575, NM_001949, NM_004612, NM_005027, NM_078487, NM_001786, NM_002710, NM_001013398, NM_002755, NM_001789, NM_005901, NM_001177315, NM_012238, NM_001177314, NM_001168272, NM_201559, NM_033379, NM_001274, NM_001177431, NM_057749, NM_001177433, NM_000368, NM_001170406, NM_001242466, NM_001170407, NM_002709, NM_001113239, NM_002222, NM_005…	1474	156	8195	1.71068	0.0109165
KEGG_PATHWAY	hsa04010	MAPK signaling pathway	79	2.17033	0.000134357	NM_001167625, NM_212535, NM_005429, NM_001167624, NM_001167623, NM_000899, NM_001177315, NM_001177314, NM_003010, NM_004586, NM_003376, NM_004464, NM_021003, NM_014496, NM_145185, NM_003236, NM_001973, NM_203399, NM_001127500, NM_003242, NM_001102669, NM_014247, NM_002737, NM_002738, NM_015376, NM_001145258, NM_001145256, NM_005207, NM_001145257, NM_001174067, NM_001174065, NM_001174066, NM_00117…	1474	294	8195	1.49393	0.0109165
KEGG_PATHWAY	hsa04070	Phosphatidylinositol signaling system	33	0.906593	0.000251085	NM_181504, NM_212535, NM_001178088, NM_001105540, NM_005027, NM_005028, NM_003646, NM_003648, NM_001142883, NM_003647, NM_001199268, NM_001168272, NM_054111, NM_001135637, NM_001199267, NM_001135638, NM_001199266, NM_001135636, NM_001134225, NM_001134224, NM_001242466, NM_002222, NM_004686, NM_001204504, NM_003557, NM_001204505, NM_001204506, NM_003559, NM_001263, NM_015216, NM_021090, NM_004717,…	1474	97	8195	1.89144	0.0140028
KEGG_PATHWAY	hsa04550	Signaling pathways regulating pluripotency of stem cells	44	1.20879	0.000258513	NM_001111067, NM_181504, NM_016087, NM_017412, NM_001099412, NM_001099413, NM_002310, NM_005027, NM_006315, NM_001466, NM_001105, NM_002755, NM_005903, NM_001546, NM_001106, NM_005901, NM_001001419, NM_001127612, NM_004185, NM_006885, NM_023105, NM_001193508, NM_153620, NM_001616, NM_023106, NM_001242466, NM_005612, NM_002227, NM_002745, NM_002193, NM_145259, NM_032373, NM_023110, NM_005180, NM_0…	1474	143	8195	1.71068	0.0140028
KEGG_PATHWAY	hsa01521	EGFR tyrosine kinase inhibitor resistance	28	0.769231	0.000395701	NM_181504, NM_212535, NM_021913, NM_005027, NM_183001, NM_002755, NM_201559, NM_003376, NM_001099691, NM_000601, NM_000245, NM_001242466, NM_001455, NM_003236, NM_002227, NM_001699, NM_002745, NM_003161, NM_001127500, NM_033023, NM_001204384, NM_001204385, NM_001130678, NM_001130679, NM_001171623, NM_001171622, NM_001171625, NM_001171624, NM_181524, NM_002737, NM_000633, NM_000875, NM_000314, NM_…	1474	79	8195	1.97053	0.0167773
KEGG_PATHWAY	hsa04120	Ubiquitin mediated proteolysis	43	1.18132	0.000446584	NM_182678, NM_015277, NM_001204857, NM_001204858, NM_001204859, NM_007299, NM_007298, NM_007297, NM_033495, NM_000381, NM_007294, NM_001009922, NM_001001481, NM_018299, NM_001204863, NM_001242546, NM_001168301, NM_001204864, NM_001242547, NM_001168302, NM_001242548, NM_003478, NM_001168300, NM_005339, NM_001168303, NM_003955, NM_006154, NM_002392, NM_012300, NM_001204860, NM_014885, NM_006357, NM…	1474	142	8195	1.68357	0.0167773
KEGG_PATHWAY	hsa05205	Proteoglycans in cancer	57	1.56593	0.000531567	NM_212535, NM_017412, NM_005027, NM_001466, NM_002710, NM_001177315, NM_001177314, NM_001168272, NM_004185, NM_033337, NM_003376, NM_000125, NM_000245, NM_001242466, NM_002709, NM_000089, NM_145341, NM_053056, NM_001457, NM_001127500, NM_002392, NM_001102669, NM_004850, NM_006113, NM_001171623, NM_001171622, NM_001171625, NM_001171624, NM_181524, NM_181523, NM_002737, NM_002738, NM_016341, NM_001…	1474	205	8195	1.54587	0.0167773
KEGG_PATHWAY	hsa04151	PI3K-Akt signaling pathway	89	2.44505	0.000564699	NM_002716, NM_000495, NM_005027, NM_005544, NM_005429, NM_145690, NM_001017998, NM_000417, NM_003406, NM_000899, NM_053064, NM_001204173, NM_007299, NM_007298, NM_007297, NM_001206994, NM_001206996, NM_006761, NM_003376, NM_001206995, NM_004464, NM_007294, NM_001099691, NM_001242462, NM_000368, NM_194071, NM_000245, NM_001242466, NM_000089, NM_000880, NM_003994, NM_134442, NM_001455, NM_003236, N…	1474	354	8195	1.39778	0.0167773
KEGG_PATHWAY	hsa04510	Focal adhesion	56	1.53846	0.000567847	NM_018222, NM_001030055, NM_212535, NM_000495, NM_005027, NM_005429, NM_002710, NM_033337, NM_003373, NM_001135637, NM_003376, NM_001135638, NM_001135636, NM_000245, NM_001242466, NM_002709, NM_000089, NM_053056, NM_001457, NM_001127500, NM_004850, NM_006113, NM_015059, NM_001171623, NM_001171622, NM_001171625, NM_001171624, NM_181524, NM_181523, NM_002737, NM_000314, NM_001010942, NM_002738, NM_…	1474	201	8195	1.54897	0.0167773
KEGG_PATHWAY	hsa04720	Long-term potentiation	24	0.659341	0.000971065	NM_001167625, NM_001429, NM_021116, NM_212535, NM_001083620, NM_001129830, NM_002710, NM_002755, NM_001129831, NM_001079846, NM_001167624, NM_001167623, NM_001129834, NM_001129835, NM_001168272, NM_001129832, NM_001129833, NM_001129838, NM_001129839, NM_001129836, NM_004586, NM_001129837, NM_001083619, NM_004380, NM_000842, NM_001006932, NM_002709, NM_002222, NM_014496, NM_001129841, NM_001129842…	1474	67	8195	1.99153	0.0262997
KEGG_PATHWAY	hsa04211	Longevity regulating pathway	29	0.796703	0.00137606	NM_181504, NM_021116, NM_004379, NM_005544, NM_014781, NM_005027, NM_020546, NM_012238, NM_201559, NM_024551, NM_001083617, NM_004849, NM_024757, NM_000368, NM_153500, NM_194071, NM_001242466, NM_134442, NM_001455, NM_006549, NM_001142498, NM_001177800, NM_003161, NM_001130678, NM_001130679, NM_003749, NM_181524, NM_153499, NM_000875, NM_181523, NM_182898, NM_001968, NM_182899, NM_004797, NM_0020…	1474	89	8195	1.81159	0.0334053
KEGG_PATHWAY	hsa04935	Growth hormone synthesis, secretion and action	36	0.989011	0.001439	NM_002758, NM_001167625, NM_181504, NM_001429, NM_021116, NM_212535, NM_004379, NM_005544, NM_005027, NM_183001, NM_002753, NM_001129830, NM_001129831, NM_001013398, NM_002755, NM_001079846, NM_020546, NM_001167624, NM_001167623, NM_001129834, NM_001129835, NM_001168272, NM_001129832, NM_001129833, NM_001129838, NM_001129839, NM_003010, NM_001129836, NM_001129837, NM_004380, NM_001242462, NM_1940…	1474	119	8195	1.68193	0.0334053
KEGG_PATHWAY	hsa04152	AMPK signaling pathway	36	0.989011	0.00168825	NM_002716, NM_001081686, NM_181504, NM_016289, NM_004379, NM_005544, NM_005027, NM_000859, NM_012238, NM_201559, NM_001206994, NM_001206996, NM_001206995, NM_001003679, NM_024551, NM_000368, NM_153500, NM_181876, NM_194071, NM_001242466, NM_134442, NM_001455, NM_053056, NM_002303, NM_002865, NM_006549, NM_001142498, NM_001177800, NM_003161, NM_001130996, NM_001177562, NM_001177563, NM_000492, NM_…	1474	120	8195	1.66791	0.0365788
KEGG_PATHWAY	hsa04931	Insulin resistance	33	0.906593	0.0019776	NM_021158, NM_001081686, NM_181504, NM_212535, NM_004379, NM_005544, NM_005027, NM_002753, NM_002710, NM_005036, NM_004586, NM_001006932, NM_194071, NM_001242466, NM_002709, NM_134442, NM_014496, NM_003955, NM_003161, NM_001001928, NM_003749, NM_181524, NM_021135, NM_000314, NM_181523, NM_002738, NM_182898, NM_182899, NM_021176, NM_002015, NM_206876, NM_024607, NM_001201329, NM_001093, NM_138980,…	1474	108	8195	1.6988	0.0401699
KEGG_PATHWAY	hsa05200	Pathways in cancer	122	3.35165	0.00213571	NM_021116, NM_212535, NM_017412, NM_005429, NM_078487, NM_001017998, NM_000417, NM_053064, NM_000899, NM_003376, NM_004464, NM_000880, NM_003236, NM_053056, NM_001127500, NM_002392, NM_003242, NM_030756, NM_000314, NM_002737, NM_001527, NM_002738, NM_000551, NM_015376, NM_006534, NM_005207, NM_003392, NM_004360, NM_145866, NM_003391, NM_001174067, NM_002184, NM_001174065, NM_004485, NM_001174066,…	1474	531	8195	1.27737	0.0408297
KEGG_PATHWAY	hsa05215	Prostate cancer	30	0.824176	0.00271338	NM_181504, NM_001429, NM_001949, NM_004379, NM_005348, NM_005027, NM_002755, NM_001079846, NM_001146285, NM_001198531, NM_001146284, NM_001146286, NM_001146283, NM_001198530, NM_182918, NM_057749, NM_004380, NM_001099691, NM_023105, NM_023106, NM_194071, NM_001242466, NM_001174094, NM_134442, NM_001174095, NM_001174093, NM_003236, NM_053056, NM_004449, NM_002745, NM_002392, NM_033023, NM_030751, …	1474	97	8195	1.7195	0.0489916
KEGG_PATHWAY	hsa04015	Rap1 signaling pathway	55	1.51099	0.00291305	NM_021116, NM_212535, NM_033181, NM_005027, NM_005429, NM_020546, NM_000899, NM_003376, NM_004464, NM_000245, NM_001242466, NM_018212, NM_003994, NM_001127500, NM_014247, NM_006113, NM_015059, NM_001171623, NM_001199859, NM_001171622, NM_001171625, NM_001171624, NM_181524, NM_181523, NM_002737, NM_001010942, NM_002738, NM_016341, NM_001171627, NM_001171626, NM_015376, NM_001171629, NM_001171628, …	1474	210	8195	1.45611	0.0498285
KEGG_PATHWAY	hsa04115	p53 signaling pathway	24	0.659341	0.00348228	NM_000314, NM_000633, NM_000598, NM_022121, NM_152240, NM_003620, NM_001786, NM_001013398, NM_001228, NM_033355, NM_001198696, NM_033379, NM_001274, NM_033356, NM_000043, NM_022470, NM_057749, NM_199246, NM_001204171, NM_001204172, NM_004060, NM_152871, NM_001009922, NM_001165931, NM_152872, NM_001080124, NM_001080125, NM_001145306, NM_001170406, NM_001170407, NM_001034, NM_004346, NM_001146039, …	1474	73	8195	1.82785	0.0565871
KEGG_PATHWAY	hsa04933	AGE-RAGE signaling pathway in diabetic complications	30	0.824176	0.00442576	NM_181504, NM_212535, NM_000575, NM_000495, NM_033380, NM_004612, NM_005027, NM_002753, NM_005429, NM_005901, NM_080682, NM_001791, NM_003376, NM_007052, NM_001242466, NM_000089, NM_053056, NM_002745, NM_013955, NM_139266, NM_001204384, NM_001204385, NM_003242, NM_000450, NM_001171623, NM_001171622, NM_001171625, NM_001171624, NM_181524, NM_002737, NM_000633, NM_181523, NM_002738, NM_016341, NM_0…	1474	100	8195	1.66791	0.0684938
KEGG_PATHWAY	hsa04724	Glutamatergic synapse	33	0.906593	0.00498698	NM_001167625, NM_021116, NM_212535, NM_001083620, NM_001129830, NM_001129831, NM_001017998, NM_020546, NM_001167624, NM_002239, NM_001167623, NM_053064, NM_001129834, NM_001129835, NM_001168272, NM_001129832, NM_001129833, NM_001129838, NM_001129839, NM_001129836, NM_001098722, NM_001129837, NM_001098721, NM_001083619, NM_000843, NM_000842, NM_001195728, NM_181874, NM_002222, NM_001129841, NM_001…	1474	114	8195	1.60939	0.0736714
KEGG_PATHWAY	hsa04910	Insulin signaling pathway	38	1.04396	0.00538027	NM_001081686, NM_181504, NM_005544, NM_005027, NM_183001, NM_002753, NM_002710, NM_002755, NM_024991, NM_199421, NM_000922, NM_000368, NM_015385, NM_001242466, NM_002709, NM_002740, NM_002745, NM_003955, NM_003161, NM_006434, NM_005188, NM_001130678, NM_001130679, NM_002736, NM_003749, NM_001034955, NM_181524, NM_001034954, NM_181523, NM_001034957, NM_001968, NM_001130040, NM_001034956, NM_021176…	1474	137	8195	1.54211	0.0760255
KEGG_PATHWAY	hsa04390	Hippo signaling pathway	42	1.15385	0.00662137	NM_002716, NM_016087, NM_005904, NM_015472, NM_017412, NM_004612, NM_001168278, NM_001466, NM_145690, NM_002710, NM_003406, NM_005901, NM_001146285, NM_001198531, NM_001146284, NM_001146286, NM_004185, NM_001206994, NM_001206996, NM_001146283, NM_001042481, NM_006761, NM_001206995, NM_001198530, NM_001193640, NM_005270, NM_006281, NM_181825, NM_021961, NM_177532, NM_181876, NM_152330, NM_002709, …	1474	157	8195	1.48731	0.085569
KEGG_PATHWAY	hsa04141	Protein processing in endoplasmic reticulum	45	1.23626	0.00669331	NM_005907, NM_001144, NM_005348, NM_005742, NM_002753, NM_002874, NM_001127697, NM_001127696, NM_006363, NM_006364, NM_005671, NM_030660, NM_013444, NM_001172745, NM_001172746, NM_015701, NM_181713, NM_203472, NM_001164780, NM_001164781, NM_145185, NM_001164782, NM_014294, NM_005065, NM_007126, NM_014685, NM_014607, NM_181838, NM_001164776, NM_000633, NM_001033503, NM_001164777, NM_016021, NM_178…	1474	171	8195	1.46308	0.085569
KEGG_PATHWAY	hsa04919	Thyroid hormone signaling pathway	34	0.934066	0.00707145	NM_001142447, NM_181504, NM_001429, NM_212535, NM_000212, NM_003884, NM_005027, NM_002755, NM_001079846, NM_001174087, NM_001174088, NM_004380, NM_000125, NM_001242466, NM_001242503, NM_001122742, NM_001122741, NM_053056, NM_001122740, NM_002745, NM_139266, NM_002392, NM_012069, NM_006311, NM_001190440, NM_001007023, NM_181524, NM_002737, NM_181523, NM_001527, NM_002738, NM_016341, NM_000793, NM_…	1474	121	8195	1.56223	0.085569
KEGG_PATHWAY	hsa04730	Long-term depression	20	0.549451	0.00710881	NM_002737, NM_000875, NM_002738, NM_002716, NM_212535, NM_001083620, NM_001099952, NM_001204214, NM_006658, NM_001204218, NM_002755, NM_000857, NM_033360, NM_000856, NM_007353, NM_001168272, NM_001204213, NM_001130683, NM_001130684, NM_001130685, NM_001083619, NM_001009552, NM_001130682, NM_000620, NM_002222, NM_000828, NM_004985, NM_000826, NM_001145123, NM_002524, NM_001166425, NM_002745, NM_00…	1474	60	8195	1.85323	0.085569
KEGG_PATHWAY	hsa04360	Axon guidance	47	1.29121	0.00799669	NM_173163, NM_181504, NM_173165, NM_017412, NM_001386, NM_021914, NM_005027, NM_182472, NM_002313, NM_003966, NM_138638, NM_033254, NM_001135958, NM_006720, NM_001791, NM_001135956, NM_001135957, NM_012431, NM_006080, NM_001135955, NM_001004722, NM_001004720, NM_001178129, NM_000245, NM_022650, NM_001242466, NM_018212, NM_003873, NM_005215, NM_002942, NM_002745, NM_001127500, NM_004850, NM_033389…	1474	182	8195	1.43575	0.0928188
KEGG_PATHWAY	hsa05032	Morphine addiction	27	0.741758	0.00839696	NM_000810, NM_021116, NM_212535, NM_000814, NM_000813, NM_001017998, NM_020546, NM_000812, NM_021911, NM_002239, NM_021912, NM_053064, NM_001145279, NM_000811, NM_002042, NM_001470, NM_001098722, NM_001098721, NM_016953, NM_000922, NM_001077197, NM_003719, NM_000806, NM_001145287, NM_001165037, NM_001145280, NM_001145281, NM_001077196, NM_002070, NM_002737, NM_002738, NM_000914, NM_018841, NM_001…	1474	91	8195	1.64958	0.0941038
KEGG_PATHWAY	hsa04917	Prolactin signaling pathway	22	0.604396	0.00946024	NM_181524, NM_181523, NM_181504, NM_001130040, NM_000233, NM_001204314, NM_080867, NM_005027, NM_183001, NM_002753, NM_003745, NM_003029, NM_002755, NM_001202859, NM_033360, NM_138980, NM_201559, NM_138981, NM_014598, NM_138982, NM_001130041, NM_199421, NM_000125, NM_001242466, NM_000949, NM_001122742, NM_001455, NM_004985, NM_001122741, NM_005633, NM_053056, NM_001122740, NM_001146156, NM_002524…	1474	70	8195	1.74733	0.102486
KEGG_PATHWAY	hsa04014	Ras signaling pathway	57	1.56593	0.0100956	NM_212535, NM_005027, NM_005429, NM_001017998, NM_000899, NM_053064, NM_001177315, NM_001177314, NM_005158, NM_003376, NM_004464, NM_001099691, NM_000245, NM_001242466, NM_003994, NM_004841, NM_003236, NM_006989, NM_001127500, NM_001102669, NM_001171623, NM_001199859, NM_001171622, NM_001171625, NM_001171624, NM_181524, NM_181523, NM_002737, NM_001010942, NM_002738, NM_001130040, NM_016341, NM_00…	1474	232	8195	1.36596	0.105841
KEGG_PATHWAY	hsa04926	Relaxin signaling pathway	35	0.961538	0.0109485	NM_181504, NM_021116, NM_000495, NM_033380, NM_004379, NM_001204214, NM_006911, NM_004612, NM_005027, NM_183001, NM_002753, NM_005429, NM_001204218, NM_002755, NM_001017998, NM_020546, NM_005901, NM_053064, NM_003010, NM_001098722, NM_003376, NM_134441, NM_001098721, NM_001204213, NM_194071, NM_001242466, NM_000089, NM_134442, NM_145185, NM_002745, NM_001204384, NM_001204385, NM_003242, NM_001171…	1474	129	8195	1.50845	0.110479
KEGG_PATHWAY	hsa04520	Adherens junction	22	0.604396	0.0112179	NM_001429, NM_002837, NM_001166417, NM_004612, NM_005985, NM_014021, NM_001079846, NM_001024936, NM_001146285, NM_001198531, NM_001024935, NM_001146284, NM_001024934, NM_001146286, NM_001166294, NM_005433, NM_003373, NM_001166293, NM_001791, NM_001146283, NM_001198530, NM_001166295, NM_024991, NM_004380, NM_023105, NM_030916, NM_023106, NM_000245, NM_015385, NM_002745, NM_001127500, NM_003242, NM…	1474	71	8195	1.72272	0.110479
KEGG_PATHWAY	hsa05231	Choline metabolism in cancer	28	0.769231	0.0121633	NM_181504, NM_212535, NM_001105540, NM_005027, NM_002753, NM_001163264, NM_003646, NM_001163265, NM_019593, NM_002755, NM_003648, NM_003647, NM_001024936, NM_001199268, NM_001024935, NM_001024934, NM_001135637, NM_001199267, NM_001135638, NM_001199266, NM_001135636, NM_000368, NM_001242466, NM_001204504, NM_004845, NM_003557, NM_001204505, NM_001204506, NM_002745, NM_003161, NM_033023, NM_004717,…	1474	98	8195	1.58849	0.116267
KEGG_PATHWAY	hsa04138	Autophagy - yeast	24	0.659341	0.0136959	NM_022488, NM_020445, NM_005722, NM_006415, NM_014683, NM_152902, NM_003766, NM_001142883, NM_033360, NM_145206, NM_054111, NM_001009552, NM_178221, NM_004849, NM_005717, NM_001005386, NM_004707, NM_152230, NM_018036, NM_004863, NM_004686, NM_014396, NM_004985, NM_014602, NM_031482, NM_080631, NM_001131028, NM_032852, NM_006178, NM_018327, NM_001040135	1474	81	8195	1.64732	0.127176
KEGG_PATHWAY	hsa05100	Bacterial invasion of epithelial cells	23	0.631868	0.0145836	NM_004859, NM_181504, NM_012120, NM_005027, NM_183001, NM_001024936, NM_005231, NM_001024935, NM_001024934, NM_138565, NM_033337, NM_003373, NM_001791, NM_001136127, NM_198212, NM_000245, NM_001242466, NM_001127500, NM_014800, NM_005188, NM_033668, NM_001206480, NM_001040135, NM_001206482, NM_181524, NM_181523, NM_001130040, NM_020445, NM_002211, NM_005722, NM_014000, NM_003029, NM_001202859, NM_…	1474	77	8195	1.66069	0.131657
KEGG_PATHWAY	hsa05031	Amphetamine addiction	21	0.576923	0.0164808	NM_001167625, NM_212535, NM_001083620, NM_004379, NM_001129830, NM_002710, NM_001129831, NM_001167624, NM_001167623, NM_001129834, NM_012238, NM_001129835, NM_001129832, NM_001129833, NM_001129838, NM_001129839, NM_003054, NM_001129836, NM_001129837, NM_001083619, NM_001190892, NM_194071, NM_002709, NM_134442, NM_001129841, NM_001129842, NM_001142498, NM_001129840, NM_001129846, NM_001129843, NM_…	1474	69	8195	1.69208	0.142963
KEGG_PATHWAY	hsa04936	Alcoholic liver disease	37	1.01648	0.0167157	NM_003804, NM_002758, NM_016123, NM_002753, NM_152787, NM_001228, NM_001146285, NM_001198531, NM_012238, NM_001146284, NM_001146286, NM_201559, NM_005036, NM_003010, NM_001146283, NM_001198530, NM_000382, NM_024551, NM_001080124, NM_153500, NM_001080125, NM_001455, NM_145185, NM_053056, NM_006549, NM_001142498, NM_001177800, NM_001001928, NM_001198528, NM_001198529, NM_030756, NM_001198525, NM_00…	1474	142	8195	1.44865	0.142963
KEGG_PATHWAY	hsa04722	Neurotrophin signaling pathway	32	0.879121	0.0172891	NM_181504, NM_001142523, NM_016123, NM_005544, NM_005027, NM_183001, NM_002753, NM_002755, NM_201559, NM_001791, NM_006761, NM_004586, NM_000021, NM_001006932, NM_001242466, NM_007318, NM_014496, NM_001455, NM_145185, NM_002745, NM_181524, NM_021135, NM_000633, NM_181523, NM_001010942, NM_001130040, NM_001145258, NM_005921, NM_000639, NM_003029, NM_001202859, NM_033360, NM_001039802, NM_005207, N…	1474	119	8195	1.49505	0.144076
KEGG_PATHWAY	hsa05161	Hepatitis B	41	1.12637	0.0187137	NM_002758, NM_173163, NM_181504, NM_001429, NM_173165, NM_212535, NM_001949, NM_016123, NM_004379, NM_004612, NM_005027, NM_003049, NM_002753, NM_145690, NM_002755, NM_001079846, NM_003406, NM_001228, NM_003010, NM_057749, NM_004380, NM_001080124, NM_001080125, NM_194071, NM_001242466, NM_021649, NM_134442, NM_145185, NM_002227, NM_002745, NM_139266, NM_003242, NM_181524, NM_002737, NM_000633, NM…	1474	162	8195	1.40708	0.151263
KEGG_PATHWAY	hsa04391	Hippo signaling pathway - fly	21	0.576923	0.019289	NM_002716, NM_173485, NM_173468, NM_001114979, NM_002753, NM_145690, NM_003406, NM_138980, NM_004087, NM_001206994, NM_138981, NM_006761, NM_001206996, NM_138982, NM_001098424, NM_001206995, NM_001135699, NM_001193640, NM_001193421, NM_001008222, NM_001009552, NM_057749, NM_181825, NM_006281, NM_021961, NM_016032, NM_001114982, NM_181876, NM_022474, NM_002740, NM_001167672, NM_005578, NM_004747, …	1474	70	8195	1.66791	0.151263
KEGG_PATHWAY	hsa00512	Mucin type O-glycan biosynthesis	13	0.357143	0.0195478	NM_020156, NM_017423, NM_173344, NM_024642, NM_020474, NM_003774, NM_152996, NM_004481, NM_004482, NM_001199782, NM_003033, NM_001199781, NM_022087, NM_198321, NM_052917	1474	36	8195	2.00767	0.151263
KEGG_PATHWAY	hsa04914	Progesterone-mediated oocyte maturation	28	0.769231	0.0205541	NM_181504, NM_182756, NM_021116, NM_005348, NM_005027, NM_002753, NM_001786, NM_002755, NM_020546, NM_001789, NM_005990, NM_033379, NM_004586, NM_001202474, NM_030627, NM_000922, NM_182646, NM_001006932, NM_001170406, NM_001242466, NM_000926, NM_001170407, NM_182485, NM_001242546, NM_014496, NM_001242547, NM_001242548, NM_002745, NM_201567, NM_014885, NM_031966, NM_001178137, NM_002070, NM_181524…	1474	102	8195	1.52619	0.155351
KEGG_PATHWAY	hsa04213	Longevity regulating pathway - multiple species	19	0.521978	0.0218357	NM_181524, NM_003749, NM_181523, NM_000875, NM_001527, NM_181504, NM_021116, NM_002015, NM_005027, NM_005544, NM_020546, NM_033360, NM_000636, NM_012238, NM_201559, NM_004849, NM_001242466, NM_001455, NM_004985, NM_001752, NM_002524, NM_001142498, NM_003161, NM_004096, NM_006252	1474	62	8195	1.70378	0.161286
KEGG_PATHWAY	hsa04114	Oocyte meiosis	34	0.934066	0.0232842	NM_002716, NM_182756, NM_021116, NM_001786, NM_145690, NM_002710, NM_002755, NM_020546, NM_003406, NM_001168272, NM_033379, NM_006761, NM_004586, NM_001202474, NM_057749, NM_030627, NM_182646, NM_001006932, NM_001170406, NM_000926, NM_001170407, NM_002709, NM_182485, NM_001242546, NM_002222, NM_014496, NM_001242547, NM_006306, NM_001242548, NM_002745, NM_012300, NM_014720, NM_014885, NM_001177562…	1474	131	8195	1.44298	0.165659
KEGG_PATHWAY	hsa00770	Pantothenate and CoA biosynthesis	9	0.247253	0.0238316	NM_001178092, NM_001178093, NM_001178094, NM_000110, NM_138316, NM_207359, NM_005504, NM_006208, NM_001178091, NM_001031806, NM_015423, NM_000382, NM_024594, NM_148977, NM_148978, NM_015989	1474	21	8195	2.38273	0.165659
KEGG_PATHWAY	hsa04150	mTOR signaling pathway	39	1.07143	0.0239568	NM_001006621, NM_181504, NM_016087, NM_212535, NM_016289, NM_017412, NM_005544, NM_005027, NM_001466, NM_002755, NM_004185, NM_005311, NM_004586, NM_001006620, NM_024117, NM_000368, NM_001006932, NM_001242466, NM_001006617, NM_021244, NM_014496, NM_001006619, NM_001695, NM_002745, NM_003161, NM_003486, NM_001130678, NM_001130679, NM_181524, NM_021135, NM_002737, NM_000875, NM_000314, NM_181523, N…	1474	155	8195	1.39889	0.165659
KEGG_PATHWAY	hsa05218	Melanoma	21	0.576923	0.0260028	NM_181524, NM_000314, NM_181523, NM_000875, NM_181504, NM_001949, NM_015850, NM_005027, NM_002755, NM_033360, NM_004360, NM_001174067, NM_001174065, NM_001174066, NM_001174063, NM_004464, NM_001174064, NM_000601, NM_023105, NM_001010932, NM_002607, NM_023106, NM_000245, NM_001145306, NM_001242466, NM_006206, NM_004985, NM_002006, NM_053056, NM_001259, NM_002524, NM_002745, NM_002009, NM_001127500…	1474	72	8195	1.62158	0.17606
KEGG_PATHWAY	hsa05224	Breast cancer	37	1.01648	0.0278424	NM_181504, NM_000214, NM_016087, NM_001949, NM_017412, NM_005027, NM_183001, NM_001466, NM_002755, NM_001146285, NM_001198531, NM_007299, NM_001146284, NM_007298, NM_007297, NM_001146286, NM_004185, NM_001174087, NM_001174088, NM_001146283, NM_004464, NM_001198530, NM_001202474, NM_007294, NM_023105, NM_023106, NM_000125, NM_001242466, NM_000926, NM_001122742, NM_001122741, NM_002226, NM_053056, …	1474	147	8195	1.39938	0.184669
KEGG_PATHWAY	hsa05163	Human cytomegalovirus infection	53	1.45604	0.0284844	NM_003804, NM_021116, NM_212535, NM_005027, NM_001017998, NM_020546, NM_053064, NM_001228, NM_001168272, NM_003376, NM_000368, NM_194071, NM_001242466, NM_134442, NM_053056, NM_007200, NM_002392, NM_004850, NM_001171623, NM_001171622, NM_001171625, NM_001171624, NM_181524, NM_181523, NM_002737, NM_002738, NM_001171627, NM_001171626, NM_001171629, NM_001099952, NM_001171628, NM_005207, NM_007353, …	1474	225	8195	1.30962	0.185148
KEGG_PATHWAY	hsa04072	Phospholipase D signaling pathway	37	1.01648	0.0306376	NM_000139, NM_181504, NM_021116, NM_001105540, NM_005027, NM_183001, NM_003646, NM_002755, NM_020546, NM_003648, NM_003647, NM_000899, NM_001177315, NM_001199268, NM_001177314, NM_001135637, NM_001199267, NM_001135638, NM_001199266, NM_001135636, NM_001136127, NM_000843, NM_000842, NM_000368, NM_181874, NM_001242466, NM_003994, NM_012152, NM_001204504, NM_003557, NM_001204505, NM_001204506, NM_00…	1474	148	8195	1.38993	0.19524
KEGG_PATHWAY	hsa05211	Renal cell carcinoma	20	0.549451	0.0321751	NM_181504, NM_001429, NM_005027, NM_002755, NM_001204857, NM_001079846, NM_001204858, NM_001204859, NM_001791, NM_003376, NM_022051, NM_004380, NM_001099691, NM_000601, NM_000245, NM_001242466, NM_001204863, NM_001204864, NM_003236, NM_002745, NM_001127500, NM_001204384, NM_001204385, NM_001204860, NM_001204861, NM_001204862, NM_001171623, NM_001171622, NM_001171625, NM_001171624, NM_181524, NM_1…	1474	69	8195	1.61151	0.201094
KEGG_PATHWAY	hsa04144	Endocytosis	58	1.59341	0.0335829	NM_004859, NM_001077269, NM_001981, NM_001135191, NM_001343, NM_004612, NM_003887, NM_000417, NM_001145152, NM_001159969, NM_033337, NM_001135637, NM_001135638, NM_001135636, NM_020673, NM_001142296, NM_001142295, NM_000527, NM_152415, NM_001102664, NM_002392, NM_003242, NM_001142294, NM_005785, NM_001040135, NM_001144969, NM_001144965, NM_001144966, NM_001144967, NM_001144968, NM_005722, NM_0011…	1474	252	8195	1.27961	0.205933
KEGG_PATHWAY	hsa04713	Circadian entrainment	26	0.714286	0.0342408	NM_001167625, NM_021116, NM_212535, NM_001083620, NM_004379, NM_001204214, NM_001129830, NM_001204218, NM_001129831, NM_001017998, NM_000857, NM_020546, NM_001167624, NM_000856, NM_002239, NM_001167623, NM_053064, NM_001129834, NM_001129835, NM_001168272, NM_001129832, NM_001129833, NM_001129838, NM_001129839, NM_001129836, NM_001098722, NM_001129837, NM_001098721, NM_001204213, NM_001083619, NM_…	1474	97	8195	1.49023	0.206079
KEGG_PATHWAY	hsa04361	Axon regeneration	27	0.741758	0.0355493	NM_213589, NM_015310, NM_001105540, NM_002753, NM_003646, NM_003648, NM_003647, NM_001199268, NM_201559, NM_003010, NM_001199267, NM_001199266, NM_032289, NM_001110, NM_000021, NM_001004722, NM_001004720, NM_000245, NM_007318, NM_001455, NM_004721, NM_145185, NM_001204504, NM_002942, NM_001204505, NM_001204506, NM_003161, NM_001127500, NM_002072, NM_004717, NM_000314, NM_001242314, NM_001242317, …	1474	102	8195	1.47169	0.210064
KEGG_PATHWAY	hsa05214	Glioma	21	0.576923	0.0392094	NM_181524, NM_000314, NM_002737, NM_181523, NM_000875, NM_002738, NM_181504, NM_001130040, NM_212535, NM_001949, NM_005027, NM_183001, NM_003029, NM_002755, NM_001202859, NM_033360, NM_001130041, NM_001099691, NM_002607, NM_001145306, NM_001242466, NM_006888, NM_006206, NM_004985, NM_005633, NM_003236, NM_053056, NM_001259, NM_002524, NM_002745, NM_002392, NM_033023, NM_016848	1474	75	8195	1.55672	0.227555
KEGG_PATHWAY	hsa04012	ErbB signaling pathway	23	0.631868	0.0431256	NM_181524, NM_002737, NM_181523, NM_002738, NM_181504, NM_001136000, NM_001130040, NM_212535, NM_001010848, NM_001168236, NM_005027, NM_183001, NM_002753, NM_001168239, NM_003029, NM_002755, NM_001202859, NM_033360, NM_005207, NM_001168237, NM_001168238, NM_138980, NM_007314, NM_003010, NM_005235, NM_005158, NM_138981, NM_138982, NM_001004722, NM_001130041, NM_001004720, NM_001099691, NM_00124246…	1474	85	8195	1.50439	0.245193
KEGG_PATHWAY	hsa05033	Nicotine addiction	13	0.357143	0.0437575	NM_000810, NM_001077243, NM_001083620, NM_000814, NM_133445, NM_000813, NM_000812, NM_021911, NM_021912, NM_000833, NM_000811, NM_002042, NM_001134407, NM_001191320, NM_001191321, NM_001083619, NM_000744, NM_000829, NM_000828, NM_000806, NM_000826, NM_001165037, NM_001127644, NM_001127643, NM_001127645, NM_007325, NM_001127648	1474	40	8195	1.8069	0.245193
KEGG_PATHWAY	hsa05220	Chronic myeloid leukemia	21	0.576923	0.0445472	NM_181524, NM_181523, NM_001329, NM_001527, NM_181504, NM_001130040, NM_001949, NM_004612, NM_005027, NM_183001, NM_003029, NM_002755, NM_001130916, NM_001202859, NM_033360, NM_005207, NM_022802, NM_001130041, NM_001083914, NM_001163999, NM_001145306, NM_001242466, NM_001105078, NM_005359, NM_001164000, NM_004985, NM_005633, NM_053056, NM_001259, NM_002524, NM_002745, NM_001105077, NM_005241, NM_…	1474	76	8195	1.53623	0.245387
KEGG_PATHWAY	hsa05202	Transcriptional misregulation in cancer	45	1.23626	0.0467416	NM_001163148, NM_001163149, NM_016087, NM_001007559, NM_001166693, NM_001013398, NM_058241, NM_001163147, NM_007331, NM_001015051, NM_182918, NM_000245, NM_181356, NM_001174094, NM_002585, NM_012395, NM_001174095, NM_001174093, NM_022817, NM_005935, NM_001973, NM_004449, NM_005933, NM_033102, NM_001127500, NM_002392, NM_033023, NM_003242, NM_007325, NM_030751, NM_001174096, NM_006311, NM_00119044…	1474	192	8195	1.30306	0.253184
KEGG_PATHWAY	hsa05225	Hepatocellular carcinoma	40	1.0989	0.0491989	NM_181504, NM_016087, NM_212535, NM_001949, NM_017412, NM_004612, NM_005027, NM_183001, NM_001466, NM_002755, NM_005901, NM_001146285, NM_001198531, NM_001146284, NM_001146286, NM_004185, NM_001146283, NM_001198530, NM_001130420, NM_001099691, NM_000601, NM_000245, NM_001242466, NM_000849, NM_003236, NM_053056, NM_001259, NM_002745, NM_003161, NM_001127500, NM_139067, NM_003242, NM_001198528, NM_…	1474	168	8195	1.32374	0.261952
KEGG_PATHWAY	hsa04371	Apelin signaling pathway	34	0.934066	0.0505887	NM_000214, NM_021116, NM_001204214, NM_003201, NM_004612, NM_001204218, NM_002755, NM_003766, NM_001017998, NM_020546, NM_005901, NM_053064, NM_001177315, NM_001177314, NM_001168272, NM_001098722, NM_001098721, NM_001204213, NM_000922, NM_002222, NM_053056, NM_002745, NM_003161, NM_002072, NM_014602, NM_001102669, NM_006037, NM_002070, NM_018841, NM_001099952, NM_001130916, NM_182493, NM_033360, …	1474	139	8195	1.35993	0.261952
KEGG_PATHWAY	hsa04810	Regulation of actin cytoskeleton	50	1.37363	0.0507783	NM_181501, NM_181504, NM_000212, NM_000210, NM_021914, NM_005027, NM_005028, NM_002710, NM_002755, NM_138638, NM_001177315, NM_001024936, NM_001177314, NM_001024935, NM_002480, NM_001024934, NM_002481, NM_003373, NM_001135637, NM_005353, NM_001791, NM_001135638, NM_004464, NM_001135636, NM_023105, NM_023106, NM_178229, NM_001242466, NM_018212, NM_002906, NM_002709, NM_001079818, NM_003557, NM_002…	1474	218	8195	1.27516	0.261952
KEGG_PATHWAY	hsa05226	Gastric cancer	36	0.989011	0.0517095	NM_004936, NM_181504, NM_016087, NM_001949, NM_017412, NM_004612, NM_005027, NM_183001, NM_001466, NM_078487, NM_002755, NM_005901, NM_001146285, NM_001198531, NM_001146284, NM_001146286, NM_004185, NM_001146283, NM_004464, NM_001198530, NM_057749, NM_000601, NM_000245, NM_001242466, NM_053056, NM_002745, NM_003161, NM_001127500, NM_033143, NM_003242, NM_001198528, NM_001198529, NM_030756, NM_001…	1474	149	8195	1.34328	0.262587
KEGG_PATHWAY	hsa04960	Aldosterone-regulated sodium reabsorption	12	0.32967	0.0555138	NM_181524, NM_001144969, NM_002737, NM_181523, NM_002738, NM_181504, NM_001142447, NM_212535, NM_001144965, NM_001144966, NM_015277, NM_001144967, NM_001144968, NM_005027, NM_005544, NM_001144964, NM_033360, NM_000901, NM_001242466, NM_004985, NM_001166104, NM_001039, NM_002745, NM_000702, NM_001144970, NM_001144971, NM_012069	1474	37	8195	1.80315	0.273865
KEGG_PATHWAY	hsa05165	Human papillomavirus infection	72	1.97802	0.0561842	NM_002716, NM_017412, NM_000495, NM_005027, NM_001466, NM_001079846, NM_001228, NM_001198531, NM_004185, NM_001206994, NM_001206996, NM_003376, NM_001206995, NM_001198530, NM_000021, NM_000368, NM_194071, NM_001242466, NM_000089, NM_001694, NM_007318, NM_134442, NM_001695, NM_053056, NM_002392, NM_012463, NM_001198528, NM_001171623, NM_001177562, NM_001198529, NM_030756, NM_001171622, NM_00117756…	1474	331	8195	1.20936	0.273865
KEGG_PATHWAY	hsa04934	Cushing syndrome	37	1.01648	0.0566456	NM_001167625, NM_021116, NM_017412, NM_001466, NM_078487, NM_020546, NM_001167624, NM_001167623, NM_001198531, NM_001168272, NM_004185, NM_001198530, NM_016953, NM_194071, NM_020792, NM_134442, NM_053056, NM_000527, NM_005933, NM_003482, NM_001198528, NM_001198529, NM_030756, NM_001198525, NM_001198526, NM_001198527, NM_000038, NM_001010942, NM_001099952, NM_000719, NM_003392, NM_145866, NM_00339…	1474	155	8195	1.32715	0.273865
KEGG_PATHWAY	hsa04110	Cell cycle	31	0.851648	0.0581934	NM_004936, NM_001429, NM_181741, NM_181742, NM_001949, NM_002552, NM_001122631, NM_001122630, NM_078487, NM_001786, NM_145690, NM_001079846, NM_003406, NM_001789, NM_005901, NM_006286, NM_033331, NM_033379, NM_001274, NM_006761, NM_001077181, NM_057749, NM_004380, NM_001134420, NM_001190879, NM_001170406, NM_001170407, NM_001242546, NM_001242547, NM_006306, NM_001242548, NM_053056, NM_001259, NM_…	1474	126	8195	1.36786	0.273865
KEGG_PATHWAY	hsa04130	SNARE interactions in vesicular transport	11	0.302198	0.0589379	NM_005819, NM_003825, NM_003763, NM_001980, NM_003762, NM_003569, NM_001185127, NM_001204868, NM_130798, NM_145206, NM_017919, NM_004782, NM_194356, NM_004781, NM_004871, NM_001001433, NM_001134773, NM_001007024, NM_001007025, NM_001134772	1474	33	8195	1.85323	0.273865
KEGG_PATHWAY	hsa04920	Adipocytokine signaling pathway	19	0.521978	0.0589864	NM_003749, NM_153499, NM_001081686, NM_021176, NM_015256, NM_004797, NM_001205248, NM_004458, NM_005544, NM_002753, NM_172216, NM_001093, NM_138980, NM_005036, NM_138981, NM_001205247, NM_138982, NM_001003679, NM_024551, NM_153500, NM_172226, NM_001995, NM_022977, NM_013261, NM_002303, NM_006549, NM_003955, NM_001177800, NM_001205251, NM_001001928, NM_006252, NM_001001548, NM_001009185, NM_000230…	1474	69	8195	1.53093	0.273865
KEGG_PATHWAY	hsa04540	Gap junction	23	0.631868	0.0605821	NM_002737, NM_002738, NM_021116, NM_212535, NM_001165947, NM_001099952, NM_001143831, NM_001786, NM_002755, NM_000857, NM_020546, NM_033360, NM_000856, NM_006000, NM_001168272, NM_033379, NM_001130683, NM_001130684, NM_001130685, NM_001130682, NM_000842, NM_000621, NM_002607, NM_006609, NM_001170406, NM_001170407, NM_006206, NM_002222, NM_004985, NM_005633, NM_002524, NM_000868, NM_001166425, NM_…	1474	88	8195	1.4531	0.277312
KEGG_PATHWAY	hsa04024	cAMP signaling pathway	50	1.37363	0.0622533	NM_001167625, NM_001142447, NM_021116, NM_005027, NM_002710, NM_001079846, NM_020546, NM_001167624, NM_001167623, NM_001177315, NM_001177314, NM_005036, NM_001470, NM_000922, NM_194071, NM_001242466, NM_002709, NM_134442, NM_012069, NM_001102669, NM_007325, NM_004850, NM_006113, NM_001001323, NM_000492, NM_181524, NM_181523, NM_001077243, NM_001010942, NM_016341, NM_000719, NM_005845, NM_000833, …	1474	221	8195	1.25785	0.280695
KEGG_PATHWAY	hsa04113	Meiosis - yeast	18	0.494505	0.0638692	NM_002716, NM_181741, NM_181742, NM_022662, NM_002552, NM_206876, NM_003503, NM_002710, NM_012381, NM_033360, NM_033331, NM_003671, NM_001274, NM_003672, NM_001077181, NM_001042749, NM_001199829, NM_001009552, NM_001134420, NM_001190879, NM_002709, NM_006603, NM_006306, NM_004985, NM_001166425, NM_007068, NM_001042751, NM_032132, NM_001042750, NM_014885, NM_001134419, NM_001177562, NM_001190882, …	1474	65	8195	1.53961	0.280695
KEGG_PATHWAY	hsa04728	Dopaminergic synapse	32	0.879121	0.0642556	NM_001167625, NM_001165964, NM_002716, NM_212535, NM_001202435, NM_001083620, NM_004379, NM_002753, NM_001129830, NM_002710, NM_001129831, NM_001017998, NM_001167624, NM_002239, NM_001165963, NM_001167623, NM_053064, NM_001129834, NM_001129835, NM_001168272, NM_001129832, NM_001129833, NM_001129838, NM_001206994, NM_001129839, NM_003054, NM_001129836, NM_001206996, NM_001098722, NM_001129837, NM_…	1474	132	8195	1.34781	0.280695
KEGG_PATHWAY	hsa04630	JAK-STAT signaling pathway	38	1.04396	0.0666428	NM_181504, NM_001429, NM_021798, NM_002310, NM_005027, NM_001168355, NM_000417, NM_001079846, NM_000614, NM_001003679, NM_199421, NM_004380, NM_181309, NM_001242462, NM_002828, NM_000564, NM_181310, NM_001242466, NM_181079, NM_052962, NM_000880, NM_181078, NM_053056, NM_002303, NM_002227, NM_003955, NM_139266, NM_033023, NM_001198689, NM_001242460, NM_181524, NM_020124, NM_000633, NM_181523, NM_1…	1474	162	8195	1.30413	0.280695
KEGG_PATHWAY	hsa05170	Human immunodeficiency virus 1 infection	48	1.31868	0.0667956	NM_003804, NM_001166019, NM_212535, NM_021914, NM_005027, NM_001204857, NM_001017998, NM_001204858, NM_001228, NM_001204859, NM_138638, NM_053064, NM_001168272, NM_001170406, NM_001242466, NM_001170407, NM_001204863, NM_001204864, NM_003478, NM_145185, NM_001204860, NM_145730, NM_001204861, NM_001204862, NM_014245, NM_031966, NM_001114122, NM_181524, NM_002737, NM_181523, NM_002738, NM_001099952,…	1474	212	8195	1.2588	0.280695
KEGG_PATHWAY	hsa04725	Cholinergic synapse	28	0.769231	0.0670356	NM_001167625, NM_181504, NM_021116, NM_212535, NM_000891, NM_004379, NM_005027, NM_001129830, NM_001129831, NM_002755, NM_001017998, NM_020546, NM_001167624, NM_002239, NM_001167623, NM_053064, NM_001129834, NM_001129835, NM_001168272, NM_001129832, NM_001129833, NM_001129838, NM_001129839, NM_001129836, NM_001098722, NM_001129837, NM_001098721, NM_194071, NM_001242466, NM_134442, NM_002222, NM_0…	1474	113	8195	1.37763	0.280695
KEGG_PATHWAY	hsa04727	GABAergic synapse	23	0.631868	0.0673668	NM_000810, NM_001167625, NM_021116, NM_212535, NM_000814, NM_001129830, NM_000813, NM_001017998, NM_001129831, NM_020546, NM_000812, NM_021911, NM_001167624, NM_021912, NM_001167623, NM_053064, NM_000811, NM_001129834, NM_001129835, NM_001129832, NM_001129833, NM_001129838, NM_002042, NM_001470, NM_001129839, NM_001098722, NM_001129836, NM_001098721, NM_001129837, NM_000806, NM_006226, NM_0011298…	1474	89	8195	1.43678	0.280695
KEGG_PATHWAY	hsa04350	TGF-beta signaling pathway	24	0.659341	0.0689028	NM_001190822, NM_004936, NM_000138, NM_001111067, NM_001190821, NM_002716, NM_001429, NM_005904, NM_001190823, NM_004612, NM_078487, NM_001130916, NM_001079846, NM_001204, NM_001105, NM_005903, NM_001546, NM_001106, NM_005901, NM_001001419, NM_001135937, NM_001001557, NM_001009552, NM_004380, NM_001003652, NM_001111033, NM_001616, NM_005359, NM_024817, NM_002745, NM_003161, NM_001024847, NM_00219…	1474	94	8195	1.4195	0.283461
KEGG_PATHWAY	hsa04071	Sphingolipid signaling pathway	29	0.796703	0.0742016	NM_000139, NM_181524, NM_002737, NM_000633, NM_000314, NM_181523, NM_002738, NM_002716, NM_181504, NM_152621, NM_212535, NM_006415, NM_005027, NM_002753, NM_001400, NM_002755, NM_033360, NM_203463, NM_005923, NM_007353, NM_138980, NM_001206994, NM_001206996, NM_138981, NM_001206995, NM_138982, NM_001009552, NM_000623, NM_181876, NM_001242466, NM_178842, NM_004863, NM_004985, NM_002524, NM_0011664…	1474	119	8195	1.35489	0.301444
KEGG_PATHWAY	hsa05167	Kaposi sarcoma-associated herpesvirus infection	44	1.20879	0.0769943	NM_005027, NM_003766, NM_001017998, NM_001079846, NM_001228, NM_053064, NM_001198531, NM_001168272, NM_003010, NM_003376, NM_001198530, NM_001242466, NM_134442, NM_005931, NM_145185, NM_053056, NM_001198528, NM_001171623, NM_001198529, NM_030756, NM_001171622, NM_001171625, NM_001171624, NM_001198525, NM_001198526, NM_001111097, NM_001198527, NM_181524, NM_181523, NM_001171627, NM_001171626, NM_0…	1474	194	8195	1.26096	0.302195
KEGG_PATHWAY	hsa04921	Oxytocin signaling pathway	36	0.989011	0.0771547	NM_001167945, NM_001167625, NM_173163, NM_173165, NM_021116, NM_212535, NM_000891, NM_001145798, NM_001129830, NM_002710, NM_001129831, NM_002755, NM_000857, NM_020546, NM_001167624, NM_000856, NM_002239, NM_001167623, NM_001129834, NM_001129835, NM_001168272, NM_001129832, NM_201597, NM_002480, NM_001129833, NM_002481, NM_001129838, NM_001129839, NM_001129836, NM_001129837, NM_153500, NM_002709,…	1474	154	8195	1.29967	0.302195
KEGG_PATHWAY	hsa05212	Pancreatic cancer	20	0.549451	0.0771761	NM_181504, NM_001949, NM_004612, NM_005027, NM_002753, NM_002875, NM_002755, NM_005901, NM_001164270, NM_001791, NM_003376, NM_001099691, NM_001242466, NM_003236, NM_053056, NM_002227, NM_001259, NM_002745, NM_001164269, NM_139266, NM_003161, NM_001204384, NM_001204385, NM_003242, NM_001171623, NM_001171622, NM_001171625, NM_001171624, NM_181524, NM_181523, NM_001171627, NM_001171626, NM_00117162…	1474	76	8195	1.46308	0.302195
KEGG_PATHWAY	hsa04726	Serotonergic synapse	28	0.769231	0.08019	NM_001167625, NM_212535, NM_000814, NM_001129830, NM_000813, NM_001129831, NM_002755, NM_001017998, NM_000812, NM_021911, NM_001167624, NM_002239, NM_021912, NM_001167623, NM_053064, NM_001129834, NM_001129835, NM_001168272, NM_001129832, NM_001129833, NM_001129838, NM_001129839, NM_003054, NM_001129836, NM_001098722, NM_001129837, NM_001098721, NM_002222, NM_001129841, NM_001129842, NM_002745, N…	1474	115	8195	1.35367	0.302866
KEGG_PATHWAY	hsa04013	MAPK signaling pathway - fly	22	0.604396	0.0809431	NM_001130040, NM_024665, NM_177968, NM_183001, NM_002753, NM_145690, NM_003029, NM_002755, NM_001202859, NM_033360, NM_003406, NM_000636, NM_005923, NM_138980, NM_003010, NM_138981, NM_138982, NM_015247, NM_001135699, NM_001009552, NM_001130041, NM_001168648, NM_001168649, NM_022650, NM_173598, NM_002763, NM_004985, NM_145185, NM_005633, NM_003338, NM_001168647, NM_002745, NM_003339, NM_001042355…	1474	86	8195	1.42225	0.302866
KEGG_PATHWAY	hsa05210	Colorectal cancer	22	0.604396	0.0809431	NM_181504, NM_004612, NM_005027, NM_002753, NM_002755, NM_005901, NM_001146285, NM_001198531, NM_001146284, NM_001146286, NM_001146283, NM_001198530, NM_001099691, NM_001242466, NM_005215, NM_003236, NM_053056, NM_002745, NM_003161, NM_003242, NM_001198528, NM_001198529, NM_030756, NM_001198525, NM_001198526, NM_001198527, NM_181524, NM_181523, NM_000633, NM_000038, NM_001130916, NM_001127510, NM…	1474	86	8195	1.42225	0.302866
KEGG_PATHWAY	hsa05417	Lipid and atherosclerosis	48	1.31868	0.0810748	NM_002758, NM_173163, NM_181504, NM_173165, NM_016123, NM_005502, NM_005348, NM_005027, NM_002753, NM_001228, NM_080682, NM_001168272, NM_003010, NM_001791, NM_004180, NM_007052, NM_001080124, NM_001080125, NM_001242466, NM_021649, NM_002222, NM_145185, NM_000527, NM_002745, NM_013955, NM_002350, NM_004850, NM_001199135, NM_002154, NM_006113, NM_000450, NM_001111097, NM_181524, NM_002737, NM_0006…	1474	215	8195	1.24124	0.302866
KEGG_PATHWAY	hsa05223	Non-small cell lung cancer	19	0.521978	0.0837826	NM_181524, NM_002737, NM_181523, NM_002738, NM_181504, NM_212535, NM_001949, NM_005027, NM_002755, NM_033360, NM_001145076, NM_201559, NM_006282, NM_001099691, NM_000601, NM_001010932, NM_000245, NM_001145306, NM_001242466, NM_004521, NM_001455, NM_004985, NM_005633, NM_003236, NM_053056, NM_001259, NM_002524, NM_002745, NM_019063, NM_001127500	1474	72	8195	1.46714	0.309424
KEGG_PATHWAY	hsa04214	Apoptosis - fly	14	0.384615	0.0883516	NM_172373, NM_001969, NM_183004, NM_152265, NM_001167, NM_001114979, NM_002753, NM_001145353, NM_033360, NM_004836, NM_001228, NM_005923, NM_033355, NM_138980, NM_138981, NM_138982, NM_033356, NM_006281, NM_001136497, NM_016252, NM_001080124, NM_001114982, NM_001080125, NM_001204401, NM_004985, NM_145185, NM_002745	1474	49	8195	1.58849	0.322632
KEGG_PATHWAY	hsa04668	TNF signaling pathway	27	0.741758	0.0944466	NM_003804, NM_002758, NM_181504, NM_000214, NM_004379, NM_005027, NM_002753, NM_005429, NM_152787, NM_001202519, NM_002755, NM_001202518, NM_001228, NM_080682, NM_003010, NM_001080124, NM_001080125, NM_194071, NM_001242466, NM_134442, NM_001127184, NM_145185, NM_002745, NM_000963, NM_003955, NM_000450, NM_181524, NM_181523, NM_182898, NM_172175, NM_182899, NM_004874, NM_001204878, NM_005923, NM_0…	1474	112	8195	1.34029	0.334219
KEGG_PATHWAY	hsa04022	cGMP-PKG signaling pathway	38	1.04396	0.0956529	NM_001167625, NM_173163, NM_001142447, NM_173165, NM_021116, NM_004379, NM_001166055, NM_005544, NM_001129830, NM_002710, NM_001129831, NM_002755, NM_000857, NM_020546, NM_001167624, NM_000856, NM_001167623, NM_001129834, NM_001129835, NM_001168272, NM_001129832, NM_002480, NM_001129833, NM_001129838, NM_001129839, NM_001129836, NM_001129837, NM_001161353, NM_000922, NM_001161352, NM_194071, NM_0…	1474	167	8195	1.26508	0.334219
KEGG_PATHWAY	hsa04330	Notch signaling pathway	16	0.43956	0.0960331	NM_001329, NM_001527, NM_001429, NM_000214, NM_000332, NM_015177, NM_001128164, NM_003884, NM_005349, NM_203283, NM_203284, NM_001079846, NM_022802, NM_024408, NM_014757, NM_001206654, NM_000021, NM_001077261, NM_001083914, NM_004380, NM_007318, NM_001145646, NM_001166343, NM_002226, NM_002405, NM_145159, NM_031301, NM_006312, NM_015874	1474	59	8195	1.50772	0.334219
KEGG_PATHWAY	hsa04320	Dorso-ventral axis formation	9	0.247253	0.0966665	NM_182646, NM_020148, NM_182485, NM_001177384, NM_001177383, NM_001177382, NM_001177381, NM_004985, NM_005633, NM_002755, NM_033360, NM_002745, NM_024408, NM_014912, NM_001128626, NM_001128627, NM_001178137, NM_030627	1474	27	8195	1.85323	0.334219
KEGG_PATHWAY	hsa00601	Glycosphingolipid biosynthesis - lacto and neolacto series	9	0.247253	0.0966665	NM_001097638, NM_006581, NM_000511, NM_001491, NM_145655, NM_006577, NM_003783, NM_002033, NM_032047, NM_003034, NM_001497, NM_145649	1474	27	8195	1.85323	0.334219
KEGG_PATHWAY	hsa04929	GnRH secretion	17	0.467033	0.0990034	NM_001167625, NM_181504, NM_212535, NM_005027, NM_001129830, NM_002755, NM_001129831, NM_001167624, NM_002239, NM_001167623, NM_001129834, NM_001129835, NM_001168272, NM_001129832, NM_001129833, NM_001129838, NM_001470, NM_001135958, NM_001129839, NM_001129836, NM_001135956, NM_001129837, NM_001135957, NM_001135955, NM_001242466, NM_002222, NM_001129841, NM_001129842, NM_002745, NM_001129840, NM_…	1474	64	8195	1.4768	0.338696

## Sheet: 30e-5p wikipath
Category	Term		Count	%	PValue	Genes	List Total	Pop Hits	Pop Total	Fold Enrichment	FDR
WIKIPATHWAYS	WP1984	Integrated breast cancer pathway	53	1.45604	8.02983e-06	NM_004612, NM_005027, NM_005544, NM_001228, NM_007299, NM_012238, NM_007298, NM_007297, NM_003376, NM_007294, NM_000368, NM_022336, NM_000125, NM_134442, NM_004721, NM_053056, NM_002392, NM_003242, NM_001130996, NM_001171623, NM_001171622, NM_001171625, NM_001171624, NM_001114122, NM_001190822, NM_000314, NM_001190821, NM_001190823, NM_001171627, NM_001009958, NM_001171626, NM_015376, NM_00117162…	1479	155	7843	1.81325	0.00497046
WIKIPATHWAYS	WP2261	Glioblastoma signaling pathways	33	0.906593	2.02097e-05	NM_002758, NM_004936, NM_181504, NM_001429, NM_212535, NM_005544, NM_005027, NM_078487, NM_002755, NM_007299, NM_007298, NM_007297, NM_201559, NM_003010, NM_007294, NM_001204171, NM_001204172, NM_023105, NM_000368, NM_023106, NM_000245, NM_001242466, NM_002740, NM_001455, NM_145185, NM_053056, NM_001259, NM_002745, NM_001127500, NM_002392, NM_002393, NM_005188, NM_023110, NM_181524, NM_002737, NM…	1479	83	7843	2.10838	0.00625491
WIKIPATHWAYS	WP481	Insulin signaling	52	1.42857	5.65744e-05	NM_002758, NM_021158, NM_181504, NM_212535, NM_005027, NM_005544, NM_183001, NM_002753, NM_002755, NM_130798, NM_201559, NM_005311, NM_145687, NM_003010, NM_145686, NM_004586, NM_024991, NM_001134225, NM_001134224, NM_000368, NM_001006932, NM_015385, NM_001242466, NM_014496, NM_002740, NM_004521, NM_001455, NM_004721, NM_145185, NM_002745, NM_178509, NM_003955, NM_001033578, NM_003161, NM_014602,…	1479	161	7843	1.71274	0.0116732
WIKIPATHWAYS	WP5083	Neuroinflammation and glutamatergic signaling	46	1.26374	0.00021502	NM_015350, NM_005904, NM_021116, NM_212535, NM_000575, NM_018103, NM_001083620, NM_021154, NM_004379, NM_001204214, NM_004612, NM_005544, NM_001204218, NM_002710, NM_000614, NM_005901, NM_001204213, NM_001083619, NM_000842, NM_001164546, NM_153500, NM_001195728, NM_001164547, NM_181874, NM_002709, NM_134442, NM_001164541, NM_002227, NM_001164542, NM_006549, NM_002745, NM_000844, NM_003955, NM_139…	1479	144	7843	1.69398	0.0273855
WIKIPATHWAYS	WP3651	Pathways affected in adenoid cystic carcinoma	26	0.714286	0.000221207	NM_001429, NM_001099412, NM_001099413, NM_001079846, NM_007299, NM_007298, NM_001206794, NM_007297, NM_201559, NM_014577, NM_001274, NM_005596, NM_007294, NM_004380, NM_022455, NM_000489, NM_017563, NM_001099642, NM_006306, NM_001455, NM_001144755, NM_031371, NM_012301, NM_006311, NM_001190440, NM_001114122, NM_000314, NM_015177, NM_001123385, NM_001123384, NM_001123383, NM_002382, NM_012333, NM_…	1479	66	7843	2.08902	0.0273855
WIKIPATHWAYS	WP2034	Leptin signaling pathway	28	0.769231	0.000425713	NM_181524, NM_000314, NM_181523, NM_181504, NM_001968, NM_001130040, NM_004379, NM_021914, NM_002015, NM_005544, NM_005027, NM_183001, NM_003029, NM_002755, NM_001202859, NM_001039802, NM_138638, NM_001093, NM_001791, NM_014598, NM_001003679, NM_001130041, NM_000922, NM_000125, NM_001242466, NM_134442, NM_002268, NM_001122742, NM_001122741, NM_005633, NM_053056, NM_002303, NM_001122740, NM_002227…	1479	76	7843	1.9537	0.0406482
WIKIPATHWAYS	WP4806	EGFR tyrosine kinase inhibitor resistance	30	0.824176	0.000459673	NM_181504, NM_212535, NM_021913, NM_005027, NM_183001, NM_002755, NM_001177315, NM_001177314, NM_201559, NM_003376, NM_001099691, NM_000601, NM_000245, NM_001242466, NM_001455, NM_003236, NM_053056, NM_002227, NM_001699, NM_002745, NM_003161, NM_001127500, NM_033023, NM_001204384, NM_001204385, NM_001102669, NM_001130678, NM_001130679, NM_001171623, NM_001171622, NM_001171625, NM_001171624, NM_18…	1479	84	7843	1.8939	0.0406482
WIKIPATHWAYS	WP2853	Endoderm differentiation	45	1.23626	0.000603889	NM_022841, NM_001024094, NM_000176, NM_001143970, NM_001204258, NM_001343, NM_001204259, NM_012242, NM_012482, NM_022802, NM_001143971, NM_001142640, NM_005901, NM_005197, NM_003012, NM_020193, NM_005270, NM_001114176, NM_153620, NM_006828, NM_001178055, NM_002585, NM_001973, NM_002820, NM_024915, NM_001204261, NM_139266, NM_001204262, NM_001204263, NM_001207055, NM_001204264, NM_001207056, NM_00…	1479	146	7843	1.63446	0.0467259
WIKIPATHWAYS	WP304	Kit receptor signaling pathway	23	0.631868	0.000869757	NM_181524, NM_002737, NM_181523, NM_000633, NM_002738, NM_181504, NM_001429, NM_001130040, NM_212535, NM_005027, NM_183001, NM_005985, NM_003745, NM_003029, NM_002755, NM_001202859, NM_005207, NM_000899, NM_201559, NM_005311, NM_004586, NM_001001555, NM_001130041, NM_001001550, NM_001242466, NM_003994, NM_001455, NM_005633, NM_002745, NM_139266, NM_003161, NM_002350, NM_004232, NM_005188, NM_0030…	1479	60	7843	2.03278	0.0539521
WIKIPATHWAYS	WP3668	Hypothesized pathways in pathogenesis of cardiovascular disease	13	0.357143	0.000871601	NM_000138, NM_001130040, NM_004612, NM_183001, NM_001147, NM_003029, NM_001130916, NM_001202859, NM_005901, NM_001135936, NM_001015051, NM_001195684, NM_001135937, NM_001135934, NM_001195683, NM_001135935, NM_003298, NM_001024630, NM_001130041, NM_001003652, NM_001999, NM_001118888, NM_001118887, NM_005359, NM_002745, NM_001024847, NM_003242, NM_006475, NM_003243	1479	25	7843	2.75751	0.0539521
WIKIPATHWAYS	WP366	TGF-beta signaling pathway	41	1.12637	0.00109559	NM_002758, NM_004936, NM_181504, NM_001429, NM_005904, NM_000212, NM_001040619, NM_015277, NM_001199261, NM_001343, NM_004612, NM_001300, NM_005027, NM_183001, NM_078487, NM_001786, NM_002755, NM_001079846, NM_003128, NM_005901, NM_001015051, NM_003010, NM_033379, NM_001791, NM_015984, NM_004380, NM_001171653, NM_021003, NM_000245, NM_001170406, NM_001242466, NM_001170407, NM_000089, NM_001174094…	1479	133	7843	1.63473	0.0593108
WIKIPATHWAYS	WP3888	VEGFA-VEGFR2 signaling pathway	109	2.99451	0.00114981	NM_001006621, NM_020148, NM_212535, NM_001981, NM_001013398, NM_003011, NM_005311, NM_003010, NM_003373, NM_006761, NM_003376, NM_001135239, NM_182918, NM_001006620, NM_024756, NM_001172309, NM_001006617, NM_001122821, NM_001006619, NM_006988, NM_145185, NM_004449, NM_053056, NM_002392, NM_153499, NM_002737, NM_001649, NM_002738, NM_005687, NM_005566, NM_001400, NM_003029, NM_001093, NM_013986, N…	1479	438	7843	1.31967	0.0593108
WIKIPATHWAYS	WP127	IL-5 signaling pathway	17	0.467033	0.00150228	NM_181524, NM_181523, NM_000633, NM_181504, NM_001130040, NM_005027, NM_183001, NM_175724, NM_175727, NM_003029, NM_002755, NM_175726, NM_001202859, NM_033360, NM_201559, NM_001130041, NM_002649, NM_000564, NM_001242466, NM_152594, NM_001455, NM_004985, NM_005633, NM_002227, NM_001146156, NM_002745, NM_002093, NM_139266, NM_003161, NM_002350, NM_001111097	1479	40	7843	2.25374	0.0715315
WIKIPATHWAYS	WP4549	Fragile X syndrome	38	1.04396	0.00164756	NM_004859, NM_001083620, NM_005909, NM_004379, NM_033181, NM_183001, NM_000813, NM_002755, NM_021911, NM_001142685, NM_016083, NM_004857, NM_001168272, NM_000382, NM_030621, NM_001083619, NM_000842, NM_000368, NM_002024, NM_134442, NM_002222, NM_000806, NM_001160226, NM_002745, NM_003161, NM_004096, NM_001195573, NM_001130678, NM_001130679, NM_004090, NM_002858, NM_002737, NM_000314, NM_001968, N…	1479	123	7843	1.6383	0.0728456
WIKIPATHWAYS	WP138	Androgen receptor signaling pathway	30	0.824176	0.00194268	NM_181504, NM_001429, NM_183400, NM_183401, NM_003884, NM_004379, NM_006911, NM_183044, NM_005027, NM_183043, NM_001079846, NM_007299, NM_012238, NM_007298, NM_007297, NM_001174087, NM_001015051, NM_001174088, NM_001791, NM_003298, NM_001077261, NM_007294, NM_198970, NM_004380, NM_001242466, NM_134442, NM_053056, NM_005977, NM_001142498, NM_006870, NM_002392, NM_006312, NM_004850, NM_006311, NM_0…	1479	91	7843	1.74821	0.0801679
WIKIPATHWAYS	WP3584	MECP2 and associated Rett syndrome	25	0.686813	0.00237344	NM_001170937, NM_001077243, NM_000875, NM_000314, NM_017551, NM_000912, NM_001025100, NM_004379, NM_005249, NM_001145777, NM_005604, NM_007375, NM_032864, NM_006565, NM_001017371, NM_004960, NM_004464, NM_003111, NM_001191022, NM_016952, NM_017628, NM_001193508, NM_000267, NM_000829, NM_005612, NM_134442, NM_000828, NM_002006, NM_001357, NM_033143, NM_001127208, NM_007325, NM_001042492, NM_006311…	1479	72	7843	1.84129	0.0918224
WIKIPATHWAYS	WP710	DNA damage response (only ATM dependent)	35	0.961538	0.00340192	NM_181504, NM_016087, NM_005544, NM_005027, NM_183001, NM_002753, NM_001146285, NM_001198531, NM_001146284, NM_001146286, NM_004185, NM_201559, NM_001146283, NM_001791, NM_001198530, NM_001193600, NM_001242466, NM_001455, NM_053056, NM_000527, NM_002745, NM_014602, NM_002392, NM_001198528, NM_001193599, NM_001198529, NM_030756, NM_001007100, NM_001198525, NM_001198526, NM_001198527, NM_001193617,…	1479	115	7843	1.61393	0.12387
WIKIPATHWAYS	WP3676	BDNF-TrkB signaling	14	0.384615	0.00477826	NM_002649, NM_000368, NM_001130040, NM_021116, NM_004379, NM_134442, NM_004621, NM_001162427, NM_183001, NM_004985, NM_001162426, NM_005633, NM_003029, NM_002755, NM_002524, NM_001202859, NM_033360, NM_002745, NM_003161, NM_013302, NM_001018066, NM_001018065, NM_001007097, NM_001130041	1479	33	7843	2.24972	0.151272
WIKIPATHWAYS	WP422	MAPK cascade	14	0.384615	0.00477826	NM_002758, NM_006609, NM_001025100, NM_021970, NM_005921, NM_002753, NM_004985, NM_145185, NM_005633, NM_002755, NM_002524, NM_033360, NM_001039538, NM_002745, NM_138980, NM_003010, NM_138981, NM_002374, NM_138982, NM_031845, NM_031847	1479	33	7843	2.24972	0.151272
WIKIPATHWAYS	WP581	EPO receptor signaling	12	0.32967	0.00488764	NM_003749, NM_002649, NM_001130040, NM_002838, NM_022650, NM_080921, NM_005544, NM_183001, NM_002610, NM_005633, NM_003745, NM_003029, NM_002755, NM_001202859, NM_002745, NM_139266, NM_002890, NM_001130041	1479	26	7843	2.4475	0.151272
WIKIPATHWAYS	WP3850	Factors and pathways affecting insulin-like growth factor (IGF1)-Akt signaling	15	0.412088	0.00529908	NM_001006621, NM_000314, NM_000875, NM_001968, NM_002211, NM_005544, NM_002610, NM_001106, NM_005901, NM_001098625, NM_001135937, NM_001006620, NM_001003652, NM_024117, NM_002649, NM_001242463, NM_148177, NM_016475, NM_001006617, NM_001006619, NM_133376, NM_013261, NM_001146156, NM_002093, NM_003161, NM_058229, NM_001130678, NM_001130679, NM_033668	1479	37	7843	2.14983	0.156197
WIKIPATHWAYS	WP4172	PI3K-Akt signaling pathway	85	2.33516	0.00561651	NM_002716, NM_000495, NM_005027, NM_005544, NM_005429, NM_001017998, NM_000417, NM_000899, NM_053064, NM_001204173, NM_007299, NM_007298, NM_007297, NM_001206994, NM_001206996, NM_003376, NM_001206995, NM_004464, NM_007294, NM_001099691, NM_001242462, NM_000368, NM_194071, NM_000245, NM_001242466, NM_000089, NM_000880, NM_003994, NM_134442, NM_001455, NM_003236, NM_053056, NM_001033578, NM_001127…	1479	345	7843	1.30651	0.158028
WIKIPATHWAYS	WP5094	Orexin receptor pathway	43	1.18132	0.00703125	NM_005027, NM_080682, NM_001015051, NM_145322, NM_003376, NM_145321, NM_001135239, NM_016953, NM_001242466, NM_001242503, NM_000527, NM_001171623, NM_017633, NM_001171622, NM_001171625, NM_001007023, NM_001171624, NM_004171, NM_181524, NM_002737, NM_181523, NM_001142546, NM_001171627, NM_001171626, NM_000551, NM_000793, NM_001171629, NM_001171628, NM_004235, NM_005566, NM_002610, NM_000833, NM_00…	1479	155	7843	1.47113	0.176878
WIKIPATHWAYS	WP1971	Integrated cancer pathway	17	0.467033	0.00765314	NM_000314, NM_004936, NM_000633, NM_002697, NM_078487, NM_001786, NM_001789, NM_001228, NM_005901, NM_005923, NM_007299, NM_033355, NM_007298, NM_007297, NM_001135937, NM_033379, NM_001274, NM_033356, NM_005171, NM_007294, NM_001003652, NM_001080124, NM_001080125, NM_001170406, NM_001170407, NM_004346, NM_002227, NM_001798, NM_139266, NM_201567, NM_032991, NM_002392, NM_001198786, NM_007300, NM_0…	1479	46	7843	1.95977	0.176878
WIKIPATHWAYS	WP35	G protein signaling pathways	29	0.796703	0.00778086	NM_021116, NM_212535, NM_138633, NM_001017998, NM_020546, NM_002239, NM_004857, NM_001168272, NM_001098722, NM_001098721, NM_003719, NM_002222, NM_002740, NM_004842, NM_007200, NM_002072, NM_004297, NM_005100, NM_002070, NM_002736, NM_002737, NM_002738, NM_018841, NM_001099952, NM_001242318, NM_006738, NM_033360, NM_002734, NM_007353, NM_004485, NM_144497, NM_000944, NM_001029852, NM_001029851, N…	1479	95	7843	1.61878	0.176878
WIKIPATHWAYS	WP2374	Oncostatin M signaling pathway	22	0.604396	0.00787892	NM_181504, NM_212535, NM_004379, NM_002310, NM_005544, NM_183001, NM_001168355, NM_002755, NM_003376, NM_001242466, NM_134442, NM_002227, NM_000527, NM_002745, NM_003955, NM_139266, NM_001204384, NM_001204385, NM_001171623, NM_001171622, NM_001171625, NM_001171624, NM_181524, NM_002737, NM_181523, NM_002738, NM_001130040, NM_001171627, NM_001171626, NM_001171629, NM_001171628, NM_175767, NM_00112…	1479	66	7843	1.76764	0.176878
WIKIPATHWAYS	WP2857	Mesodermal commitment pathway	43	1.18132	0.00791622	NM_001111067, NM_012242, NM_005985, NM_012482, NM_001105, NM_001106, NM_022802, NM_005901, NM_001127612, NM_001037164, NM_020193, NM_212460, NM_001114176, NM_001135597, NM_023105, NM_021961, NM_001616, NM_006828, NM_023106, NM_001178055, NM_002585, NM_001730, NM_053056, NM_001973, NM_033274, NM_005738, NM_024915, NM_001207055, NM_001207056, NM_006113, NM_002111, NM_001178056, NM_023110, NM_032458…	1479	156	7843	1.4617	0.176878
WIKIPATHWAYS	WP4239	Epithelial to mesenchymal transition in colorectal cancer	45	1.23626	0.00800095	NM_001008844, NM_002758, NM_181504, NM_000214, NM_016087, NM_017412, NM_000495, NM_015355, NM_033380, NM_005349, NM_004612, NM_005027, NM_183001, NM_005985, NM_001466, NM_002755, NM_004415, NM_005901, NM_004185, NM_003010, NM_003298, NM_001792, NM_020390, NM_001171653, NM_001242466, NM_001174094, NM_001174095, NM_005610, NM_003797, NM_001174093, NM_002226, NM_003118, NM_002745, NM_003242, NM_0307…	1479	165	7843	1.44625	0.176878
WIKIPATHWAYS	WP3932	Focal adhesion: PI3K-Akt-mTOR-signaling pathway	76	2.08791	0.00926948	NM_002716, NM_016289, NM_001204214, NM_005027, NM_005544, NM_005429, NM_001204218, NM_001017998, NM_000417, NM_000899, NM_053064, NM_001206994, NM_001206996, NM_003376, NM_001206995, NM_001204213, NM_001242462, NM_000368, NM_194071, NM_000245, NM_001242466, NM_000089, NM_003994, NM_134442, NM_001455, NM_001127500, NM_002392, NM_001171623, NM_001177562, NM_001199859, NM_001171622, NM_001177563, NM…	1479	309	7843	1.30427	0.193931
WIKIPATHWAYS	WP5087	Malignant pleural mesothelioma	105	2.88462	0.00939894	NM_015472, NM_017412, NM_015355, NM_001168278, NM_001206999, NM_005429, NM_000899, NM_007299, NM_007298, NM_007297, NM_002040, NM_003010, NM_004586, NM_003376, NM_003012, NM_004464, NM_007174, NM_007173, NM_007294, NM_181825, NM_006988, NM_003236, NM_145185, NM_003118, NM_053056, NM_001127500, NM_002392, NM_002393, NM_003486, NM_030756, NM_001004317, NM_001220490, NM_000314, NM_001220489, NM_0012…	1479	447	7843	1.24565	0.193931
WIKIPATHWAYS	WP3915	Angiopoietin-like protein 8 regulatory pathway	37	1.01648	0.0107779	NM_001006621, NM_002758, NM_181504, NM_005544, NM_005027, NM_183001, NM_002753, NM_002755, NM_201559, NM_145687, NM_003010, NM_145686, NM_004586, NM_001006620, NM_024117, NM_000368, NM_001006932, NM_001242466, NM_001006617, NM_014496, NM_001006619, NM_001242503, NM_001455, NM_004721, NM_145185, NM_002745, NM_003161, NM_014602, NM_005188, NM_001130678, NM_001130679, NM_001007023, NM_003749, NM_181…	1479	132	7843	1.48642	0.21521
WIKIPATHWAYS	WP3859	TGF-beta signaling in thyroid cells for epithelial-mesenchymal transition	9	0.247253	0.0113172	NM_004360, NM_001015051, NM_001135937, NM_003068, NM_001792, NM_005359, NM_001024630, NM_005985, NM_004932, NM_002745, NM_001003652, NM_005901	1479	18	7843	2.65145	0.218918
WIKIPATHWAYS	WP2586	Aryl hydrocarbon receptor Netpath	17	0.467033	0.0119667	NM_001429, NM_001171627, NM_001171626, NM_001242412, NM_001171629, NM_001171628, NM_005348, NM_001300, NM_002755, NM_033360, NM_003376, NM_001206654, NM_001025368, NM_001025367, NM_001025366, NM_001171630, NM_001077261, NM_001025369, NM_001033756, NM_001025370, NM_000104, NM_020731, NM_000125, NM_000267, NM_001498, NM_001122742, NM_004985, NM_001122741, NM_001160125, NM_001122740, NM_001798, NM_0…	1479	48	7843	1.87811	0.224467
WIKIPATHWAYS	WP2839	Hair follicle development: organogenesis - part 2 of 3	13	0.357143	0.0135572	NM_001083603, NM_001083602, NM_002211, NM_001114979, NM_005985, NM_000615, NM_004360, NM_003392, NM_001015051, NM_001024630, NM_005270, NM_001114982, NM_022336, NM_002607, NM_000264, NM_006206, NM_181351, NM_133376, NM_053056, NM_001242607, NM_033023, NM_033668, NM_001083607, NM_001083606, NM_001083605, NM_001083604	1479	33	7843	2.08902	0.244153
WIKIPATHWAYS	WP306	Focal adhesion	52	1.42857	0.0138051	NM_018222, NM_001030055, NM_212535, NM_005027, NM_005429, NM_002710, NM_033337, NM_003373, NM_003376, NM_000245, NM_001242466, NM_002709, NM_000089, NM_053056, NM_001457, NM_001127500, NM_004850, NM_006113, NM_015059, NM_001171623, NM_001171622, NM_001171625, NM_001171624, NM_181524, NM_181523, NM_002737, NM_000314, NM_001010942, NM_002738, NM_001130040, NM_001171627, NM_001171626, NM_001171629, …	1479	202	7843	1.3651	0.244153
WIKIPATHWAYS	WP2380	Brain-derived neurotrophic factor (BDNF) signaling pathway	39	1.07143	0.0154791	NM_181504, NM_001083620, NM_001386, NM_004379, NM_033181, NM_005544, NM_005027, NM_183001, NM_002753, NM_000814, NM_000615, NM_002755, NM_016083, NM_021912, NM_201559, NM_001791, NM_004586, NM_001792, NM_001083619, NM_001004722, NM_001004720, NM_001242466, NM_181351, NM_134442, NM_001160226, NM_001455, NM_002745, NM_139266, NM_003161, NM_001204386, NM_007325, NM_001204387, NM_001204388, NM_001130…	1479	144	7843	1.4362	0.260933
WIKIPATHWAYS	WP4298	Acute viral myocarditis	26	0.714286	0.0159625	NM_000337, NM_001136000, NM_181504, NM_000574, NM_004379, NM_001204214, NM_024828, NM_001168236, NM_001168239, NM_001204218, NM_001168237, NM_001228, NM_001168238, NM_005158, NM_001204213, NM_001080124, NM_001418, NM_001080125, NM_022650, NM_001172705, NM_016475, NM_001242466, NM_134442, NM_004402, NM_001167575, NM_053056, NM_002227, NM_002745, NM_139266, NM_001042559, NM_181524, NM_000633, NM_18…	1479	87	7843	1.58478	0.260933
WIKIPATHWAYS	WP2870	Extracellular vesicle-mediated signaling in recipient cells	12	0.32967	0.0166462	NM_000601, NM_001010932, NM_000038, NM_000245, NM_005359, NM_004612, NM_004985, NM_003236, NM_001130916, NM_002524, NM_001127510, NM_033360, NM_005901, NM_003392, NM_001127511, NM_001024847, NM_001127500, NM_003242, NM_001135937, NM_001195684, NM_001195683, NM_003243, NM_001003652, NM_001099691	1479	30	7843	2.12116	0.260933
WIKIPATHWAYS	WP3844	PI3K-AKT-mTOR signaling pathway and therapeutic opportunities	12	0.32967	0.0166462	NM_181524, NM_000314, NM_002649, NM_181523, NM_181504, NM_001242466, NM_005027, NM_002015, NM_014781, NM_001455, NM_004985, NM_002610, NM_001146156, NM_002524, NM_033360, NM_002093, NM_201559, NM_005311, NM_001001549, NM_001001555, NM_001001550, NM_001083617	1479	30	7843	2.12116	0.260933
WIKIPATHWAYS	WP437	EGF/EGFR signaling pathway	43	1.18132	0.017072	NM_181504, NM_212535, NM_001178120, NM_001178121, NM_004379, NM_001981, NM_005027, NM_183001, NM_002755, NM_005470, NM_005311, NM_001174087, NM_001159969, NM_001174088, NM_001791, NM_004586, NM_001178122, NM_001178123, NM_001178124, NM_001178125, NM_001004722, NM_198212, NM_001004720, NM_001006932, NM_022650, NM_001242466, NM_134442, NM_002740, NM_002466, NM_001973, NM_203399, NM_002227, NM_00274…	1479	163	7843	1.39893	0.260933
WIKIPATHWAYS	WP4538	Regulatory circuits of the STAT3 signaling pathway	24	0.659341	0.0173529	NM_001006621, NM_021798, NM_002838, NM_212535, NM_002839, NM_002310, NM_080921, NM_002753, NM_001168355, NM_000417, NM_001079846, NM_004380, NM_001006620, NM_007050, NM_024117, NM_001242462, NM_000686, NM_000564, NM_181079, NM_001006617, NM_001006619, NM_181078, NM_203399, NM_002227, NM_002745, NM_003955, NM_001171025, NM_001242460, NM_173064, NM_002738, NM_173065, NM_001242399, NM_175767, NM_001…	1479	79	7843	1.61101	0.260933
WIKIPATHWAYS	WP49	IL-2 signaling pathway	15	0.412088	0.0181262	NM_181524, NM_181523, NM_000633, NM_181504, NM_001130040, NM_001242466, NM_183001, NM_001455, NM_004688, NM_005633, NM_003029, NM_002227, NM_002755, NM_000417, NM_001202859, NM_005207, NM_002745, NM_003955, NM_139266, NM_003161, NM_201559, NM_005188, NM_001130041	1479	42	7843	1.8939	0.260933
WIKIPATHWAYS	WP2636	Common pathways underlying drug addiction	15	0.412088	0.0181262	NM_002737, NM_001077243, NM_002738, NM_001010942, NM_021116, NM_212535, NM_001083620, NM_004379, NM_206876, NM_001143831, NM_002710, NM_002755, NM_000833, NM_001134407, NM_001083619, NM_015646, NM_000842, NM_002709, NM_006888, NM_134442, NM_000829, NM_000828, NM_000826, NM_002745, NM_007325	1479	42	7843	1.8939	0.260933
WIKIPATHWAYS	WP4674	Head and neck squamous cell carcinoma	23	0.631868	0.0210221	NM_001006621, NM_181504, NM_005027, NM_001114979, NM_001228, NM_003376, NM_001006620, NM_024117, NM_023105, NM_001080124, NM_000368, NM_001080125, NM_023106, NM_001242466, NM_001006617, NM_001006619, NM_053056, NM_001259, NM_001204384, NM_001204385, NM_003242, NM_001130678, NM_001130679, NM_001171623, NM_001171622, NM_023110, NM_001171625, NM_001171624, NM_181524, NM_000314, NM_181523, NM_000875,…	1479	76	7843	1.60483	0.277253
WIKIPATHWAYS	WP585	Interferon type I signaling pathways	18	0.494505	0.0212748	NM_001006621, NM_002758, NM_181524, NM_003749, NM_181523, NM_181504, NM_001968, NM_002838, NM_004379, NM_080921, NM_005921, NM_005027, NM_005544, NM_003745, NM_005207, NM_014456, NM_001006620, NM_024117, NM_001242466, NM_001006617, NM_134442, NM_001199492, NM_001006619, NM_145341, NM_002227, NM_003955, NM_139266, NM_003161, NM_005188, NM_001130678, NM_001130679	1479	55	7843	1.7355	0.277253
WIKIPATHWAYS	WP4787	Osteoblast differentiation and related diseases	33	0.906593	0.0214725	NM_181504, NM_000214, NM_016087, NM_212535, NM_017412, NM_005349, NM_005027, NM_002753, NM_001466, NM_005903, NM_001001419, NM_004185, NM_001015051, NM_004464, NM_005270, NM_023105, NM_023106, NM_000168, NM_001242466, NM_002740, NM_002226, NM_002745, NM_139266, NM_014602, NM_033143, NM_023110, NM_001083603, NM_181524, NM_002737, NM_001083602, NM_181523, NM_002738, NM_015850, NM_203283, NM_203284,…	1479	120	7843	1.4583	0.277253
WIKIPATHWAYS	WP5117	Cohesin complex - Cornelia de Lange syndrome	13	0.357143	0.0221173	NM_001160033, NM_000038, NM_002716, NM_015032, NM_052911, NM_001166419, NM_080668, NM_001786, NM_152524, NM_001127510, NM_001127511, NM_001100399, NM_033379, NM_001042749, NM_001009552, NM_001166448, NM_001170406, NM_001170407, NM_006603, NM_006306, NM_001042751, NM_001017420, NM_001042750, NM_001177562, NM_001177563	1479	35	7843	1.96965	0.277253
WIKIPATHWAYS	WP364	IL-6 signaling pathway	15	0.412088	0.0223456	NM_181524, NM_181523, NM_181504, NM_001130040, NM_175767, NM_005027, NM_183001, NM_003029, NM_002755, NM_001079846, NM_001202859, NM_002184, NM_003010, NM_001198, NM_001130041, NM_004380, NM_001242466, NM_005633, NM_002227, NM_001146156, NM_002745, NM_003955, NM_002093, NM_139266, NM_003161, NM_001190981, NM_182907	1479	43	7843	1.84985	0.277253
WIKIPATHWAYS	WP732	Serotonin receptor 2 and ELK-SRF/GATA4 signaling	9	0.247253	0.0228863	NM_000621, NM_001165947, NM_001099952, NM_002222, NM_004985, NM_001973, NM_002755, NM_002524, NM_000868, NM_033360, NM_002745, NM_002072, NM_001168272	1479	20	7843	2.38631	0.277253
WIKIPATHWAYS	WP516	Hypertrophy model	9	0.247253	0.0228863	NM_001968, NM_000575, NM_001171627, NM_001171626, NM_001040619, NM_001171629, NM_001171628, NM_000877, NM_001128128, NM_003376, NM_001110, NM_001025368, NM_001025367, NM_001025366, NM_001171630, NM_001025369, NM_001033756, NM_001025370, NM_001030287, NM_001174094, NM_001174095, NM_001674, NM_001554, NM_001174093, NM_014391, NM_001206484, NM_001206486, NM_001204384, NM_001204385, NM_001206488, NM_…	1479	20	7843	2.38631	0.277253
WIKIPATHWAYS	WP4142	Metabolism of spingolipids in ER and Golgi apparatus	9	0.247253	0.0228863	NM_030791, NM_022766, NM_152621, NM_003783, NM_178842, NM_020474, NM_001497, NM_003358, NM_152996, NM_001136258, NM_001136257	1479	20	7843	2.38631	0.277253
WIKIPATHWAYS	WP706	Sudden infant death syndrome (SIDS) susceptibility pathways	42	1.15385	0.0243634	NM_145690, NM_001079846, NM_003128, NM_003406, NM_033337, NM_006761, NM_003376, NM_001193508, NM_134442, NM_000806, NM_002943, NM_004571, NM_001020825, NM_001172712, NM_001171623, NM_031845, NM_001171622, NM_001171625, NM_001171624, NM_003081, NM_031847, NM_002736, NM_001165947, NM_018400, NM_001171627, NM_001171626, NM_001171629, NM_001171628, NM_001881, NM_130811, NM_002734, NM_005604, NM_00367…	1479	162	7843	1.37483	0.277253
WIKIPATHWAYS	WP2509	Nanoparticle triggered autophagic cell death	10	0.274725	0.025179	NM_004849, NM_000633, NM_022488, NM_000368, NM_004707, NM_030938, NM_014683, NM_001162427, NM_001162426, NM_003766, NM_031482, NM_001206651, NM_001131028, NM_001206653, NM_001206652, NM_016009	1479	24	7843	2.20954	0.277253
WIKIPATHWAYS	WP1541	Energy metabolism	16	0.43956	0.0267438	NM_016020, NM_001429, NM_004379, NM_003201, NM_002015, NM_012238, NM_002040, NM_201559, NM_005036, NM_000944, NM_000945, NM_134442, NM_003356, NM_001455, NM_013261, NM_001146156, NM_001142498, NM_002093, NM_001001928, NM_006252, NM_133263, NM_001197297, NM_001130691, NM_001172699, NM_001130692, NM_001172698	1479	48	7843	1.76764	0.277253
WIKIPATHWAYS	WP4566	Translation inhibitors in chronically activated PDGFRA cells	16	0.43956	0.0267438	NM_002758, NM_181524, NM_021135, NM_002737, NM_181523, NM_181504, NM_001968, NM_005027, NM_002753, NM_002610, NM_002755, NM_138980, NM_003010, NM_014456, NM_138981, NM_138982, NM_002649, NM_001006932, NM_001242466, NM_001199492, NM_145341, NM_145185, NM_002745, NM_003161, NM_001130678, NM_003760, NM_001130679, NM_001198801, NM_001198802	1479	48	7843	1.76764	0.277253
WIKIPATHWAYS	WP2332	Interleukin-11 signaling pathway	15	0.412088	0.0272582	NM_181524, NM_181523, NM_000633, NM_181504, NM_001242466, NM_004379, NM_134442, NM_175767, NM_005027, NM_002203, NM_002227, NM_002755, NM_002745, NM_003955, NM_139266, NM_003161, NM_002184, NM_001015051, NM_005433, NM_001024630, NM_001190981, NM_005171	1479	44	7843	1.80781	0.277253
WIKIPATHWAYS	WP4829	mBDNF and proBDNF regulation of GABA neurotransmission	14	0.384615	0.0275836	NM_181524, NM_000810, NM_000314, NM_181523, NM_181504, NM_001130040, NM_004379, NM_001881, NM_005027, NM_183001, NM_000814, NM_003029, NM_000813, NM_000812, NM_001202859, NM_021911, NM_021912, NM_000811, NM_001018066, NM_001018065, NM_001191320, NM_001007097, NM_001191321, NM_001130041, NM_002649, NM_001242466, NM_134442, NM_000806, NM_001165037, NM_001127644, NM_001127643, NM_001127645, NM_00112…	1479	40	7843	1.85602	0.277253
WIKIPATHWAYS	WP673	ErbB signaling pathway	26	0.714286	0.0276211	NM_001136000, NM_181504, NM_212535, NM_001010848, NM_001168236, NM_005027, NM_183001, NM_002753, NM_001168239, NM_002755, NM_001168237, NM_001168238, NM_003010, NM_005235, NM_005158, NM_001004722, NM_001004720, NM_001099691, NM_001242466, NM_145185, NM_003236, NM_053056, NM_002745, NM_003161, NM_002392, NM_005188, NM_001042599, NM_181524, NM_002737, NM_181523, NM_002738, NM_001130040, NM_002015, …	1479	91	7843	1.51512	0.277253
WIKIPATHWAYS	WP474	Endochondral ossification	20	0.549451	0.0277345	NM_016289, NM_001463, NM_001122631, NM_001122630, NM_001015051, NM_003376, NM_023105, NM_001242462, NM_023106, NM_000168, NM_006988, NM_001333, NM_002820, NM_139266, NM_001204384, NM_001204385, NM_006037, NM_001171623, NM_001171622, NM_023110, NM_001171625, NM_001171624, NM_001242460, NM_001083603, NM_000875, NM_001083602, NM_001242399, NM_001171627, NM_001171626, NM_001171629, NM_015850, NM_0011…	1479	65	7843	1.63166	0.277253
WIKIPATHWAYS	WP4808	Endochondral ossification with skeletal dysplasias	20	0.549451	0.0277345	NM_016289, NM_001463, NM_001122631, NM_001122630, NM_001015051, NM_003376, NM_023105, NM_001242462, NM_023106, NM_000168, NM_006988, NM_001333, NM_002820, NM_139266, NM_001204384, NM_001204385, NM_006037, NM_001171623, NM_001171622, NM_023110, NM_001171625, NM_001171624, NM_001242460, NM_001083603, NM_000875, NM_001083602, NM_001242399, NM_001171627, NM_001171626, NM_001171629, NM_015850, NM_0011…	1479	65	7843	1.63166	0.277253
WIKIPATHWAYS	WP3678	Amplification and expansion of oncogenic pathways as metastatic traits	8	0.21978	0.0277701	NM_000214, NM_001171627, NM_001171626, NM_000551, NM_001171629, NM_001171628, NM_080682, NM_001146285, NM_001198531, NM_003391, NM_001146284, NM_001146286, NM_001135936, NM_001146283, NM_001135934, NM_003376, NM_001198530, NM_001135935, NM_001025368, NM_001025367, NM_001025366, NM_001171630, NM_198156, NM_001025369, NM_001033756, NM_002649, NM_001025370, NM_001078, NM_001146274, NM_001204384, NM_…	1479	17	7843	2.49549	0.277253
WIKIPATHWAYS	WP3935	Leptin-insulin signaling overlap	8	0.21978	0.0277701	NM_003749, NM_002649, NM_001105540, NM_005544, NM_002303, NM_003745, NM_003646, NM_003955, NM_201533, NM_001199268, NM_201532, NM_001199267, NM_001199266, NM_000230, NM_001003679, NM_001198689	1479	17	7843	2.49549	0.277253
WIKIPATHWAYS	WP382	MAPK signaling pathway	60	1.64835	0.0307937	NM_001167625, NM_177968, NM_001145798, NM_004612, NM_001167624, NM_001167623, NM_001177315, NM_001177314, NM_201597, NM_145687, NM_003010, NM_145686, NM_004586, NM_004464, NM_021003, NM_020791, NM_004721, NM_145185, NM_001973, NM_203399, NM_001457, NM_003242, NM_001102669, NM_014247, NM_002737, NM_001010942, NM_015376, NM_021970, NM_000719, NM_005207, NM_007353, NM_001174067, NM_001174065, NM_001…	1479	249	7843	1.27781	0.30256
WIKIPATHWAYS	WP3931	Embryonic stem cell pluripotency pathways	32	0.879121	0.0318085	NM_002758, NM_001111067, NM_016087, NM_005904, NM_021032, NM_017412, NM_002310, NM_005027, NM_001466, NM_001105, NM_002755, NM_005903, NM_001001419, NM_004185, NM_004464, NM_023105, NM_023106, NM_002227, NM_002745, NM_002392, NM_033023, NM_033143, NM_023110, NM_001190822, NM_000314, NM_001190821, NM_000038, NM_001190823, NM_015850, NM_005722, NM_175767, NM_001127671, NM_002336, NM_001204, NM_0011…	1479	119	7843	1.42599	0.307648
WIKIPATHWAYS	WP205	IL-7 signaling pathway	10	0.274725	0.0329449	NM_181524, NM_181523, NM_181504, NM_001242466, NM_000880, NM_005027, NM_053056, NM_001146156, NM_002227, NM_002755, NM_000417, NM_002745, NM_002093, NM_139266, NM_001199887, NM_001199886, NM_001199888	1479	25	7843	2.12116	0.310314
WIKIPATHWAYS	WP2446	Retinoblastoma gene in cancer	25	0.686813	0.0330867	NM_002915, NM_002519, NM_001178140, NM_001949, NM_001009958, NM_001178141, NM_001178142, NM_001786, NM_003503, NM_001789, NM_006286, NM_033379, NM_001274, NM_057749, NM_003071, NM_001135255, NM_001135256, NM_001134420, NM_002945, NM_001165931, NM_002946, NM_001145306, NM_001170406, NM_001170407, NM_005436, NM_001034, NM_006306, NM_005610, NM_053056, NM_203399, NM_002128, NM_001798, NM_001259, NM_…	1479	88	7843	1.50651	0.310314
WIKIPATHWAYS	WP3972	PDGFR-beta pathway	11	0.302198	0.0339371	NM_181524, NM_002737, NM_181523, NM_002738, NM_181504, NM_001130040, NM_022650, NM_212535, NM_001242466, NM_005921, NM_183001, NM_005633, NM_003029, NM_002227, NM_002755, NM_001202859, NM_139266, NM_003010, NM_002890, NM_001130041	1479	29	7843	2.01145	0.313538
WIKIPATHWAYS	WP2064	Neural crest differentiation	28	0.769231	0.0357043	NM_001025100, NM_000530, NM_001166419, NM_017412, NM_005349, NM_005985, NM_004932, NM_022802, NM_001792, NM_023105, NM_001166448, NM_153620, NM_023106, NM_001204148, NM_173814, NM_001204144, NM_006037, NM_001204145, NM_001204146, NM_001204147, NM_023110, NM_033668, NM_001329, NM_001527, NM_001083962, NM_015850, NM_005568, NM_002211, NM_203283, NM_005522, NM_203284, NM_024408, NM_004360, NM_004040…	1479	102	7843	1.4557	0.325014
WIKIPATHWAYS	WP3286	Copper homeostasis	17	0.467033	0.0366549	NM_000314, NM_000038, NM_000311, NM_001167, NM_002015, NM_000617, NM_001127510, NM_001127511, NM_001174125, NM_201559, NM_001110, NM_001174128, NM_001174129, NM_001040665, NM_024636, NM_003816, NM_001080122, NM_001080123, NM_001080121, NM_004346, NM_001205315, NM_001204401, NM_183079, NM_001455, NM_001205316, NM_053056, NM_001146156, NM_152999, NM_002093, NM_032991, NM_002392, NM_004375, NM_00117…	1479	54	7843	1.66943	0.328831
WIKIPATHWAYS	WP2813	Mammary gland development pathway - Embryonic development (Stage 1 of 4)	8	0.21978	0.0382402	NM_001010848, NM_000210, NM_002211, NM_133376, NM_001079818, NM_053056, NM_001165972, NM_001165973, NM_004360, NM_005235, NM_003012, NM_014795, NM_033668, NM_001042599, NM_001171653	1479	18	7843	2.35685	0.338152
WIKIPATHWAYS	WP2858	Ectoderm differentiation	37	1.01648	0.0393944	NM_020861, NM_002837, NM_017770, NM_003763, NM_005668, NM_138317, NM_004932, NM_006912, NM_138318, NM_080683, NM_001013031, NM_033254, NM_080684, NM_014932, NM_080685, NM_001127612, NM_139058, NM_016952, NM_021161, NM_001173479, NM_001042601, NM_198970, NM_181825, NM_020156, NM_024678, NM_015185, NM_000168, NM_001206569, NM_001204868, NM_005461, NM_001146054, NM_001146055, NM_001173480, NM_001604…	1479	144	7843	1.36255	0.343034
WIKIPATHWAYS	WP1455	Serotonin transporter activity	6	0.164835	0.0399006	NM_000620, NM_000212, NM_173353, NM_001204213, NM_001204214, NM_000240, NM_001009552, NM_001204218, NM_000877	1479	11	7843	2.89249	0.343034
WIKIPATHWAYS	WP3657	Hematopoietic stem cell gene regulation by GABP alpha/beta complex	9	0.247253	0.0409213	NM_000314, NM_000633, NM_001429, NM_001178095, NM_001178084, NM_001178085, NM_001178086, NM_175850, NM_005359, NM_003410, NM_001455, NM_175848, NM_001079846, NM_175849, NM_006892, NM_002040, NM_001207055, NM_001207056, NM_201559, NM_001197297, NM_004380	1479	22	7843	2.16937	0.345929
WIKIPATHWAYS	WP4666	Hepatitis B infection	39	1.07143	0.0420927	NM_002758, NM_173163, NM_181504, NM_001429, NM_173165, NM_212535, NM_016123, NM_004379, NM_004612, NM_005027, NM_003049, NM_002753, NM_145690, NM_002755, NM_001079846, NM_003406, NM_001228, NM_005901, NM_003010, NM_004380, NM_001080124, NM_001080125, NM_194071, NM_001242466, NM_021649, NM_134442, NM_145185, NM_002227, NM_002745, NM_139266, NM_003242, NM_181524, NM_002737, NM_000633, NM_181523, NM…	1479	154	7843	1.34294	0.345929
WIKIPATHWAYS	WP1422	Sphingolipid pathway	11	0.302198	0.0425825	NM_022766, NM_152621, NM_178842, NM_004775, NM_004863, NM_006415, NM_003358, NM_020755, NM_203463, NM_005713, NM_031361, NM_001130105, NM_018327, NM_001136258, NM_001136257	1479	30	7843	1.9444	0.345929
WIKIPATHWAYS	WP3680	Physico-chemical features and toxicity-associated pathways	20	0.549451	0.0430316	NM_000038, NM_016087, NM_001130040, NM_017412, NM_001204214, NM_005722, NM_001105541, NM_183001, NM_001466, NM_001204218, NM_003029, NM_002755, NM_001202859, NM_001127510, NM_057168, NM_001127511, NM_145866, NM_003010, NM_005235, NM_001204213, NM_001130041, NM_001099691, NM_002649, NM_001005386, NM_000620, NM_014992, NM_005633, NM_003236, NM_001146156, NM_002745, NM_002093, NM_005382, NM_006158, …	1479	68	7843	1.55968	0.345929
WIKIPATHWAYS	WP4685	Melanoma	20	0.549451	0.0430316	NM_181524, NM_000314, NM_181523, NM_181504, NM_001949, NM_021970, NM_004379, NM_005027, NM_014000, NM_002755, NM_033360, NM_000833, NM_004360, NM_001134407, NM_005235, NM_003373, NM_000267, NM_001145306, NM_001242466, NM_006888, NM_134442, NM_004985, NM_005633, NM_053056, NM_001259, NM_002524, NM_002745, NM_002392, NM_001042492, NM_001042599	1479	68	7843	1.55968	0.345929
WIKIPATHWAYS	WP185	Integrin-mediated cell adhesion	28	0.769231	0.0446736	NM_002758, NM_181501, NM_000212, NM_000210, NM_005027, NM_183001, NM_002753, NM_002755, NM_022648, NM_033337, NM_003373, NM_005353, NM_001791, NM_024991, NM_198212, NM_015385, NM_001079818, NM_014296, NM_002745, NM_032578, NM_006434, NM_004850, NM_006113, NM_033668, NM_001034955, NM_001034954, NM_001034957, NM_001010942, NM_001130040, NM_001034956, NM_002211, NM_014000, NM_002214, NM_003029, NM_0…	1479	104	7843	1.42771	0.351465
WIKIPATHWAYS	WP4539	Synaptic signaling pathways associated with autism spectrum disorder	16	0.43956	0.0448559	NM_001167625, NM_181504, NM_005027, NM_001129830, NM_001129831, NM_001167624, NM_001167623, NM_001129834, NM_001129835, NM_001129832, NM_001129833, NM_001129838, NM_001129839, NM_001129836, NM_001129837, NM_000368, NM_001242466, NM_001129841, NM_001129842, NM_002745, NM_001129840, NM_003161, NM_001129846, NM_001129843, NM_001129844, NM_181524, NM_000314, NM_181523, NM_000719, NM_133445, NM_033360…	1479	51	7843	1.66366	0.351465
WIKIPATHWAYS	WP4659	Gastrin signaling pathway	30	0.824176	0.0489907	NM_181504, NM_000214, NM_004379, NM_005544, NM_005027, NM_183001, NM_002755, NM_201559, NM_005433, NM_001791, NM_003376, NM_001242466, NM_134442, NM_001455, NM_002423, NM_053056, NM_002745, NM_000963, NM_003161, NM_002072, NM_001204384, NM_001204385, NM_001171623, NM_001171622, NM_001171625, NM_033668, NM_001171624, NM_181524, NM_002737, NM_181523, NM_001130040, NM_001083962, NM_001171627, NM_001…	1479	114	7843	1.3955	0.379066
WIKIPATHWAYS	WP5097	CCL18 signaling pathway	17	0.467033	0.0500119	NM_000314, NM_001005353, NM_001429, NM_178812, NM_001040619, NM_005566, NM_005985, NM_005429, NM_203464, NM_004360, NM_080682, NM_001792, NM_014795, NM_001135239, NM_001171653, NM_001165414, NM_001165415, NM_001165416, NM_001030287, NM_030938, NM_000089, NM_001078, NM_004521, NM_001674, NM_001206484, NM_139266, NM_001206486, NM_006158, NM_001206488, NM_013410, NM_001199834	1479	56	7843	1.60981	0.38219
WIKIPATHWAYS	WP4863	Host-pathogen interaction of human coronaviruses - autophagy	8	0.21978	0.0509929	NM_004849, NM_022488, NM_014602, NM_031482, NM_004707, NM_001131028, NM_014683, NM_014781, NM_003766, NM_001083617	1479	19	7843	2.2328	0.384934
WIKIPATHWAYS	WP4223	Ras signaling	45	1.23626	0.0531167	NM_001136000, NM_181504, NM_212535, NM_001168236, NM_005027, NM_183001, NM_002753, NM_001168239, NM_002755, NM_001017998, NM_001168237, NM_001168238, NM_053064, NM_001177315, NM_001177314, NM_005158, NM_001098722, NM_001791, NM_001098721, NM_030821, NM_006282, NM_023105, NM_023106, NM_000245, NM_022650, NM_001242466, NM_004841, NM_002745, NM_006989, NM_001127500, NM_001102669, NM_032538, NM_17067…	1479	185	7843	1.2899	0.396135
WIKIPATHWAYS	WP2431	Spinal cord injury	31	0.851648	0.056214	NM_000575, NM_001025100, NM_022166, NM_001204214, NM_001786, NM_001204218, NM_201559, NM_004385, NM_033379, NM_001791, NM_001204213, NM_001190892, NM_004060, NM_001170406, NM_001170407, NM_001650, NM_001145645, NM_001455, NM_002544, NM_053056, NM_002745, NM_000963, NM_001126336, NM_004850, NM_001185060, NM_001185062, NM_001185061, NM_004093, NM_002737, NM_001190900, NM_001143837, NM_001143836, NM…	1479	120	7843	1.36992	0.414244
WIKIPATHWAYS	WP195	IL-1 signaling pathway	17	0.467033	0.0578303	NM_002758, NM_181524, NM_181523, NM_181504, NM_001142523, NM_000575, NM_016123, NM_021255, NM_001145258, NM_005921, NM_005027, NM_152787, NM_002755, NM_003348, NM_001145256, NM_000877, NM_001145257, NM_007199, NM_003010, NM_006609, NM_001242466, NM_145185, NM_001167930, NM_002745, NM_134470, NM_001114182	1479	57	7843	1.58157	0.42114
WIKIPATHWAYS	WP2516	ATM signaling pathway	13	0.357143	0.0598179	NM_003804, NM_004379, NM_133487, NM_002875, NM_001786, NM_001789, NM_007299, NM_007298, NM_007297, NM_001164270, NM_033379, NM_001274, NM_007294, NM_001204171, NM_001204172, NM_001170406, NM_001170407, NM_134442, NM_006306, NM_001798, NM_012290, NM_001164269, NM_201567, NM_002392, NM_002393, NM_007300, NM_031966, NM_001114122, NM_001136555, NM_001136554, NM_052827	1479	40	7843	1.72344	0.43055
WIKIPATHWAYS	WP23	B cell receptor signaling pathway	26	0.714286	0.0622672	NM_002758, NM_173163, NM_181504, NM_002838, NM_173165, NM_212535, NM_001949, NM_080921, NM_004379, NM_005027, NM_183001, NM_173844, NM_003921, NM_002755, NM_001135637, NM_001791, NM_001135638, NM_001135636, NM_001242466, NM_134442, NM_003557, NM_002745, NM_002350, NM_005188, NM_170672, NM_001111097, NM_001139488, NM_181524, NM_181523, NM_002738, NM_001130040, NM_015376, NM_004555, NM_002015, NM_0…	1479	98	7843	1.40689	0.436027
WIKIPATHWAYS	WP2880	Glucocorticoid receptor pathway	20	0.549451	0.0636449	NM_001024094, NM_001143999, NM_001143998, NM_000112, NM_018424, NM_000176, NM_005348, NM_001204258, NM_178815, NM_001204259, NM_003003, NM_001122631, NM_001122630, NM_006738, NM_001144001, NM_014755, NM_003670, NM_001195684, NM_001195683, NM_001204410, NM_032047, NM_030627, NM_181847, NM_006601, NM_000963, NM_014391, NM_001017963, NM_001204408, NM_007200, NM_001204261, NM_001204262, NM_001204263,…	1479	71	7843	1.49378	0.436027
WIKIPATHWAYS	WP4724	Omega-9 fatty acid synthesis	7	0.192308	0.0637885	NM_017770, NM_013402, NM_004265, NM_001242830, NM_001037582, NM_021814, NM_004458, NM_001995, NM_022977, NM_001242828	1479	16	7843	2.32002	0.436027
WIKIPATHWAYS	WP2038	Microtubule cytoskeleton regulation	15	0.412088	0.0641009	NM_000314, NM_002737, NM_000038, NM_005909, NM_001386, NM_021914, NM_001786, NM_001127510, NM_001039802, NM_138638, NM_001127511, NM_001791, NM_033379, NM_025142, NM_007030, NM_018650, NM_020791, NM_001170406, NM_152594, NM_001170407, NM_001197293, NM_203399, NM_001146156, NM_002093, NM_002072, NM_203401, NM_005563	1479	49	7843	1.62334	0.436027
WIKIPATHWAYS	WP4312	Rett syndrome causing genes	15	0.412088	0.0641009	NM_001165964, NM_001083962, NM_001202435, NM_001172517, NM_001166419, NM_024665, NM_005249, NM_001165963, NM_000833, NM_001040143, NM_001040142, NM_001134407, NM_001206654, NM_003199, NM_001077261, NM_001166448, NM_014191, NM_015265, NM_001172509, NM_006306, NM_006920, NM_021007, NM_006312, NM_006772, NM_006311, NM_004992, NM_002111, NM_001190440, NM_001177984	1479	49	7843	1.62334	0.436027
WIKIPATHWAYS	WP4206	Hereditary leiomyomatosis and renal cell carcinoma pathway	8	0.21978	0.0661272	NM_001171627, NM_001171626, NM_001171629, NM_001171628, NM_005566, NM_000617, NM_002610, NM_003590, NM_001093, NM_001173454, NM_001174125, NM_003376, NM_001135239, NM_022051, NM_001025368, NM_000284, NM_001025367, NM_001025366, NM_001174128, NM_001171630, NM_001174129, NM_001173455, NM_001173456, NM_001025369, NM_001165414, NM_001033756, NM_001165415, NM_001025370, NM_001165416, NM_001204384, NM_…	1479	20	7843	2.12116	0.439308
WIKIPATHWAYS	WP391	Mitochondrial gene expression	8	0.21978	0.0661272	NM_016020, NM_000944, NM_016132, NM_004379, NM_134442, NM_003201, NM_013261, NM_002040, NM_133263, NM_001197297, NM_001130691, NM_001172699, NM_001130692, NM_001172698	1479	20	7843	2.12116	0.439308
WIKIPATHWAYS	WP51	Regulation of actin cytoskeleton	37	1.01648	0.0667124	NM_181501, NM_181504, NM_021032, NM_021914, NM_005027, NM_005028, NM_002755, NM_138638, NM_001177315, NM_001024936, NM_001177314, NM_001024935, NM_001024934, NM_002480, NM_003373, NM_001135637, NM_001791, NM_001135638, NM_004464, NM_001135636, NM_023105, NM_023106, NM_002906, NM_001242466, NM_018212, NM_003557, NM_002745, NM_003559, NM_014602, NM_033023, NM_033143, NM_001102669, NM_004850, NM_033…	1479	150	7843	1.30805	0.439308
WIKIPATHWAYS	WP2037	Prolactin signaling pathway	21	0.576923	0.0676163	NM_181524, NM_003749, NM_021135, NM_181523, NM_181504, NM_001130040, NM_002211, NM_001204314, NM_005027, NM_005544, NM_183001, NM_003745, NM_145690, NM_003029, NM_002755, NM_001202859, NM_003406, NM_001135699, NM_001130041, NM_002649, NM_001006932, NM_001242466, NM_000949, NM_004346, NM_133376, NM_005633, NM_002227, NM_001146156, NM_002745, NM_003955, NM_002093, NM_139266, NM_003161, NM_032991, N…	1479	76	7843	1.46528	0.440574
WIKIPATHWAYS	WP4540	Hippo signaling regulation pathways	26	0.714286	0.0689879	NM_212535, NM_004932, NM_005901, NM_001146285, NM_001198531, NM_001146284, NM_001146286, NM_001146283, NM_001791, NM_001198530, NM_001792, NM_006281, NM_181825, NM_023105, NM_021961, NM_023106, NM_000245, NM_002740, NM_001257, NM_001127500, NM_002072, NM_001198528, NM_001198529, NM_030756, NM_023110, NM_001198525, NM_001198526, NM_002070, NM_001198527, NM_001220490, NM_002736, NM_002737, NM_00087…	1479	99	7843	1.39268	0.444829
WIKIPATHWAYS	WP4286	Genotoxicity pathway	18	0.494505	0.0715625	NM_001099650, NM_001099952, NM_003620, NM_173601, NM_152424, NM_005903, NM_001001419, NM_001168272, NM_014711, NM_001199022, NM_032246, NM_017724, NM_001134369, NM_001813, NM_016551, NM_020375, NM_014992, NM_002222, NM_203394, NM_006309, NM_005065, NM_002392, NM_006577, NM_014247, NM_001172477, NM_015713, NM_001172478, NM_001001420	1479	63	7843	1.51512	0.454917
WIKIPATHWAYS	WP3995	Prion disease pathway	12	0.32967	0.0739152	NM_000633, NM_001429, NM_000311, NM_015850, NM_004379, NM_000615, NM_001174067, NM_001174065, NM_006565, NM_002460, NM_001174066, NM_001174063, NM_001174064, NM_001195286, NM_001191022, NM_023105, NM_023106, NM_001080122, NM_001080123, NM_001080121, NM_022893, NM_004346, NM_183079, NM_134442, NM_181351, NM_005313, NM_002745, NM_001242607, NM_032991, NM_023110	1479	37	7843	1.71986	0.454917
WIKIPATHWAYS	WP3614	Photodynamic therapy-induced HIF-1 survival signaling	12	0.32967	0.0739152	NM_000598, NM_001171627, NM_001171626, NM_001171629, NM_001171628, NM_005566, NM_001146, NM_006931, NM_001147, NM_001013398, NM_001173454, NM_003376, NM_001135239, NM_022051, NM_001025368, NM_000284, NM_001025367, NM_001025366, NM_017902, NM_001171630, NM_001173455, NM_001173456, NM_001025369, NM_001099691, NM_001165414, NM_001033756, NM_001165415, NM_001025370, NM_001165416, NM_001118888, NM_001…	1479	37	7843	1.71986	0.454917
WIKIPATHWAYS	WP4541	Hippo-Merlin signaling dysregulation	31	0.851648	0.0740892	NM_181501, NM_000212, NM_000210, NM_002710, NM_004932, NM_002480, NM_005353, NM_001792, NM_006281, NM_181825, NM_023105, NM_021961, NM_023106, NM_000245, NM_002709, NM_001079818, NM_001257, NM_053056, NM_001127500, NM_001004317, NM_023110, NM_033668, NM_001220490, NM_002736, NM_000875, NM_001220489, NM_001220488, NM_015850, NM_002211, NM_002214, NM_206876, NM_033360, NM_002734, NM_002019, NM_0043…	1479	123	7843	1.33651	0.454917
WIKIPATHWAYS	WP2637	Interleukin-1 (IL-1) structural pathway	15	0.412088	0.0742272	NM_002758, NM_001968, NM_000575, NM_001025100, NM_016123, NM_001145258, NM_005921, NM_002753, NM_152787, NM_002755, NM_001145256, NM_000877, NM_001145257, NM_138980, NM_003010, NM_138981, NM_138982, NM_004180, NM_145185, NM_001167930, NM_002745, NM_134470, NM_001130678, NM_001199135, NM_001130679, NM_001114182	1479	50	7843	1.59087	0.454917
WIKIPATHWAYS	WP2361	Gastric cancer network 1	10	0.274725	0.0799244	NM_016195, NM_000038, NM_020242, NM_178831, NM_004301, NM_002466, NM_203394, NM_177989, NM_001127510, NM_001127511, NM_001135604, NM_007036, NM_017759, NM_173083, NM_178042	1479	29	7843	1.82859	0.481758
WIKIPATHWAYS	WP3679	Cell-type dependent selectivity of CCK2R signaling	6	0.164835	0.0801633	NM_002072, NM_006133, NM_001168272, NM_001099952, NM_002222, NM_033181, NM_001035, NM_001160226, NM_001160259, NM_001160258, NM_003304, NM_016083	1479	13	7843	2.4475	0.481758
WIKIPATHWAYS	WP2916	Interactome of polycomb repressive complex 2 (PRC2)	7	0.192308	0.0834348	NM_001077441, NM_001077440, NM_152991, NM_015355, NM_005610, NM_003797, NM_153207, NM_005119, NM_171982, NM_014739, NM_001135255, NM_001114176, NM_001135256	1479	17	7843	2.18355	0.491886
WIKIPATHWAYS	WP1424	Globo sphingolipid metabolism	8	0.21978	0.0836822	NM_000511, NM_173344, NM_173216, NM_001142351, NM_173217, NM_152996, NM_004481, NM_001097638, NM_006581, NM_003033, NM_003032, NM_003034, NM_032528	1479	21	7843	2.02016	0.491886
WIKIPATHWAYS	WP4186	Somatroph axis (GH) and its relationship to dietary restriction and aging	4	0.10989	0.0851255	NM_012238, NM_000314, NM_000875, NM_002015, NM_001142498	1479	6	7843	3.53527	0.491886
WIKIPATHWAYS	WP4853	Linoleic acid metabolism affected by coronavirus infection	4	0.10989	0.0851255	NM_017770, NM_013402, NM_004265, NM_001242830, NM_021814, NM_001242828	1479	6	7843	3.53527	0.491886
WIKIPATHWAYS	WP707	DNA damage response	19	0.521978	0.0858218	NM_004379, NM_133487, NM_002875, NM_001786, NM_001789, NM_001228, NM_007299, NM_033355, NM_007298, NM_007297, NM_001164270, NM_033379, NM_001274, NM_033356, NM_000043, NM_057749, NM_007294, NM_152871, NM_152872, NM_002946, NM_001080124, NM_001080125, NM_001145306, NM_001170406, NM_001170407, NM_004346, NM_134442, NM_006306, NM_053056, NM_001798, NM_001259, NM_012290, NM_001164269, NM_201567, NM_0…	1479	69	7843	1.46022	0.491886
WIKIPATHWAYS	WP268	Notch signaling	14	0.384615	0.0904807	NM_001329, NM_001527, NM_000214, NM_015177, NM_003884, NM_005349, NM_203283, NM_203284, NM_001079846, NM_022802, NM_024408, NM_014757, NM_001206654, NM_000021, NM_001077261, NM_001083914, NM_004380, NM_007318, NM_001145646, NM_001166343, NM_002226, NM_002405, NM_145159, NM_031301, NM_006312, NM_015874	1479	47	7843	1.57959	0.5059
WIKIPATHWAYS	WP313	Hepatocyte growth factor receptor signaling	11	0.302198	0.091536	NM_000601, NM_000314, NM_181501, NM_001010932, NM_001010942, NM_022650, NM_000245, NM_002211, NM_133376, NM_005633, NM_002755, NM_005207, NM_002745, NM_001127500, NM_002890, NM_033668, NM_015646	1479	34	7843	1.71565	0.5059
WIKIPATHWAYS	WP4875	Disruption of postsynaptic signaling by CNV	11	0.302198	0.091536	NM_020742, NM_001185075, NM_001185076, NM_138735, NM_004796, NM_000833, NM_014932, NM_004087, NM_001134407, NM_001135659, NM_001098424, NM_001242761, NM_001242762, NM_001242763, NM_181332, NM_001242764, NM_001242765, NM_002024, NM_001242766, NM_001035, NM_004801, NM_001105250, NM_004746, NM_002745, NM_001003809, NM_001204386, NM_001204387, NM_138970, NM_001204388, NM_006772, NM_001185082, NM_0011…	1479	34	7843	1.71565	0.5059
WIKIPATHWAYS	WP400	p38 MAPK signaling pathway	11	0.302198	0.091536	NM_003804, NM_002758, NM_001130040, NM_004379, NM_134442, NM_005921, NM_004612, NM_183001, NM_003029, NM_001130916, NM_001202859, NM_001039802, NM_005923, NM_139266, NM_002382, NM_003010, NM_145113, NM_001791, NM_145112, NM_001130041	1479	34	7843	1.71565	0.5059
WIKIPATHWAYS	WP2267	Synaptic vesicle pathway	15	0.412088	0.0974538	NM_001080534, NM_004859, NM_001077484, NM_018941, NM_001980, NM_001168411, NM_001168410, NM_130811, NM_003490, NM_194356, NM_003054, NM_001008220, NM_001135774, NM_001136127, NM_015569, NM_001168408, NM_001168409, NM_001080421, NM_001168407, NM_133633, NM_000702, NM_014989, NM_006650, NM_030674, NM_006178, NM_006651, NM_003081	1479	52	7843	1.52968	0.53384

## Sheet: 140-3p KEGG
Category	Term		Count	%	PValue	Genes	List Total	Pop Hits	Pop Total	Fold Enrichment	FDR
KEGG_PATHWAY	hsa04144	Endocytosis	69	2.33424	2.18092e-07	NM_020145, NM_001184760, NM_004859, NM_015470, NM_001184761, NM_001143778, NM_001134382, NM_001184762, NM_213622, NM_025158, NM_001343, NM_004612, NM_004218, NM_005154, NM_032521, NM_004069, NM_004068, NM_001085454, NM_001083314, NM_001619, NM_006868, NM_005417, NM_002392, NM_201647, NM_032932, NM_018209, NM_021575, NM_001144969, NM_001144965, NM_001144966, NM_001144967, NM_052875, NM_001144968, …	1209	252	8195	1.85597	6.36829e-05
KEGG_PATHWAY	hsa05200	Pathways in cancer	118	3.99188	2.11785e-06	NM_002957, NM_001626, NM_021116, NM_001184883, NM_152263, NM_006875, NM_000418, NM_001017998, NM_006516, NM_001191, NM_006522, NM_145726, NM_145725, NM_198253, NM_001012614, NM_001204106, NM_001204107, NM_001204108, NM_001204109, NM_004327, NM_001127500, NM_002392, NM_013953, NM_013952, NM_004573, NM_030753, NM_002737, NM_001527, NM_002738, NM_021574, NM_005206, NM_006534, NM_002732, NM_006538, N…	1209	531	8195	1.5063	0.000309207
KEGG_PATHWAY	hsa04725	Cholinergic synapse	35	1.18403	2.13766e-05	NM_000932, NM_001626, NM_020983, NM_001184883, NM_021116, NM_000891, NM_004379, NM_001222, NM_001017998, NM_020546, NM_015270, NM_001204492, NM_001098722, NM_001098721, NM_001114172, NM_052847, NM_015981, NM_134442, NM_172169, NM_002069, NM_001014432, NM_001204824, NM_001014431, NM_002745, NM_002072, NM_004573, NM_172170, NM_172171, NM_004519, NM_001160132, NM_004518, NM_002737, NM_000633, NM_001…	1209	113	8195	2.09948	0.00182283
KEGG_PATHWAY	hsa04360	Axon guidance	49	1.65765	2.5606e-05	NM_173163, NM_173165, NM_001031702, NM_018984, NM_001386, NM_005227, NM_001222, NM_002872, NM_001105543, NM_003966, NM_001204492, NM_005157, NM_005631, NM_032521, NM_001114090, NM_014850, NM_012431, NM_001172624, NM_001172623, NM_001114172, NM_001178129, NM_182689, NM_000245, NM_015981, NM_001166287, NM_172169, NM_001166286, NM_002069, NM_001166289, NM_001166288, NM_002745, NM_005417, NM_020911, …	1209	182	8195	1.82493	0.00182283
KEGG_PATHWAY	hsa04961	Endocrine and other factor-regulated calcium reabsorption	21	0.710419	3.12128e-05	NM_000932, NM_021575, NM_002737, NM_001184760, NM_004859, NM_002738, NM_001142447, NM_020983, NM_001184761, NM_001184883, NM_001184762, NM_000376, NM_001683, NM_001684, NM_001076677, NM_002732, NM_001017535, NM_001017536, NM_015270, NM_004069, NM_004068, NM_001001331, NM_001001396, NM_007096, NM_001005336, NM_001025205, NM_004408, NM_152296, NM_001677, NM_001678, NM_001833, NM_002072, NM_012069, …	1209	53	8195	2.68575	0.00182283
KEGG_PATHWAY	hsa05220	Chronic myeloid leukemia	26	0.879567	5.12457e-05	NM_001328, NM_001626, NM_001329, NM_001527, NM_001130040, NM_003629, NM_001949, NM_021574, NM_005206, NM_004612, NM_005225, NM_138578, NM_183001, NM_005902, NM_003029, NM_001130916, NM_001202859, NM_033360, NM_005207, NM_022802, NM_001191, NM_003152, NM_002086, NM_005157, NM_007313, NM_001114172, NM_001130041, NM_001083914, NM_001145306, NM_001012614, NM_001145104, NM_005359, NM_004985, NM_001014…	1209	76	8195	2.3189	0.00249396
KEGG_PATHWAY	hsa04926	Relaxin signaling pathway	37	1.25169	7.35481e-05	NM_000932, NM_001626, NM_020983, NM_001184883, NM_021116, NM_001168319, NM_000495, NM_033380, NM_004379, NM_001204214, NM_002751, NM_004612, NM_183001, NM_001204218, NM_001017998, NM_020546, NM_015270, NM_005901, NM_002086, NM_003010, NM_001098722, NM_001098721, NM_001204213, NM_001114172, NM_052847, NM_002068, NM_134442, NM_002069, NM_001014432, NM_001014431, NM_002745, NM_005417, NM_001613, NM_…	1209	129	8195	1.94417	0.00306801
KEGG_PATHWAY	hsa04062	Chemokine signaling pathway	48	1.62382	0.000219977	NM_000932, NM_000215, NM_001626, NM_020983, NM_001184883, NM_021116, NM_005546, NM_002872, NM_183001, NM_002996, NM_001017998, NM_020546, NM_015270, NM_002082, NM_003371, NM_201559, NM_002086, NM_001098722, NM_001098721, NM_001114172, NM_052847, NM_001619, NM_002069, NM_001455, NM_001014432, NM_001014431, NM_002745, NM_005417, NM_002072, NM_014800, NM_004573, NM_203506, NM_002990, NM_006113, NM_0…	1209	192	8195	1.69458	0.00802917
KEGG_PATHWAY	hsa01521	EGFR tyrosine kinase inhibitor resistance	25	0.845737	0.000287523	NM_001626, NM_001982, NM_183001, NM_001191, NM_201559, NM_002086, NM_033016, NM_001114172, NM_181359, NM_000565, NM_000245, NM_001204106, NM_001455, NM_001204107, NM_001014432, NM_001204108, NM_002227, NM_001014431, NM_001204109, NM_002745, NM_005417, NM_003161, NM_001127500, NM_203506, NM_002737, NM_000633, NM_000875, NM_002738, NM_001130040, NM_182811, NM_003629, NM_138578, NM_003029, NM_001202…	1209	79	8195	2.14504	0.00844941
KEGG_PATHWAY	hsa05225	Hepatocellular carcinoma	43	1.45467	0.000289363	NM_001135155, NM_001626, NM_000850, NM_001949, NM_004612, NM_005225, NM_183001, NM_001466, NM_005902, NM_005901, NM_001191, NM_006440, NM_002086, NM_006522, NM_058238, NM_001130420, NM_001114172, NM_001135156, NM_198253, NM_000245, NM_000561, NM_000849, NM_000848, NM_004647, NM_001014432, NM_001014431, NM_001259, NM_002745, NM_003161, NM_001127500, NM_139067, NM_203506, NM_146421, NM_030753, NM_0…	1209	168	8195	1.73493	0.00844941
KEGG_PATHWAY	hsa04371	Apelin signaling pathway	37	1.25169	0.000373107	NM_000932, NM_001626, NM_001142602, NM_001142601, NM_020983, NM_001184883, NM_021116, NM_001204214, NM_003201, NM_004612, NM_001204218, NM_005902, NM_001017998, NM_020546, NM_015270, NM_005901, NM_001177315, NM_001177314, NM_005399, NM_001015053, NM_005474, NM_001098722, NM_001098721, NM_001204213, NM_052847, NM_182965, NM_001012418, NM_002069, NM_001014432, NM_001014431, NM_002745, NM_001613, NM…	1209	139	8195	1.8043	0.00988839
KEGG_PATHWAY	hsa04971	Gastric acid secretion	24	0.811908	0.000406372	NM_000932, NM_002737, NM_172173, NM_002738, NM_001142447, NM_020983, NM_021116, NM_001184883, NM_000891, NM_001222, NM_002732, NM_020546, NM_182493, NM_015270, NM_001204492, NM_001050, NM_002243, NM_152296, NM_015981, NM_001012418, NM_006888, NM_172169, NM_002069, NM_001114, NM_000704, NM_001677, NM_001678, NM_170737, NM_171825, NM_170736, NM_002072, NM_012069, NM_004573, NM_172170, NM_172171	1209	76	8195	2.14053	0.00988839
KEGG_PATHWAY	hsa04928	Parathyroid hormone synthesis, secretion and action	30	1.01488	0.000514432	NM_000932, NM_002957, NM_020983, NM_001184883, NM_021116, NM_000376, NM_004379, NM_020546, NM_015270, NM_003052, NM_198977, NM_002428, NM_134442, NM_020638, NM_002069, NM_001037339, NM_002745, NM_007200, NM_002072, NM_004252, NM_004573, NM_001193350, NM_002397, NM_001131005, NM_002737, NM_000633, NM_002738, NM_182898, NM_182899, NM_002732, NM_002336, NM_006738, NM_001017535, NM_001017536, NM_0040…	1209	106	8195	1.9184	0.0109273
KEGG_PATHWAY	hsa05161	Hepatitis B	41	1.38701	0.00052391	NM_000215, NM_001626, NM_173163, NM_173165, NM_001949, NM_004379, NM_002751, NM_004612, NM_005225, NM_006116, NM_003404, NM_005902, NM_002756, NM_020746, NM_002086, NM_003010, NM_001230, NM_182919, NM_001114172, NM_001199427, NM_145726, NM_145803, NM_145725, NM_134442, NM_001206524, NM_002468, NM_001014432, NM_002227, NM_001014431, NM_002745, NM_005417, NM_001183, NM_203506, NM_032977, NM_032976,…	1209	162	8195	1.7155	0.0109273
KEGG_PATHWAY	hsa04070	Phosphatidylinositol signaling system	28	0.947226	0.000590462	NM_000932, NM_002737, NM_002738, NM_001184883, NM_182811, NM_003629, NM_002651, NM_001346, NM_001347, NM_001567, NM_003648, NM_001142883, NM_001198773, NM_001198774, NM_054111, NM_001198775, NM_002660, NM_001146260, NM_012398, NM_001100814, NM_001114172, NM_001080744, NM_001080745, NM_015040, NM_022755, NM_024779, NM_003818, NM_152879, NM_006888, NM_004686, NM_001146259, NM_001146258, NM_003559, …	1209	97	8195	1.95663	0.0114943
KEGG_PATHWAY	hsa04072	Phospholipase D signaling pathway	38	1.28552	0.000649774	NM_000932, NM_001626, NM_001142602, NM_001142601, NM_020983, NM_001184883, NM_021116, NM_183001, NM_001346, NM_001347, NM_020546, NM_003648, NM_015270, NM_001177315, NM_001177314, NM_002086, NM_033016, NM_002881, NM_012398, NM_001114172, NM_001005336, NM_001080744, NM_001080745, NM_000843, NM_004408, NM_000368, NM_000841, NM_182965, NM_004720, NM_001014432, NM_001014431, NM_002745, NM_001102669, …	1209	148	8195	1.74038	0.0117488
KEGG_PATHWAY	hsa04925	Aldosterone synthesis and secretion	28	0.947226	0.000702999	NM_000932, NM_002737, NM_172173, NM_002738, NM_001142447, NM_020983, NM_182898, NM_001184883, NM_021116, NM_182899, NM_000498, NM_004379, NM_001683, NM_001684, NM_001222, NM_002732, NM_020546, NM_015270, NM_001204492, NM_001001331, NM_001001396, NM_004904, NM_152296, NM_015981, NM_000906, NM_006888, NM_134442, NM_172169, NM_001114, NM_000529, NM_001011666, NM_001677, NM_001678, NM_171825, NM_0020…	1209	98	8195	1.93667	0.0117488
KEGG_PATHWAY	hsa04921	Oxytocin signaling pathway	39	1.31935	0.000724241	NM_000932, NM_001206917, NM_173163, NM_020983, NM_001184883, NM_173165, NM_021116, NM_000891, NM_001222, NM_020546, NM_001206916, NM_001206915, NM_015270, NM_001204492, NM_002481, NM_005399, NM_153500, NM_015981, NM_001012418, NM_172169, NM_002069, NM_000725, NM_006549, NM_002745, NM_005417, NM_014405, NM_002072, NM_004573, NM_001193350, NM_002397, NM_001131005, NM_172170, NM_172171, NM_002737, N…	1209	154	8195	1.71659	0.0117488
KEGG_PATHWAY	hsa04722	Neurotrophin signaling pathway	32	1.08254	0.000834517	NM_001626, NM_002959, NM_002751, NM_001222, NM_001126241, NM_001205228, NM_183001, NM_001126240, NM_001126242, NM_005427, NM_001204492, NM_201559, NM_002086, NM_005157, NM_000021, NM_001114172, NM_001007156, NM_145803, NM_002507, NM_001006932, NM_015981, NM_007318, NM_172169, NM_203351, NM_001455, NM_001014432, NM_001014431, NM_002745, NM_001204184, NM_001204185, NM_001204186, NM_001204187, NM_00…	1209	119	8195	1.82274	0.0125221
KEGG_PATHWAY	hsa05163	Human cytomegalovirus infection	52	1.75913	0.000857675	NM_000932, NM_173163, NM_001626, NM_020983, NM_173165, NM_001184883, NM_021116, NM_001949, NM_004379, NM_002751, NM_002872, NM_005225, NM_002996, NM_001017998, NM_020546, NM_015270, NM_002086, NM_198977, NM_001098722, NM_001098721, NM_001114172, NM_181359, NM_052847, NM_000368, NM_000565, NM_134442, NM_002069, NM_001014432, NM_002227, NM_001014431, NM_001259, NM_002745, NM_005417, NM_172209, NM_0…	1209	225	8195	1.56655	0.0125221
KEGG_PATHWAY	hsa04012	ErbB signaling pathway	25	0.845737	0.000935673	NM_001626, NM_001136000, NM_001168236, NM_001222, NM_001982, NM_183001, NM_001168239, NM_001168237, NM_001168238, NM_001204492, NM_002086, NM_005157, NM_003010, NM_005158, NM_001114172, NM_015981, NM_172169, NM_001014432, NM_001014431, NM_002745, NM_005417, NM_003161, NM_203506, NM_005188, NM_016823, NM_172170, NM_172171, NM_002737, NM_172173, NM_002738, NM_001130040, NM_182811, NM_003629, NM_005…	1209	85	8195	1.99363	0.0130103
KEGG_PATHWAY	hsa04140	Autophagy - animal	36	1.21786	0.00103021	NM_001626, NM_016003, NM_003565, NM_003369, NM_001033520, NM_001348, NM_001177315, NM_001191, NM_001177314, NM_001908, NM_022372, NM_001114172, NM_145803, NM_021202, NM_000368, NM_153500, NM_001077198, NM_001144912, NM_001199173, NM_001199175, NM_001205119, NM_001199174, NM_001014432, NM_001014431, NM_006549, NM_002745, NM_001145642, NM_003161, NM_017919, NM_006395, NM_014326, NM_001102669, NM_01…	1209	141	8195	1.73064	0.0136737
KEGG_PATHWAY	hsa05223	Non-small cell lung cancer	22	0.744249	0.00121504	NM_000215, NM_002737, NM_001626, NM_002957, NM_002738, NM_003629, NM_182811, NM_001949, NM_005225, NM_001206957, NM_033360, NM_002613, NM_003152, NM_201559, NM_002086, NM_002660, NM_001114172, NM_000245, NM_001145306, NM_004984, NM_004521, NM_001455, NM_004985, NM_001014432, NM_001014431, NM_001259, NM_002745, NM_170714, NM_170713, NM_001127500, NM_170712, NM_005163, NM_031268, NM_203506, NM_0040…	1209	72	8195	2.07116	0.0145285
KEGG_PATHWAY	hsa04142	Lysosome	34	1.1502	0.00124388	NM_005829, NM_001166019, NM_001184760, NM_004859, NM_212533, NM_001184761, NM_002959, NM_001142402, NM_001184762, NM_001205228, NM_032493, NM_001142401, NM_013365, NM_006762, NM_001908, NM_000262, NM_001172703, NM_007096, NM_130841, NM_130840, NM_001001560, NM_020632, NM_000487, NM_001172704, NM_152419, NM_001611, NM_000405, NM_001042432, NM_001183, NM_004691, NM_013995, NM_145730, NM_001199739, …	1209	132	8195	1.74593	0.0145285
KEGG_PATHWAY	hsa04728	Dopaminergic synapse	34	1.1502	0.00124388	NM_000932, NM_001626, NM_001165964, NM_002716, NM_180976, NM_001184883, NM_001202435, NM_004379, NM_002751, NM_001222, NM_001017998, NM_001165963, NM_001204492, NM_006246, NM_001098722, NM_006245, NM_001098721, NM_180977, NM_052847, NM_015981, NM_134442, NM_172169, NM_002069, NM_004521, NM_001014432, NM_001014431, NM_002072, NM_004573, NM_001177562, NM_001177563, NM_172170, NM_172171, NM_002737, …	1209	132	8195	1.74593	0.0145285
KEGG_PATHWAY	hsa04666	Fc gamma R-mediated phagocytosis	27	0.913396	0.00136147	NM_002737, NM_001626, NM_021972, NM_001142602, NM_001201404, NM_001143778, NM_002738, NM_001142601, NM_213600, NM_182811, NM_003629, NM_001014989, NM_014387, NM_005569, NM_005206, NM_002872, NM_001014988, NM_001014987, NM_001567, NM_005207, NM_018482, NM_017707, NM_003371, NM_012334, NM_002660, NM_012398, NM_016733, NM_001114172, NM_001079874, NM_005717, NM_182965, NM_006646, NM_001014432, NM_001…	1209	97	8195	1.88675	0.0152903
KEGG_PATHWAY	hsa04261	Adrenergic signaling in cardiomyocytes	37	1.25169	0.00167712	NM_000932, NM_001626, NM_001206917, NM_002716, NM_001142447, NM_180976, NM_020983, NM_001184883, NM_021116, NM_152263, NM_004379, NM_002751, NM_001222, NM_020546, NM_001018006, NM_001206916, NM_001018007, NM_001206915, NM_015270, NM_001018004, NM_001204492, NM_006246, NM_006245, NM_001001331, NM_180977, NM_152296, NM_015981, NM_134442, NM_172169, NM_002069, NM_001014432, NM_001014431, NM_000725, …	1209	150	8195	1.67199	0.0178845
KEGG_PATHWAY	hsa04935	Growth hormone synthesis, secretion and action	31	1.04871	0.00176387	NM_000932, NM_001626, NM_020983, NM_001184883, NM_021116, NM_004379, NM_002751, NM_183001, NM_020546, NM_002756, NM_015270, NM_002086, NM_003010, NM_001114172, NM_001242462, NM_134442, NM_002069, NM_001014432, NM_001014431, NM_002745, NM_002072, NM_004573, NM_203506, NM_016823, NM_002737, NM_002738, NM_182898, NM_001130040, NM_182811, NM_182899, NM_003629, NM_005206, NM_002732, NM_003029, NM_0012…	1209	119	8195	1.76578	0.0178845
KEGG_PATHWAY	hsa04015	Rap1 signaling pathway	48	1.62382	0.0017762	NM_000932, NM_015073, NM_001626, NM_020983, NM_001184883, NM_021116, NM_005227, NM_014387, NM_002751, NM_002872, NM_020546, NM_002756, NM_015270, NM_003371, NM_032521, NM_033016, NM_002881, NM_001114172, NM_002507, NM_182689, NM_001145808, NM_000245, NM_004720, NM_020638, NM_002740, NM_002069, NM_001164386, NM_001014432, NM_001164387, NM_001014431, NM_001164388, NM_002745, NM_005417, NM_001127500…	1209	210	8195	1.54933	0.0178845
KEGG_PATHWAY	hsa04022	cGMP-PKG signaling pathway	40	1.35318	0.00188762	NM_000932, NM_001626, NM_173163, NM_001142447, NM_020983, NM_001184883, NM_173165, NM_021116, NM_004379, NM_020546, NM_015270, NM_001001331, NM_152296, NM_000682, NM_001012418, NM_134442, NM_002069, NM_001014432, NM_001014431, NM_001014797, NM_002745, NM_002072, NM_012069, NM_004573, NM_001193350, NM_002397, NM_001001323, NM_001131005, NM_000677, NM_000911, NM_001136022, NM_182898, NM_182899, NM_…	1209	167	8195	1.62355	0.0183728
KEGG_PATHWAY	hsa04745	Phototransduction - fly	12	0.405954	0.00250662	NM_000932, NM_172173, NM_002737, NM_001184883, NM_001619, NM_015981, NM_017433, NM_006888, NM_172169, NM_001222, NM_171825, NM_001204492, NM_002072, NM_006133, NM_004573, NM_138995, NM_005160, NM_172170, NM_172171, NM_001083615	1209	30	8195	2.71133	0.0236108
KEGG_PATHWAY	hsa04911	Insulin secretion	24	0.811908	0.00259371	NM_000932, NM_002737, NM_172173, NM_002738, NM_001142447, NM_020983, NM_182898, NM_021116, NM_182899, NM_001184883, NM_004379, NM_001222, NM_002732, NM_020546, NM_130811, NM_006516, NM_015270, NM_001204492, NM_001166290, NM_170782, NM_004904, NM_152296, NM_015981, NM_134442, NM_172169, NM_001114, NM_001011666, NM_001677, NM_002249, NM_001678, NM_001014797, NM_171825, NM_001118, NM_000525, NM_0020…	1209	86	8195	1.89163	0.0236676
KEGG_PATHWAY	hsa04713	Circadian entrainment	26	0.879567	0.00298914	NM_000932, NM_002737, NM_001077243, NM_172173, NM_002738, NM_020983, NM_001184883, NM_021116, NM_004379, NM_001204214, NM_001222, NM_002732, NM_001204218, NM_001017998, NM_020546, NM_015270, NM_001204492, NM_004485, NM_001098722, NM_001098721, NM_001204213, NM_016831, NM_052847, NM_000620, NM_015981, NM_000829, NM_006888, NM_134442, NM_172169, NM_002069, NM_004983, NM_021629, NM_001114, NM_002745…	1209	97	8195	1.81687	0.026205
KEGG_PATHWAY	hsa04934	Cushing syndrome	37	1.25169	0.00305127	NM_000932, NM_020983, NM_001184883, NM_021116, NM_001949, NM_000497, NM_004379, NM_001222, NM_005225, NM_001466, NM_020546, NM_015270, NM_001204492, NM_004382, NM_005154, NM_006522, NM_058238, NM_016953, NM_019069, NM_001077197, NM_015981, NM_134442, NM_172169, NM_002069, NM_000529, NM_001259, NM_002745, NM_002072, NM_001193272, NM_004573, NM_001193273, NM_021096, NM_030753, NM_001077196, NM_0040…	1209	155	8195	1.61805	0.026205
KEGG_PATHWAY	hsa05205	Proteoglycans in cancer	46	1.55616	0.00326848	NM_001626, NM_001142446, NM_001222, NM_001982, NM_001166498, NM_001466, NM_002831, NM_001142445, NM_001177315, NM_001177314, NM_003371, NM_006522, NM_058238, NM_000245, NM_015981, NM_172169, NM_001166245, NM_001166244, NM_001166246, NM_005417, NM_001127500, NM_002392, NM_001102669, NM_006113, NM_001164619, NM_030753, NM_001042555, NM_172170, NM_172171, NM_001134398, NM_002737, NM_002738, NM_00003…	1209	205	8195	1.52099	0.026975
KEGG_PATHWAY	hsa05231	Choline metabolism in cancer	26	0.879567	0.00346513	NM_002737, NM_001626, NM_001201404, NM_002738, NM_213600, NM_182811, NM_003629, NM_021815, NM_002872, NM_001163264, NM_001346, NM_001163265, NM_001347, NM_033360, NM_003648, NM_002613, NM_021977, NM_002086, NM_002660, NM_033016, NM_012398, NM_001114172, NM_001080744, NM_001080745, NM_000368, NM_212469, NM_002608, NM_152879, NM_003059, NM_006646, NM_001277, NM_001162427, NM_004985, NM_001162426, N…	1209	98	8195	1.79833	0.026975
KEGG_PATHWAY	hsa01522	Endocrine resistance	26	0.879567	0.00346513	NM_001626, NM_000633, NM_000875, NM_001505, NM_020983, NM_001130040, NM_021116, NM_003629, NM_001949, NM_002751, NM_006534, NM_005225, NM_183001, NM_002732, NM_003029, NM_020546, NM_001202859, NM_033360, NM_001039966, NM_019074, NM_015270, NM_002086, NM_001174087, NM_001174088, NM_001098201, NM_001114172, NM_001130041, NM_198291, NM_004985, NM_001114, NM_002226, NM_001014432, NM_001014431, NM_002…	1209	98	8195	1.79833	0.026975
KEGG_PATHWAY	hsa04970	Salivary secretion	25	0.845737	0.00352171	NM_000932, NM_002737, NM_002738, NM_001142447, NM_020983, NM_001184883, NM_021116, NM_001204214, NM_001683, NM_001684, NM_001322, NM_002732, NM_001204218, NM_002458, NM_020546, NM_015270, NM_001204213, NM_001001331, NM_001001396, NM_000620, NM_000025, NM_152296, NM_006888, NM_001114, NM_001677, NM_001014797, NM_001678, NM_001160102, NM_002072, NM_012069, NM_004573, NM_001682, NM_018646, NM_001001…	1209	93	8195	1.82213	0.026975
KEGG_PATHWAY	hsa04724	Glutamatergic synapse	29	0.981055	0.0036934	NM_000932, NM_002737, NM_001077243, NM_000831, NM_002738, NM_020983, NM_001184883, NM_213600, NM_021116, NM_133266, NM_000839, NM_175768, NM_001166695, NM_002732, NM_001017998, NM_020546, NM_021956, NM_015270, NM_004485, NM_001098722, NM_001098721, NM_000843, NM_000944, NM_052847, NM_000841, NM_001619, NM_000829, NM_002069, NM_021629, NM_001114, NM_001166247, NM_147180, NM_002745, NM_002072, NM_0…	1209	114	8195	1.72431	0.026975
KEGG_PATHWAY	hsa04020	Calcium signaling pathway	52	1.75913	0.0036952	NM_000932, NM_199231, NM_001142602, NM_001142601, NM_001184883, NM_021116, NM_001204214, NM_001222, NM_001982, NM_001204218, NM_020546, NM_002558, NM_001204492, NM_033016, NM_001204213, NM_001007156, NM_001001331, NM_000721, NM_182965, NM_000245, NM_015981, NM_001012418, NM_172169, NM_002068, NM_020638, NM_001127500, NM_002072, NM_004573, NM_001001323, NM_000294, NM_021096, NM_001143819, NM_00029…	1209	240	8195	1.46864	0.026975
KEGG_PATHWAY	hsa04910	Insulin signaling pathway	33	1.11637	0.00460378	NM_001626, NM_001013839, NM_001164758, NM_001164759, NM_183001, NM_002086, NM_005399, NM_033215, NM_024991, NM_001114172, NM_199421, NM_000368, NM_002827, NM_015385, NM_002740, NM_002862, NM_001014432, NM_001014431, NM_002745, NM_003161, NM_203506, NM_006434, NM_005188, NM_000294, NM_000292, NM_016823, NM_025130, NM_001172432, NM_015219, NM_001034955, NM_020761, NM_001034954, NM_001034957, NM_001…	1209	137	8195	1.63274	0.0327879
KEGG_PATHWAY	hsa04014	Ras signaling pathway	50	1.69147	0.00495867	NM_001626, NM_001136000, NM_005227, NM_014387, NM_001168236, NM_002872, NM_183001, NM_001168239, NM_001206957, NM_001017998, NM_001168237, NM_001168238, NM_001177315, NM_001191, NM_001177314, NM_005157, NM_002086, NM_005158, NM_033016, NM_001098722, NM_002881, NM_001098721, NM_015149, NM_001114172, NM_002868, NM_052847, NM_182689, NM_002507, NM_000245, NM_020638, NM_006788, NM_001014432, NM_00101…	1209	232	8195	1.46085	0.0328762
KEGG_PATHWAY	hsa05214	Glioma	21	0.710419	0.00496701	NM_002737, NM_001626, NM_172173, NM_000875, NM_002738, NM_001130040, NM_003629, NM_182811, NM_001949, NM_001222, NM_005225, NM_183001, NM_003029, NM_001202859, NM_033360, NM_001204492, NM_002086, NM_033016, NM_002660, NM_001114172, NM_001130041, NM_002608, NM_001145306, NM_015981, NM_006888, NM_172169, NM_004985, NM_001014432, NM_001014431, NM_001259, NM_002745, NM_171825, NM_002392, NM_005163, N…	1209	75	8195	1.89793	0.0328762
KEGG_PATHWAY	hsa04918	Thyroid hormone synthesis	21	0.710419	0.00496701	NM_000932, NM_002737, NM_002738, NM_001142447, NM_020983, NM_182898, NM_021116, NM_182899, NM_001184883, NM_001509, NM_004379, NM_003466, NM_001164694, NM_002732, NM_001164695, NM_020546, NM_015270, NM_003594, NM_004904, NM_152296, NM_134442, NM_203395, NM_003996, NM_001114, NM_001011666, NM_001677, NM_004525, NM_001678, NM_002072, NM_013953, NM_013952, NM_012069, NM_004573, NM_013992	1209	75	8195	1.89793	0.0328762
KEGG_PATHWAY	hsa04960	Aldosterone-regulated sodium reabsorption	13	0.439783	0.00519902	NM_001144969, NM_002737, NM_002738, NM_001142447, NM_003629, NM_001144965, NM_001144966, NM_015277, NM_001144967, NM_001144968, NM_001144964, NM_033360, NM_002613, NM_001114172, NM_000901, NM_152296, NM_004785, NM_004985, NM_001166104, NM_001677, NM_001678, NM_002745, NM_001144970, NM_001144971, NM_012069, NM_031268, NM_001130012	1209	37	8195	2.38158	0.0328762
KEGG_PATHWAY	hsa05226	Gastric cancer	35	1.18403	0.00525913	NM_001626, NM_002957, NM_001903, NM_001949, NM_021991, NM_004612, NM_005225, NM_183001, NM_001466, NM_005902, NM_005901, NM_002086, NM_006522, NM_058238, NM_001114172, NM_198253, NM_000245, NM_020638, NM_001014432, NM_001014431, NM_002745, NM_003161, NM_001127500, NM_203506, NM_002230, NM_030753, NM_004091, NM_003507, NM_000633, NM_001130040, NM_003629, NM_002336, NM_003029, NM_001130916, NM_0035…	1209	149	8195	1.59222	0.0328762
KEGG_PATHWAY	hsa04916	Melanogenesis	26	0.879567	0.00529171	NM_003507, NM_000932, NM_002737, NM_172173, NM_002738, NM_020983, NM_001184883, NM_021116, NM_001168319, NM_004379, NM_001222, NM_001466, NM_002732, NM_020546, NM_033360, NM_015270, NM_001204492, NM_003396, NM_006522, NM_058238, NM_001955, NM_015981, NM_006888, NM_134442, NM_172169, NM_002069, NM_004985, NM_001114, NM_033131, NM_001146156, NM_002745, NM_171825, NM_002093, NM_002072, NM_004573, NM…	1209	101	8195	1.74492	0.0328762
KEGG_PATHWAY	hsa04973	Carbohydrate digestion and absorption	15	0.507442	0.00620875	NM_000932, NM_001626, NM_002738, NM_001142447, NM_001184883, NM_003629, NM_000343, NM_000189, NM_152296, NM_003039, NM_001014432, NM_001677, NM_004668, NM_001014431, NM_001678, NM_005163, NM_012069, NM_004573, NM_001114172, NM_025130	1209	47	8195	2.1633	0.0377699
KEGG_PATHWAY	hsa04213	Longevity regulating pathway - multiple species	18	0.608931	0.00684647	NM_020761, NM_001626, NM_000875, NM_001527, NM_020983, NM_021116, NM_003629, NM_002732, NM_020546, NM_033360, NM_015270, NM_012238, NM_201559, NM_005399, NM_001114172, NM_001455, NM_004985, NM_001114, NM_001014432, NM_001163034, NM_001014431, NM_001142498, NM_003161, NM_004096, NM_005163, NM_006252	1209	62	8195	1.9679	0.0407994
KEGG_PATHWAY	hsa04010	MAPK signaling pathway	60	2.02977	0.00704394	NM_001206917, NM_001626, NM_004612, NM_001982, NM_006116, NM_001206916, NM_001206915, NM_001177315, NM_001177314, NM_003010, NM_016834, NM_016835, NM_000245, NM_004721, NM_001973, NM_001127500, NM_014405, NM_001203251, NM_001203252, NM_001102669, NM_001193350, NM_002397, NM_021096, NM_016823, NM_002737, NM_001010942, NM_002738, NM_000718, NM_005206, NM_182690, NM_002732, NM_004635, NM_005207, NM_…	1209	294	8195	1.38333	0.0411366
KEGG_PATHWAY	hsa05135	Yersinia infection	32	1.08254	0.00848232	NM_017450, NM_001626, NM_173163, NM_173165, NM_014387, NM_002751, NM_002872, NM_006116, NM_002756, NM_003371, NM_003010, NM_198977, NM_012398, NM_182919, NM_001114172, NM_145803, NM_001113511, NM_001006932, NM_001113513, NM_001113512, NM_002468, NM_001014432, NM_001014431, NM_002745, NM_005417, NM_145735, NM_006990, NM_002072, NM_014800, NM_006113, NM_001195733, NM_001206480, NM_016823, NM_001206…	1209	137	8195	1.58326	0.0485654
KEGG_PATHWAY	hsa04211	Longevity regulating pathway	23	0.778078	0.00871046	NM_020761, NM_001626, NM_153499, NM_000875, NM_020983, NM_182898, NM_021116, NM_182899, NM_003629, NM_004379, NM_003565, NM_172216, NM_002732, NM_020546, NM_033360, NM_015270, NM_001205120, NM_012238, NM_001205122, NM_001205121, NM_201559, NM_005399, NM_001114172, NM_004904, NM_000368, NM_153500, NM_134442, NM_001205119, NM_001162427, NM_172226, NM_001455, NM_004985, NM_001162426, NM_001114, NM_0…	1209	89	8195	1.7517	0.0489126
KEGG_PATHWAY	hsa04391	Hippo signaling pathway - fly	19	0.64276	0.0110857	NM_001161662, NM_001161661, NM_002716, NM_173485, NM_001114978, NM_003404, NM_003722, NM_032023, NM_001042681, NM_001042682, NM_032521, NM_181828, NM_181829, NM_001193421, NM_016418, NM_014737, NM_181833, NM_021961, NM_181832, NM_000268, NM_181830, NM_002740, NM_001167672, NM_005578, NM_003214, NM_032283, NM_004747, NM_012102, NM_170774, NM_032510, NM_139323, NM_001167671, NM_014344, NM_001177562…	1209	70	8195	1.83983	0.0610758
KEGG_PATHWAY	hsa05032	Morphine addiction	23	0.778078	0.0113721	NM_002737, NM_002738, NM_020983, NM_021116, NM_000718, NM_002732, NM_000813, NM_001017998, NM_020546, NM_021911, NM_015270, NM_002082, NM_004041, NM_004485, NM_001098722, NM_001037340, NM_001098721, NM_001037341, NM_016953, NM_001004106, NM_052847, NM_001077197, NM_020251, NM_001619, NM_004961, NM_002069, NM_004983, NM_021629, NM_001114, NM_002600, NM_001037339, NM_001198664, NM_001077196, NM_005…	1209	91	8195	1.7132	0.0614936
KEGG_PATHWAY	hsa05212	Pancreatic cancer	20	0.67659	0.0125442	NM_001626, NM_003629, NM_001949, NM_002872, NM_004612, NM_005225, NM_138578, NM_005902, NM_001130916, NM_033360, NM_005901, NM_001191, NM_001135937, NM_002881, NM_001114172, NM_001003652, NM_001145306, NM_001145104, NM_005359, NM_004840, NM_004985, NM_006788, NM_001014432, NM_002227, NM_001014431, NM_001259, NM_001145102, NM_002745, NM_001145103, NM_003161, NM_005163, NM_004091	1209	76	8195	1.78377	0.0665985
KEGG_PATHWAY	hsa04071	Sphingolipid signaling pathway	28	0.947226	0.0129519	NM_000932, NM_002737, NM_000677, NM_001626, NM_000633, NM_021972, NM_001142602, NM_000911, NM_001010887, NM_002738, NM_002716, NM_180976, NM_001142601, NM_001184883, NM_003629, NM_002751, NM_002872, NM_033360, NM_002613, NM_005406, NM_001001938, NM_006246, NM_006245, NM_001114172, NM_180977, NM_182965, NM_001142413, NM_004863, NM_002069, NM_004985, NM_001014432, NM_001014431, NM_002745, NM_002072…	1209	119	8195	1.5949	0.0675351
KEGG_PATHWAY	hsa04912	GnRH signaling pathway	23	0.778078	0.0146496	NM_000932, NM_002737, NM_172173, NM_002738, NM_020983, NM_021116, NM_001184883, NM_213600, NM_001012763, NM_002751, NM_001222, NM_002732, NM_020546, NM_033360, NM_002756, NM_015270, NM_001204492, NM_002086, NM_003010, NM_145109, NM_198291, NM_015981, NM_006888, NM_172169, NM_203351, NM_004985, NM_001114, NM_002401, NM_000406, NM_002745, NM_171825, NM_005417, NM_002072, NM_004573, NM_203506, NM_17…	1209	93	8195	1.67636	0.0750471
KEGG_PATHWAY	hsa04919	Thyroid hormone signaling pathway	28	0.947226	0.0160598	NM_000932, NM_002737, NM_001626, NM_002957, NM_001527, NM_002738, NM_001142447, NM_001184883, NM_182811, NM_003629, NM_001145357, NM_001145358, NM_006534, NM_053002, NM_002732, NM_033360, NM_006516, NM_002613, NM_001174087, NM_170665, NM_001174088, NM_002660, NM_001114172, NM_152296, NM_198291, NM_004985, NM_001014432, NM_001014431, NM_001677, NM_001146156, NM_002745, NM_001678, NM_005417, NM_002…	1209	121	8195	1.56854	0.0808529
KEGG_PATHWAY	hsa04810	Regulation of actin cytoskeleton	45	1.52233	0.0165715	NM_017450, NM_000210, NM_018984, NM_002872, NM_022844, NM_001177315, NM_001177314, NM_003371, NM_002481, NM_033016, NM_198977, NM_001085454, NM_012398, NM_001114172, NM_001113511, NM_001145808, NM_001113513, NM_001113512, NM_153023, NM_001012418, NM_004720, NM_020638, NM_001146259, NM_004840, NM_001079818, NM_001144996, NM_001144997, NM_001079812, NM_003637, NM_002745, NM_001146258, NM_005219, NM…	1209	218	8195	1.3992	0.0820148
KEGG_PATHWAY	hsa05235	PD-L1 expression and PD-1 checkpoint pathway in cancer	22	0.744249	0.0173107	NM_173163, NM_001626, NM_173165, NM_003629, NM_182811, NM_018664, NM_001014989, NM_014387, NM_004555, NM_002751, NM_080548, NM_001014988, NM_014143, NM_080549, NM_001014987, NM_002831, NM_033360, NM_002756, NM_002660, NM_001172569, NM_182919, NM_001172568, NM_001114172, NM_001172567, NM_145803, NM_145109, NM_001172566, NM_000944, NM_005018, NM_203351, NM_004620, NM_004985, NM_002401, NM_002468, N…	1209	89	8195	1.67554	0.0842452
KEGG_PATHWAY	hsa00532	Glycosaminoglycan biosynthesis - chondroitin sulfate / dermatan sulfate	8	0.270636	0.019922	NM_007255, NM_001173982, NM_015892, NM_022166, NM_018641, NM_018413, NM_022167, NM_130468, NM_152889	1209	20	8195	2.71133	0.0953643
KEGG_PATHWAY	hsa04929	GnRH secretion	17	0.575101	0.0209138	NM_000932, NM_001505, NM_002737, NM_001626, NM_002738, NM_001184883, NM_003629, NM_033360, NM_001039966, NM_001166290, NM_004041, NM_170782, NM_001098201, NM_001114172, NM_020251, NM_004983, NM_004985, NM_001014432, NM_020897, NM_002249, NM_001014431, NM_002745, NM_000525, NM_002072, NM_001204087, NM_005163, NM_004573, NM_001003406, NM_021096	1209	64	8195	1.80049	0.0984973
KEGG_PATHWAY	hsa04370	VEGF signaling pathway	16	0.541272	0.0214718	NM_002737, NM_021972, NM_001142602, NM_001626, NM_002738, NM_001142601, NM_213600, NM_003629, NM_182811, NM_002751, NM_002872, NM_004635, NM_033360, NM_002660, NM_001114172, NM_000944, NM_182965, NM_198291, NM_004985, NM_001014432, NM_001014431, NM_147180, NM_002745, NM_005417, NM_005163, NM_001130691, NM_001130692	1209	59	8195	1.83819	0.0995203
KEGG_PATHWAY	hsa04917	Prolactin signaling pathway	18	0.608931	0.0232166	NM_001626, NM_001130040, NM_003629, NM_199293, NM_199292, NM_002751, NM_080867, NM_183001, NM_003029, NM_001202859, NM_033360, NM_145071, NM_003152, NM_013324, NM_201559, NM_002086, NM_014598, NM_000360, NM_001114172, NM_001130041, NM_199421, NM_198291, NM_001455, NM_004985, NM_001014432, NM_001014431, NM_001146156, NM_002745, NM_005417, NM_002093, NM_005163, NM_203506, NM_002198, NM_016848	1209	70	8195	1.743	0.105926
KEGG_PATHWAY	hsa04978	Mineral absorption	16	0.541272	0.0248557	NM_052934, NM_001142447, NM_000376, NM_001683, NM_001684, NM_080669, NM_001017535, NM_001017536, NM_138737, NM_003052, NM_014799, NM_001005918, NM_001130860, NM_001001331, NM_001001396, NM_001242366, NM_000343, NM_152296, NM_134325, NM_001677, NM_001678, NM_012069, NM_001682, NM_018646, NM_001001323, NM_000053, NM_001003841	1209	60	8195	1.80755	0.11166
KEGG_PATHWAY	hsa04550	Signaling pathways regulating pluripotency of stem cells	31	1.04871	0.026411	NM_000215, NM_001626, NM_002751, NM_006315, NM_001466, NM_005902, NM_005903, NM_001106, NM_005901, NM_001001419, NM_002086, NM_006522, NM_058238, NM_001395, NM_001114172, NM_002309, NM_001014432, NM_002227, NM_001014431, NM_002745, NM_145259, NM_032373, NM_203506, NM_003200, NM_030753, NM_001136139, NM_003507, NM_000875, NM_003629, NM_175767, NM_003502, NM_033360, NM_002184, NM_003396, NM_0011359…	1209	143	8195	1.46943	0.115387
KEGG_PATHWAY	hsa04520	Adherens junction	18	0.608931	0.0264757	NM_001034955, NM_017450, NM_001201404, NM_001034954, NM_000875, NM_001034957, NM_001034956, NM_001903, NM_001105244, NM_080548, NM_002872, NM_004612, NM_080549, NM_002831, NM_005902, NM_001130916, NM_001040000, NM_024991, NM_002827, NM_000245, NM_015385, NM_198291, NM_001145104, NM_005359, NM_006646, NM_002843, NM_001145102, NM_002745, NM_002845, NM_001145103, NM_005417, NM_006990, NM_001127500, …	1209	71	8195	1.71845	0.115387
KEGG_PATHWAY	hsa04150	mTOR signaling pathway	33	1.11637	0.0276838	NM_003507, NM_020761, NM_021135, NM_002737, NM_019058, NM_001626, NM_000875, NM_020840, NM_002738, NM_003629, NM_022783, NM_003565, NM_014683, NM_001466, NM_002336, NM_033360, NM_002613, NM_002086, NM_003396, NM_006522, NM_058238, NM_022372, NM_001114172, NM_000368, NM_001006932, NM_001199173, NM_001162427, NM_001199175, NM_004985, NM_001162426, NM_001199174, NM_001014432, NM_001163034, NM_033131…	1209	155	8195	1.44313	0.118878
KEGG_PATHWAY	hsa04310	Wnt signaling pathway	35	1.18403	0.0287415	NM_000932, NM_173163, NM_001184883, NM_173165, NM_001206998, NM_001222, NM_002872, NM_001466, NM_005902, NM_032173, NM_138959, NM_022802, NM_001204492, NM_006522, NM_058238, NM_003012, NM_000021, NM_001012614, NM_015981, NM_017763, NM_007318, NM_172169, NM_004573, NM_030753, NM_172170, NM_172171, NM_003507, NM_001328, NM_002737, NM_001329, NM_172173, NM_002738, NM_003707, NM_001136022, NM_004555,…	1209	167	8195	1.42061	0.121631
KEGG_PATHWAY	hsa04340	Hedgehog signaling pathway	15	0.507442	0.0295826	NM_001083603, NM_000633, NM_001083602, NM_016169, NM_001100390, NM_002732, NM_001142289, NM_004041, NM_005631, NM_015246, NM_033637, NM_001319, NM_020251, NM_003939, NM_001619, NM_000264, NM_002048, NM_004525, NM_001146156, NM_152558, NM_002093, NM_001142290, NM_001142291, NM_005160, NM_001083607, NM_001083606, NM_001083605, NM_001083604	1209	56	8195	1.81562	0.123402
KEGG_PATHWAY	hsa04024	cAMP signaling pathway	44	1.4885	0.0314393	NM_001626, NM_001142447, NM_020983, NM_021116, NM_001168319, NM_004379, NM_001222, NM_002872, NM_020546, NM_015270, NM_001177315, NM_001204492, NM_004382, NM_001177314, NM_003371, NM_005036, NM_001114172, NM_001001331, NM_007292, NM_152296, NM_015981, NM_134442, NM_172169, NM_002069, NM_000529, NM_001014432, NM_001037339, NM_001014431, NM_002745, NM_001001928, NM_012069, NM_001102669, NM_006113, …	1209	221	8195	1.34953	0.1293
KEGG_PATHWAY	hsa00900	Terpenoid backbone biosynthesis	8	0.270636	0.0336499	NM_001098272, NM_004508, NM_016297, NM_002130, NM_001130996, NM_020381, NM_006556, NM_002027, NM_000859, NM_012405	1209	22	8195	2.46485	0.136469
KEGG_PATHWAY	hsa04664	Fc epsilon RI signaling pathway	17	0.575101	0.0356971	NM_002737, NM_001626, NM_213600, NM_003629, NM_182811, NM_001014989, NM_014387, NM_002751, NM_002872, NM_001014988, NM_001014987, NM_033360, NM_002756, NM_002613, NM_003371, NM_002086, NM_003010, NM_002660, NM_001114172, NM_145109, NM_001079874, NM_004985, NM_001014432, NM_001014431, NM_002745, NM_005163, NM_031268, NM_203506, NM_006113, NM_001134398	1209	68	8195	1.69458	0.142788
KEGG_PATHWAY	hsa05224	Breast cancer	31	1.04871	0.0370914	NM_003507, NM_001626, NM_000875, NM_001130040, NM_003629, NM_001949, NM_006534, NM_005225, NM_183001, NM_001466, NM_002336, NM_003029, NM_003502, NM_001202859, NM_033360, NM_019074, NM_002086, NM_001174087, NM_003396, NM_001174088, NM_006522, NM_058238, NM_001114172, NM_001130041, NM_001145306, NM_020638, NM_004985, NM_014571, NM_002226, NM_001014432, NM_033131, NM_181050, NM_001014431, NM_001146…	1209	147	8195	1.42944	0.144563
KEGG_PATHWAY	hsa04922	Glucagon signaling pathway	24	0.811908	0.037131	NM_000932, NM_001626, NM_172173, NM_152245, NM_182898, NM_182899, NM_001184883, NM_004379, NM_001222, NM_002732, NM_020546, NM_006516, NM_001204492, NM_012238, NM_005036, NM_005399, NM_004904, NM_000944, NM_173354, NM_015981, NM_006888, NM_134442, NM_172169, NM_002862, NM_001014432, NM_001011666, NM_001014431, NM_147180, NM_001142498, NM_171825, NM_002072, NM_001001928, NM_005163, NM_006252, NM_0…	1209	107	8195	1.52037	0.144563
KEGG_PATHWAY	hsa05170	Human immunodeficiency virus 1 infection	42	1.42084	0.038173	NM_001626, NM_001166019, NM_173163, NM_173165, NM_002751, NM_002872, NM_006116, NM_032493, NM_001017998, NM_002756, NM_001191, NM_001098722, NM_001098721, NM_001114172, NM_145803, NM_052847, NM_002069, NM_002468, NM_001014432, NM_001014431, NM_002745, NM_172209, NM_003161, NM_002072, NM_145730, NM_016823, NM_002737, NM_000633, NM_002738, NM_001136022, NM_182811, NM_003629, NM_001025243, NM_001025…	1209	212	8195	1.34288	0.146665
KEGG_PATHWAY	hsa04361	Axon regeneration	23	0.778078	0.0394819	NM_000932, NM_001184883, NM_015310, NM_001242314, NM_002751, NM_001242317, NM_002732, NM_001346, NM_001347, NM_003648, NM_004418, NM_201559, NM_194313, NM_003010, NM_001394, NM_012455, NM_012199, NM_032289, NM_000021, NM_206909, NM_001080744, NM_001080745, NM_000245, NM_152879, NM_007318, NM_001455, NM_004721, NM_004822, NM_003161, NM_001127500, NM_002072, NM_057158, NM_006252, NM_004573	1209	102	8195	1.52845	0.149723
KEGG_PATHWAY	hsa04924	Renin secretion	17	0.575101	0.0403542	NM_000932, NM_020983, NM_001168319, NM_001184883, NM_000891, NM_004379, NM_002732, NM_015270, NM_001908, NM_001955, NM_000944, NM_147780, NM_147781, NM_000025, NM_147782, NM_147783, NM_000906, NM_006888, NM_134442, NM_002069, NM_147180, NM_001014797, NM_001118, NM_002072, NM_004573, NM_001199636, NM_001199635, NM_001130691, NM_001130692, NM_001199637	1209	69	8195	1.67002	0.15107
KEGG_PATHWAY	hsa00515	Mannose type O-glycan biosynthesis	8	0.270636	0.0424139	NM_174971, NM_174970, NM_024301, NM_174964, NM_174963, NM_001199172, NM_174966, NM_004854, NM_174965, NM_001039885, NM_013382, NM_174968, NM_174967, NM_174969, NM_006581, NM_144677, NM_006279, NM_030587, NM_003780, NM_198955, NM_002033, NM_001005417	1209	23	8195	2.35768	0.156061
KEGG_PATHWAY	hsa05210	Colorectal cancer	20	0.67659	0.0427565	NM_001626, NM_002872, NM_004612, NM_005902, NM_005901, NM_002086, NM_002881, NM_001114172, NM_001204106, NM_001204107, NM_001204108, NM_001014432, NM_001204109, NM_001014431, NM_002745, NM_003161, NM_203506, NM_000633, NM_003629, NM_001168, NM_001130916, NM_003502, NM_207003, NM_006538, NM_033360, NM_001204110, NM_001204111, NM_001204112, NM_138621, NM_001135937, NM_001003652, NM_138624, NM_00114…	1209	86	8195	1.57636	0.156061
KEGG_PATHWAY	hsa04151	PI3K-Akt signaling pathway	65	2.19892	0.0440802	NM_001626, NM_002957, NM_002716, NM_180976, NM_000495, NM_001982, NM_003404, NM_000418, NM_001017998, NM_001191, NM_006246, NM_006245, NM_180977, NM_001242462, NM_000368, NM_000245, NM_004720, NM_001199173, NM_134442, NM_001204106, NM_001199175, NM_001144996, NM_001455, NM_001204107, NM_001199174, NM_001144997, NM_001204108, NM_053055, NM_001204109, NM_003637, NM_001127500, NM_002392, NM_00100443…	1209	354	8195	1.24461	0.157243
KEGG_PATHWAY	hsa04011	MAPK signaling pathway - yeast	9	0.304465	0.0441573	NM_058004, NM_002737, NM_021961, NM_015141, NM_031268, NM_002650, NM_012398, NM_001195733, NM_002751, NM_003214, NM_002613, NM_002745	1209	28	8195	2.17875	0.157243
KEGG_PATHWAY	hsa00750	Vitamin B6 metabolism	4	0.135318	0.0451538	NM_058179, NM_021154, NM_003681, NM_018129, NM_020315	1209	6	8195	4.51889	0.158854
KEGG_PATHWAY	hsa04750	Inflammatory mediator regulation of TRP channels	22	0.744249	0.0462995	NM_000932, NM_002737, NM_172173, NM_002738, NM_020983, NM_021116, NM_001184883, NM_213600, NM_003629, NM_182811, NM_002751, NM_001222, NM_002732, NM_020546, NM_002756, NM_015270, NM_001204492, NM_002660, NM_147204, NM_001177431, NM_001114172, NM_001177433, NM_145109, NM_198291, NM_015981, NM_006888, NM_172169, NM_001114, NM_021625, NM_001167931, NM_171825, NM_005417, NM_002072, NM_004573, NM_0054…	1209	98	8195	1.52167	0.160946
KEGG_PATHWAY	hsa04270	Vascular smooth muscle contraction	28	0.947226	0.0529382	NM_000932, NM_002737, NM_002738, NM_020983, NM_001184883, NM_213600, NM_021116, NM_001168319, NM_024866, NM_005964, NM_002732, NM_022844, NM_182493, NM_020546, NM_005406, NM_015270, NM_002481, NM_032104, NM_198977, NM_032103, NM_198236, NM_199002, NM_004706, NM_001955, NM_001141945, NM_000906, NM_001012418, NM_006888, NM_002521, NM_001114, NM_001014797, NM_002745, NM_001613, NM_002072, NM_004573,…	1209	134	8195	1.41637	0.181858
KEGG_PATHWAY	hsa04350	TGF-beta signaling pathway	21	0.710419	0.0542984	NM_002716, NM_004612, NM_013372, NM_005902, NM_005903, NM_001106, NM_005901, NM_001001419, NM_001172624, NM_001172623, NM_001166287, NM_001166286, NM_001166289, NM_001166288, NM_002745, NM_003161, NM_145259, NM_001166283, NM_001177562, NM_001177563, NM_005380, NM_003741, NM_002499, NM_001130916, NM_005406, NM_206943, NM_001135937, NM_002023, NM_181809, NM_001191322, NM_001191323, NM_001003652, NM…	1209	94	8195	1.51431	0.184362
KEGG_PATHWAY	hsa04933	AGE-RAGE signaling pathway in diabetic complications	22	0.744249	0.0558859	NM_001845, NM_000932, NM_002737, NM_001626, NM_000633, NM_002738, NM_001168319, NM_001184883, NM_003629, NM_182811, NM_000495, NM_033380, NM_002751, NM_004612, NM_005902, NM_001130916, NM_033360, NM_005901, NM_003152, NM_001135937, NM_002660, NM_001114172, NM_001003652, NM_001955, NM_001145104, NM_005359, NM_004985, NM_001079812, NM_001014432, NM_001014431, NM_001145102, NM_002745, NM_005219, NM_…	1209	100	8195	1.49123	0.187571
KEGG_PATHWAY	hsa04721	Synaptic vesicle cycle	18	0.608931	0.0594992	NM_021575, NM_001184760, NM_004859, NM_001184761, NM_001184762, NM_052874, NM_000718, NM_001206931, NM_001076677, NM_001166695, NM_130811, NM_004069, NM_004068, NM_007096, NM_001005336, NM_001025205, NM_130841, NM_130840, NM_004408, NM_001080421, NM_001122848, NM_020632, NM_001122847, NM_001032221, NM_004888, NM_001030005, NM_001833, NM_004172, NM_014228, NM_004691, NM_003044, NM_003165, NM_00104…	1209	78	8195	1.56423	0.197429
KEGG_PATHWAY	hsa04720	Long-term potentiation	16	0.541272	0.0604241	NM_000932, NM_021135, NM_002737, NM_172173, NM_002738, NM_001010942, NM_021116, NM_001184883, NM_001222, NM_002732, NM_033360, NM_001204492, NM_015646, NM_000944, NM_001006932, NM_015981, NM_006888, NM_172169, NM_004985, NM_147180, NM_002745, NM_171825, NM_002072, NM_004573, NM_001130691, NM_172170, NM_001130692, NM_172171	1209	67	8195	1.61871	0.198245
KEGG_PATHWAY	hsa00562	Inositol phosphate metabolism	17	0.575101	0.0633423	NM_000932, NM_001159287, NM_001184883, NM_182811, NM_002651, NM_001567, NM_001198773, NM_001198774, NM_001198775, NM_002660, NM_012398, NM_001146260, NM_015040, NM_022755, NM_024779, NM_000365, NM_004686, NM_001146259, NM_001146258, NM_003559, NM_058004, NM_004573, NM_005540, NM_002650, NM_153050, NM_001195733, NM_153051, NM_018425, NM_021090, NM_025194	1209	73	8195	1.57852	0.205511
KEGG_PATHWAY	hsa04152	AMPK signaling pathway	25	0.845737	0.0699347	NM_001626, NM_002716, NM_180976, NM_003565, NM_004379, NM_000859, NM_004218, NM_012238, NM_201559, NM_006246, NM_005399, NM_006245, NM_001114172, NM_180977, NM_000368, NM_153500, NM_004566, NM_134442, NM_001455, NM_004567, NM_001014432, NM_001014431, NM_006549, NM_001145443, NM_001142498, NM_003161, NM_001130996, NM_004377, NM_001177562, NM_001177563, NM_020761, NM_153499, NM_000875, NM_152245, N…	1209	120	8195	1.41215	0.224406
KEGG_PATHWAY	hsa00512	Mucin type O-glycan biosynthesis	10	0.338295	0.0728605	NM_020156, NM_054110, NM_022479, NM_003033, NM_001199782, NM_001199781, NM_173344, NM_004751, NM_003774, NM_001168368, NM_198321, NM_138706	1209	36	8195	1.88287	0.231253
KEGG_PATHWAY	hsa05031	Amphetamine addiction	16	0.541272	0.0749412	NM_002737, NM_001077243, NM_172173, NM_001527, NM_002738, NM_182898, NM_182899, NM_199293, NM_199292, NM_004379, NM_001222, NM_002732, NM_015193, NM_001204492, NM_012238, NM_000360, NM_004904, NM_000944, NM_015981, NM_006888, NM_134442, NM_000829, NM_172169, NM_001011666, NM_147180, NM_001142498, NM_171825, NM_001044, NM_001130691, NM_172170, NM_001130692, NM_172171	1209	69	8195	1.57179	0.232796
KEGG_PATHWAY	hsa05211	Renal cell carcinoma	16	0.541272	0.0749412	NM_001626, NM_001010942, NM_003629, NM_007108, NM_005206, NM_033360, NM_006516, NM_005207, NM_003591, NM_002086, NM_006521, NM_033016, NM_001114172, NM_001198777, NM_015646, NM_001198778, NM_001198779, NM_002608, NM_000245, NM_004985, NM_001014432, NM_001014431, NM_002745, NM_001127500, NM_005163, NM_203506, NM_014862, NM_016823	1209	69	8195	1.57179	0.232796
KEGG_PATHWAY	hsa04390	Hippo signaling pathway	31	1.04871	0.0776013	NM_002716, NM_001903, NM_004612, NM_001126241, NM_001466, NM_001126240, NM_003404, NM_005902, NM_001206957, NM_001126242, NM_005427, NM_005901, NM_006522, NM_032521, NM_058238, NM_181828, NM_181829, NM_181833, NM_021961, NM_181832, NM_021120, NM_181830, NM_002740, NM_170714, NM_170713, NM_001204184, NM_170712, NM_001204185, NM_001204186, NM_001204187, NM_001204188, NM_001204189, NM_001177562, NM_…	1209	157	8195	1.3384	0.238522
KEGG_PATHWAY	hsa05207	Chemical carcinogenesis - receptor activation	40	1.35318	0.0802134	NM_001626, NM_002957, NM_020983, NM_021116, NM_000850, NM_000376, NM_004379, NM_005225, NM_020546, NM_019074, NM_015270, NM_002086, NM_005036, NM_001114172, NM_178422, NM_001006932, NM_000561, NM_134442, NM_002069, NM_000849, NM_000848, NM_001014432, NM_001014431, NM_002745, NM_005417, NM_003161, NM_001001928, NM_203506, NM_146421, NM_021135, NM_002737, NM_000633, NM_002738, NM_182898, NM_182899,…	1209	212	8195	1.27893	0.243982
KEGG_PATHWAY	hsa04510	Focal adhesion	38	1.28552	0.0858969	NM_001626, NM_018222, NM_001030055, NM_000210, NM_000495, NM_033380, NM_002872, NM_183001, NM_003371, NM_002481, NM_002086, NM_033016, NM_012398, NM_001114172, NM_000245, NM_001012418, NM_001079818, NM_001144996, NM_001144997, NM_001079812, NM_001014432, NM_001014431, NM_003637, NM_002745, NM_005219, NM_005417, NM_001127500, NM_203506, NM_006113, NM_001004439, NM_001195733, NM_016823, NM_00113439…	1209	201	8195	1.28148	0.258576
KEGG_PATHWAY	hsa04662	B cell receptor signaling pathway	18	0.608931	0.0876146	NM_173163, NM_001626, NM_002738, NM_173165, NM_003629, NM_004555, NM_004356, NM_080548, NM_002872, NM_080549, NM_002831, NM_001567, NM_033360, NM_003371, NM_002086, NM_001114172, NM_001079874, NM_000944, NM_004985, NM_001014432, NM_001014431, NM_001146156, NM_147180, NM_002745, NM_002093, NM_005163, NM_203506, NM_006113, NM_032415, NM_001130691, NM_001130692, NM_001134398	1209	82	8195	1.48793	0.259366
KEGG_PATHWAY	hsa04141	Protein processing in endoplasmic reticulum	33	1.11637	0.0879359	NM_152267, NM_172230, NM_001144, NM_001017957, NM_001017958, NM_001017956, NM_001171091, NM_002874, NM_001127697, NM_001127696, NM_030660, NM_006005, NM_015983, NM_025241, NM_001002862, NM_001202489, NM_182688, NM_203472, NM_004323, NM_001164780, NM_001164781, NM_001164782, NM_002743, NM_005186, NM_001001329, NM_001130991, NM_001164776, NM_025219, NM_000633, NM_001033503, NM_001164777, NM_019891,…	1209	171	8195	1.3081	0.259366
KEGG_PATHWAY	hsa00601	Glycosphingolipid biosynthesis - lacto and neolacto series	8	0.270636	0.0912611	NM_001038628, NM_174971, NM_174970, NM_174964, NM_174963, NM_174966, NM_004479, NM_174965, NM_174968, NM_174967, NM_174969, NM_033168, NM_033167, NM_006581, NM_003781, NM_006279, NM_030587, NM_003780, NM_002033, NM_033169, NM_003034, NM_002034, NM_001005417	1209	27	8195	2.00839	0.266482
KEGG_PATHWAY	hsa05100	Bacterial invasion of epithelial cells	17	0.575101	0.093895	NM_001201404, NM_001184760, NM_004859, NM_001184761, NM_001130040, NM_003629, NM_001903, NM_001184762, NM_005206, NM_001076677, NM_183001, NM_003029, NM_001202859, NM_005207, NM_001114172, NM_001130041, NM_007096, NM_001005336, NM_004408, NM_005717, NM_000245, NM_198291, NM_001039459, NM_004404, NM_005417, NM_001833, NM_006990, NM_001127500, NM_006155, NM_014800, NM_001098811, NM_001008491, NM_00…	1209	77	8195	1.49651	0.266496
KEGG_PATHWAY	hsa04611	Platelet activation	25	0.845737	0.0943749	NM_000932, NM_001626, NM_001010942, NM_020983, NM_001184883, NM_213600, NM_021116, NM_003629, NM_002751, NM_002732, NM_182493, NM_020546, NM_002558, NM_005406, NM_015270, NM_198977, NM_001114172, NM_015646, NM_199002, NM_004706, NM_001010855, NM_198291, NM_001012418, NM_002740, NM_002069, NM_001114, NM_001014432, NM_001014431, NM_002745, NM_005417, NM_002072, NM_005163, NM_004573, NM_000173	1209	124	8195	1.3666	0.266496
KEGG_PATHWAY	hsa04120	Ubiquitin mediated proteolysis	28	0.947226	0.0946976	NM_198183, NM_172230, NM_015277, NM_001160037, NM_001142289, NM_001160036, NM_004223, NM_007014, NM_015983, NM_199424, NM_001198777, NM_001198778, NM_001198779, NM_145803, NM_001001481, NM_018299, NM_001202489, NM_182688, NM_001033930, NM_005339, NM_001142290, NM_001144074, NM_002392, NM_005188, NM_001145161, NM_001142291, NM_017996, NM_001144969, NM_016263, NM_022066, NM_001144965, NM_001144966,…	1209	142	8195	1.33657	0.266496
KEGG_PATHWAY	hsa04730	Long-term depression	14	0.473613	0.0949165	NM_000932, NM_002737, NM_000875, NM_002738, NM_002716, NM_001184883, NM_213600, NM_001204214, NM_006658, NM_001204218, NM_033360, NM_004382, NM_001204213, NM_000620, NM_001145148, NM_002069, NM_004985, NM_001145123, NM_001145146, NM_002745, NM_001145147, NM_002072, NM_004573, NM_001177562, NM_001177563	1209	60	8195	1.58161	0.266496
KEGG_PATHWAY	hsa04727	GABAergic synapse	19	0.64276	0.0973153	NM_002737, NM_002738, NM_020983, NM_021116, NM_000718, NM_001206931, NM_002732, NM_000813, NM_001017998, NM_020546, NM_021911, NM_015270, NM_004485, NM_001098722, NM_001098721, NM_052847, NM_001122848, NM_001079870, NM_001122847, NM_001079871, NM_198291, NM_004961, NM_002069, NM_177977, NM_021629, NM_006226, NM_001114, NM_005417, NM_001198664, NM_003044	1209	89	8195	1.44706	0.270629

## Sheet: 140-3p wikipath
Category	Term		Count	%	PValue	Genes	List Total	Pop Hits	Pop Total	Fold Enrichment	FDR
WIKIPATHWAYS	WP437	EGF/EGFR signaling pathway	48	1.62382	5.36787e-06	NM_001134382, NM_213622, NM_004379, NM_005225, NM_183001, NM_005154, NM_004383, NM_003371, NM_002086, NM_001174087, NM_005157, NM_001174088, NM_004069, NM_198977, NM_002881, NM_004068, NM_001005336, NM_002747, NM_004408, NM_001006932, NM_015981, NM_134442, NM_203351, NM_002740, NM_006788, NM_001014432, NM_001973, NM_002227, NM_001014431, NM_002745, NM_005417, NM_003161, NM_005781, NM_003165, NM_2…	1193	163	7843	1.93596	0.00224756
WIKIPATHWAYS	WP4549	Fragile X syndrome	39	1.31935	7.36905e-06	NM_001184760, NM_004859, NM_001184761, NM_001184762, NM_005909, NM_004379, NM_183001, NM_000813, NM_004976, NM_021911, NM_001142685, NM_015193, NM_001177635, NM_001177636, NM_001177637, NM_001177638, NM_001177639, NM_002086, NM_004069, NM_004068, NM_000382, NM_022372, NM_001199944, NM_001005336, NM_001199943, NM_007096, NM_001177634, NM_004408, NM_000368, NM_015981, NM_001199173, NM_134442, NM_00…	1193	123	7843	2.0845	0.00224756
WIKIPATHWAYS	WP4806	EGFR tyrosine kinase inhibitor resistance	27	0.913396	0.000192227	NM_001626, NM_001982, NM_183001, NM_001177315, NM_001191, NM_001177314, NM_201559, NM_002086, NM_033016, NM_001114172, NM_181359, NM_000565, NM_000245, NM_001204106, NM_001455, NM_001204107, NM_001014432, NM_001204108, NM_002227, NM_001014431, NM_001204109, NM_002745, NM_005417, NM_003161, NM_001127500, NM_001102669, NM_203506, NM_002737, NM_000633, NM_000875, NM_002738, NM_001130040, NM_182811, …	1193	84	7843	2.11313	0.0347662
WIKIPATHWAYS	WP4321	Thermogenesis	32	1.08254	0.000227975	NM_001135155, NM_020983, NM_021116, NM_004379, NM_001146688, NM_002751, NM_020546, NM_002756, NM_015270, NM_002086, NM_005399, NM_001130420, NM_022372, NM_001135156, NM_000368, NM_001006932, NM_001199173, NM_134442, NM_001199175, NM_001199174, NM_004647, NM_003161, NM_139067, NM_203506, NM_014643, NM_004377, NM_001042555, NM_020761, NM_021135, NM_152245, NM_182898, NM_182899, NM_002732, NM_033360…	1193	108	7843	1.94791	0.0347662
WIKIPATHWAYS	WP673	ErbB signaling pathway	28	0.947226	0.000316072	NM_001626, NM_001136000, NM_001168236, NM_001222, NM_001982, NM_183001, NM_001168239, NM_001168237, NM_001168238, NM_001204492, NM_002086, NM_005157, NM_003010, NM_005158, NM_001114172, NM_015981, NM_172169, NM_001204106, NM_001204107, NM_001014432, NM_001204108, NM_001014431, NM_001204109, NM_002745, NM_005417, NM_003161, NM_002392, NM_203506, NM_005188, NM_016823, NM_172170, NM_172171, NM_00273…	1193	91	7843	2.02283	0.0385608
WIKIPATHWAYS	WP3668	Hypothesized pathways in pathogenesis of cardiovascular disease	12	0.405954	0.000542361	NM_001130040, NM_004612, NM_183001, NM_005902, NM_003029, NM_001130916, NM_001202859, NM_005901, NM_206943, NM_001135936, NM_001135937, NM_001195684, NM_001135934, NM_001195683, NM_001135935, NM_003298, NM_032447, NM_001130041, NM_001003652, NM_001166265, NM_001145104, NM_005359, NM_001166264, NM_001166266, NM_000627, NM_000428, NM_001145102, NM_002745, NM_001145103, NM_006475, NM_003243	1193	25	7843	3.15561	0.05514
WIKIPATHWAYS	WP5083	Neuroinflammation and glutamatergic signaling	38	1.28552	0.00066727	NM_000932, NM_001184883, NM_021116, NM_021154, NM_004379, NM_001204214, NM_001222, NM_004612, NM_001164550, NM_001166695, NM_001204218, NM_000418, NM_001164552, NM_005902, NM_032294, NM_001164553, NM_006516, NM_015193, NM_021956, NM_005901, NM_001204492, NM_001204213, NM_181359, NM_002309, NM_153500, NM_000841, NM_000565, NM_015981, NM_134442, NM_172169, NM_001014432, NM_001166247, NM_172206, NM_…	1193	144	7843	1.73485	0.0581478
WIKIPATHWAYS	WP1544	MicroRNAs in cardiomyocyte hypertrophy	29	0.981055	0.000828261	NM_001626, NM_000875, NM_002738, NM_001136022, NM_001168319, NM_003629, NM_175767, NM_006116, NM_001466, NM_002336, NM_182493, NM_002756, NM_002613, NM_145071, NM_005406, NM_002184, NM_013324, NM_003010, NM_001015053, NM_005474, NM_015401, NM_001114172, NM_145109, NM_002747, NM_001955, NM_000944, NM_002309, NM_006888, NM_002521, NM_001014432, NM_033131, NM_001014431, NM_001146156, NM_002745, NM_0…	1193	101	7843	1.88764	0.0631549
WIKIPATHWAYS	WP4666	Hepatitis B infection	39	1.31935	0.00129394	NM_000215, NM_001626, NM_173163, NM_173165, NM_004379, NM_002751, NM_004612, NM_006116, NM_003404, NM_005902, NM_002756, NM_020746, NM_005901, NM_002086, NM_003010, NM_001230, NM_182919, NM_001114172, NM_001199427, NM_145726, NM_145803, NM_145725, NM_134442, NM_001206524, NM_002468, NM_001014432, NM_002227, NM_001014431, NM_002745, NM_005417, NM_001183, NM_203506, NM_032977, NM_032976, NM_002737,…	1193	154	7843	1.66489	0.0779115
WIKIPATHWAYS	WP4239	Epithelial to mesenchymal transition in colorectal cancer	41	1.38701	0.00140496	NM_001626, NM_001307, NM_021991, NM_000495, NM_033380, NM_002751, NM_004612, NM_183001, NM_001466, NM_005902, NM_002756, NM_019074, NM_005901, NM_201279, NM_002086, NM_003010, NM_006522, NM_058238, NM_003298, NM_020390, NM_001114172, NM_145803, NM_001171653, NM_002428, NM_001185023, NM_001185022, NM_003872, NM_005610, NM_002226, NM_001014432, NM_003118, NM_001014431, NM_002745, NM_203506, NM_0022…	1193	165	7843	1.63358	0.0779115
WIKIPATHWAYS	WP3929	Chemokine signaling pathway	41	1.38701	0.00140496	NM_000932, NM_000215, NM_001626, NM_020983, NM_001184883, NM_021116, NM_005546, NM_002872, NM_183001, NM_002996, NM_001017998, NM_020546, NM_015270, NM_002082, NM_004383, NM_003371, NM_201559, NM_002086, NM_001098722, NM_001098721, NM_001114172, NM_052847, NM_001619, NM_002069, NM_001455, NM_001014432, NM_001014431, NM_002745, NM_014800, NM_004573, NM_203506, NM_002990, NM_006113, NM_001206480, N…	1193	165	7843	1.63358	0.0779115
WIKIPATHWAYS	WP481	Insulin signaling	40	1.35318	0.00162691	NM_001626, NM_021158, NM_002751, NM_002872, NM_183001, NM_002756, NM_006516, NM_201559, NM_002086, NM_006367, NM_003010, NM_024991, NM_001114172, NM_002747, NM_000368, NM_002827, NM_001006932, NM_015385, NM_203351, NM_002740, NM_004521, NM_001105530, NM_001455, NM_004721, NM_001014432, NM_001014431, NM_002745, NM_003161, NM_014601, NM_003165, NM_203506, NM_006434, NM_005188, NM_006795, NM_016823,…	1193	161	7843	1.63334	0.082701
WIKIPATHWAYS	WP1471	Target of rapamycin (TOR) signaling	14	0.473613	0.00217547	NM_020761, NM_004508, NM_002737, NM_019058, NM_000368, NM_003565, NM_001199173, NM_014683, NM_001162427, NM_001199175, NM_001162426, NM_000859, NM_001199174, NM_001014432, NM_001163034, NM_001014431, NM_000801, NM_001199786, NM_003161, NM_005163, NM_006252, NM_005399, NM_001130996, NM_022372	1193	37	7843	2.48753	0.0931836
WIKIPATHWAYS	WP3676	BDNF-TrkB signaling	13	0.439783	0.0022888	NM_001130040, NM_021116, NM_182811, NM_004379, NM_183001, NM_003029, NM_001202859, NM_033360, NM_015193, NM_002086, NM_001018066, NM_001018065, NM_002660, NM_001130041, NM_000368, NM_134442, NM_004621, NM_001162427, NM_004985, NM_001162426, NM_001014432, NM_001014431, NM_002745, NM_003161, NM_005163, NM_203506	1193	33	7843	2.58983	0.0931836
WIKIPATHWAYS	WP4223	Ras signaling	44	1.4885	0.0022914	NM_001626, NM_001136000, NM_014387, NM_001168236, NM_002872, NM_183001, NM_001168239, NM_001017998, NM_001206957, NM_001168237, NM_001168238, NM_001177315, NM_001191, NM_001177314, NM_002086, NM_005157, NM_005158, NM_001098722, NM_002881, NM_001098721, NM_015149, NM_001114172, NM_002868, NM_052847, NM_002507, NM_000245, NM_006788, NM_001014432, NM_001014431, NM_002745, NM_006989, NM_170714, NM_17…	1193	185	7843	1.56359	0.0931836
WIKIPATHWAYS	WP185	Integrin-mediated cell adhesion	28	0.947226	0.00289394	NM_001626, NM_000210, NM_002872, NM_183001, NM_002756, NM_022648, NM_004383, NM_003371, NM_002086, NM_024991, NM_002747, NM_001113511, NM_001145808, NM_015385, NM_001113513, NM_001113512, NM_001079818, NM_001144996, NM_001144997, NM_001014432, NM_001014431, NM_003637, NM_002745, NM_005417, NM_145735, NM_005186, NM_032578, NM_203506, NM_006434, NM_004055, NM_006113, NM_001004439, NM_016823, NM_001…	1193	104	7843	1.76997	0.110331
WIKIPATHWAYS	WP4923	Autophagy	12	0.405954	0.00320853	NM_020761, NM_016003, NM_022783, NM_003565, NM_003369, NM_001033520, NM_001205120, NM_001205122, NM_001205121, NM_005399, NM_022372, NM_017749, NM_001077198, NM_001136031, NM_001033518, NM_001033519, NM_001144912, NM_001199173, NM_001205119, NM_001199175, NM_001199174, NM_001163034, NM_001142673, NM_006395, NM_006252, NM_014741, NM_015610, NM_024085	1193	30	7843	2.62967	0.113435
WIKIPATHWAYS	WP35	G protein signaling pathways	26	0.879567	0.00334726	NM_000932, NM_002737, NM_002738, NM_020983, NM_001184883, NM_021116, NM_001164758, NM_001164759, NM_003488, NM_002732, NM_006738, NM_001017998, NM_020546, NM_033360, NM_002735, NM_015270, NM_004485, NM_001037340, NM_001098722, NM_198977, NM_001037341, NM_001098721, NM_144497, NM_199002, NM_004706, NM_000944, NM_052847, NM_002068, NM_006888, NM_002740, NM_002069, NM_004985, NM_001164760, NM_001114…	1193	95	7843	1.79925	0.113435
WIKIPATHWAYS	WP23	B cell receptor signaling pathway	26	0.879567	0.00519559	NM_173163, NM_173165, NM_001949, NM_004379, NM_002872, NM_183001, NM_002831, NM_003371, NM_002086, NM_012398, NM_002747, NM_015981, NM_134442, NM_001014432, NM_001014431, NM_002745, NM_203506, NM_005188, NM_001193350, NM_002397, NM_001195733, NM_032415, NM_001131005, NM_016823, NM_001134398, NM_002738, NM_001130040, NM_182811, NM_001145856, NM_004555, NM_004356, NM_080548, NM_005206, NM_080549, N…	1193	98	7843	1.74417	0.150571
WIKIPATHWAYS	WP2261	Glioblastoma signaling pathways	23	0.778078	0.00520995	NM_002737, NM_001626, NM_000875, NM_002738, NM_182811, NM_005225, NM_001982, NM_033360, NM_002756, NM_002613, NM_201559, NM_002086, NM_003010, NM_002660, NM_145109, NM_000368, NM_000245, NM_000267, NM_001145306, NM_198291, NM_002740, NM_001162427, NM_001455, NM_004985, NM_001162426, NM_001014432, NM_001014431, NM_001259, NM_002745, NM_005417, NM_001127500, NM_002392, NM_005163, NM_031268, NM_2035…	1193	83	7843	1.82176	0.150571
WIKIPATHWAYS	WP4874	CAMKK2 pathway	13	0.439783	0.00521172	NM_020761, NM_153499, NM_004379, NM_001204214, NM_001145853, NM_012063, NM_172216, NM_001204218, NM_012062, NM_012238, NM_005690, NM_006005, NM_001085454, NM_001204213, NM_001113511, NM_000368, NM_153500, NM_000620, NM_001113513, NM_001113512, NM_006888, NM_134442, NM_001162427, NM_172226, NM_001162426, NM_003899, NM_001163034, NM_014030, NM_001142498, NM_006549, NM_002745, NM_145735, NM_006037	1193	36	7843	2.37401	0.150571
WIKIPATHWAYS	WP4205	MET in type 1 papillary renal cell carcinoma	18	0.608931	0.00543045	NM_000215, NM_001626, NM_001010942, NM_001195639, NM_003629, NM_182811, NM_005206, NM_033360, NM_005207, NM_002086, NM_006521, NM_002660, NM_001114172, NM_015646, NM_000245, NM_198291, NM_004985, NM_001014432, NM_001014431, NM_002745, NM_005417, NM_001127500, NM_005163, NM_003162, NM_203506, NM_005543, NM_005188, NM_016823	1193	59	7843	2.00568	0.150571
WIKIPATHWAYS	WP536	Calcium regulation in cardiac cells	36	1.21786	0.00653424	NM_000932, NM_001206917, NM_020983, NM_001184883, NM_021116, NM_001164758, NM_001164759, NM_001222, NM_003404, NM_021954, NM_020546, NM_001206916, NM_001206915, NM_015270, NM_001199786, NM_001204492, NM_002082, NM_001098722, NM_001098721, NM_001195303, NM_001001331, NM_000721, NM_052847, NM_015981, NM_172169, NM_002069, NM_005613, NM_020435, NM_000725, NM_000801, NM_002072, NM_001001323, NM_17217…	1193	152	7843	1.55704	0.173299
WIKIPATHWAYS	WP49	IL-2 signaling pathway	14	0.473613	0.00748865	NM_000215, NM_000633, NM_001130040, NM_183001, NM_003029, NM_001202859, NM_005207, NM_145071, NM_001123067, NM_001123066, NM_003152, NM_013324, NM_201559, NM_002086, NM_001130041, NM_016834, NM_016835, NM_005910, NM_001455, NM_001014432, NM_002227, NM_001014431, NM_002745, NM_003161, NM_001203251, NM_001203252, NM_005163, NM_203506, NM_005188, NM_016841	1193	42	7843	2.19139	0.181808
WIKIPATHWAYS	WP4148	Splicing factor NOVA regulated synaptic proteins	14	0.473613	0.00748865	NM_004518, NM_172173, NM_001145658, NM_001127173, NM_001222, NM_002499, NM_003688, NM_001642, NM_175768, NM_001145657, NM_001962, NM_004437, NM_203342, NM_021956, NM_203343, NM_001204492, NM_001172624, NM_001172623, NM_002747, NM_021189, NM_001142276, NM_172169, NM_001126054, NM_172106, NM_002885, NM_172107, NM_001166247, NM_001166005, NM_172108, NM_001126055, NM_001014797, NM_001142278, NM_00116…	1193	42	7843	2.19139	0.181808
WIKIPATHWAYS	WP2583	T cell receptor and co-stimulatory signaling	11	0.372124	0.00802774	NM_101395, NM_000944, NM_002737, NM_182811, NM_019884, NM_006888, NM_005546, NM_005018, NM_080548, NM_080549, NM_002831, NM_130438, NM_001014432, NM_001146156, NM_001014431, NM_130436, NM_002093, NM_005163, NM_002660, NM_001396, NM_001130691, NM_001130692	1193	29	7843	2.49366	0.181808
WIKIPATHWAYS	WP366	TGF-beta signaling pathway	32	1.08254	0.00842549	NM_015277, NM_001145357, NM_001343, NM_001145358, NM_004612, NM_006116, NM_183001, NM_005902, NM_002756, NM_005901, NM_002086, NM_003010, NM_145803, NM_198253, NM_001171653, NM_002747, NM_000245, NM_003036, NM_001014432, NM_001014431, NM_002745, NM_005417, NM_001127500, NM_203506, NM_001193350, NM_003243, NM_002397, NM_001131005, NM_001144969, NM_001130040, NM_001144965, NM_001144966, NM_00114496…	1193	133	7843	1.58176	0.181808
WIKIPATHWAYS	WP1528	Physiological and pathological hypertrophy of the heart	10	0.338295	0.008587	NM_001955, NM_000944, NM_001136022, NM_002738, NM_001168319, NM_006888, NM_175767, NM_002751, NM_002756, NM_002745, NM_002184, NM_005400, NM_001190981, NM_001130691, NM_001130692, NM_145109	1193	25	7843	2.62967	0.181808
WIKIPATHWAYS	WP2267	Synaptic vesicle pathway	16	0.541272	0.00864333	NM_021575, NM_001184760, NM_004859, NM_001184761, NM_001184762, NM_018941, NM_052874, NM_000718, NM_012063, NM_001076677, NM_001166695, NM_012062, NM_130811, NM_021977, NM_005690, NM_004069, NM_004068, NM_007096, NM_001005336, NM_001025205, NM_004408, NM_001080421, NM_133499, NM_001032221, NM_001030005, NM_001833, NM_004172, NM_006950, NM_003165, NM_003081	1193	52	7843	2.02283	0.181808
WIKIPATHWAYS	WP26	S1P receptor signal transduction	10	0.338295	0.0113993	NM_000932, NM_002747, NM_001626, NM_021972, NM_001142602, NM_001142601, NM_001184883, NM_182965, NM_001142413, NM_002069, NM_001014432, NM_001014431, NM_002745, NM_004230, NM_005163, NM_001001938, NM_004573	1193	26	7843	2.52853	0.231786
WIKIPATHWAYS	WP127	IL-5 signaling pathway	13	0.439783	0.0130191	NM_000633, NM_001130040, NM_183001, NM_003029, NM_001202859, NM_033360, NM_001123067, NM_001123066, NM_003152, NM_201559, NM_002086, NM_001130041, NM_016834, NM_016835, NM_019884, NM_005910, NM_001455, NM_004985, NM_001014432, NM_002227, NM_001014431, NM_001146156, NM_002745, NM_002093, NM_003161, NM_001203251, NM_001203252, NM_005163, NM_203506, NM_016841	1193	40	7843	2.13661	0.256183
WIKIPATHWAYS	WP4746	Thyroid hormones production and peripheral downstream signaling effects	24	0.811908	0.0136874	NM_020464, NM_020761, NM_002957, NM_003466, NM_001164694, NM_001164695, NM_004635, NM_002086, NM_003594, NM_001144060, NM_022372, NM_022114, NM_000368, NM_000025, NM_198291, NM_000906, NM_203395, NM_001199173, NM_002521, NM_001162427, NM_001199175, NM_007117, NM_001162426, NM_001199174, NM_001163034, NM_001146156, NM_002745, NM_005417, NM_002093, NM_003161, NM_002392, NM_013953, NM_013952, NM_006…	1193	95	7843	1.66085	0.260915
WIKIPATHWAYS	WP304	Kit receptor signaling pathway	17	0.575101	0.0149625	NM_002737, NM_000633, NM_002738, NM_001130040, NM_182811, NM_080548, NM_005206, NM_080549, NM_183001, NM_002831, NM_003029, NM_001202859, NM_005207, NM_001123067, NM_001123066, NM_003152, NM_201559, NM_002086, NM_002660, NM_001130041, NM_016834, NM_016835, NM_198291, NM_005910, NM_001455, NM_001014432, NM_001014431, NM_002745, NM_005417, NM_003161, NM_001203251, NM_001203252, NM_005163, NM_203506…	1193	60	7843	1.86269	0.27267
WIKIPATHWAYS	WP2380	Brain-derived neurotrophic factor (BDNF) signaling pathway	33	1.11637	0.015198	NM_002959, NM_001386, NM_004379, NM_001205228, NM_183001, NM_003885, NM_000615, NM_003371, NM_201559, NM_002086, NM_016834, NM_001007156, NM_016835, NM_145803, NM_002507, NM_015981, NM_181351, NM_134442, NM_001204106, NM_001455, NM_001204107, NM_001014432, NM_001204108, NM_001014431, NM_001204109, NM_002745, NM_005417, NM_003161, NM_001203251, NM_001203252, NM_006950, NM_203506, NM_001193350, NM_…	1193	144	7843	1.50658	0.27267
WIKIPATHWAYS	WP3888	VEGFA-VEGFR2 signaling pathway	84	2.84168	0.0161713	NM_000932, NM_004859, NM_001184883, NM_001903, NM_152263, NM_002831, NM_022844, NM_001191, NM_003371, NM_005157, NM_003010, NM_004069, NM_001015053, NM_005271, NM_153500, NM_002827, NM_024756, NM_001199173, NM_134442, NM_003872, NM_001199175, NM_001455, NM_001199174, NM_001166005, NM_152536, NM_001166007, NM_005417, NM_002392, NM_004691, NM_001193350, NM_002397, NM_001130991, NM_016823, NM_005381…	1193	438	7843	1.2608	0.281842
WIKIPATHWAYS	WP3931	Embryonic stem cell pluripotency pathways	28	0.947226	0.0188363	NM_003507, NM_001626, NM_175767, NM_004114, NM_001466, NM_002336, NM_003502, NM_005903, NM_002756, NM_001001419, NM_002184, NM_002086, NM_003396, NM_006522, NM_033016, NM_058238, NM_001139498, NM_145109, NM_001139501, NM_002747, NM_000545, NM_001139502, NM_002309, NM_002608, NM_005359, NM_020638, NM_001014432, NM_033131, NM_181050, NM_002227, NM_001014431, NM_001146156, NM_002745, NM_002009, NM_0…	1193	119	7843	1.54687	0.319171
WIKIPATHWAYS	WP4255	Non-small cell lung cancer	19	0.64276	0.0198805	NM_000215, NM_002737, NM_001626, NM_002957, NM_002738, NM_003629, NM_182811, NM_001949, NM_005225, NM_001206957, NM_033360, NM_003152, NM_201559, NM_002086, NM_002660, NM_001114172, NM_001145306, NM_001455, NM_004985, NM_001014432, NM_001014431, NM_001259, NM_002745, NM_170714, NM_170713, NM_170712, NM_005163, NM_203506, NM_018947, NM_004091, NM_007182	1193	72	7843	1.73485	0.327759
WIKIPATHWAYS	WP364	IL-6 signaling pathway	13	0.439783	0.0231893	NM_001130040, NM_175767, NM_138578, NM_183001, NM_003029, NM_001202859, NM_001191, NM_002184, NM_002086, NM_003010, NM_001198, NM_001130041, NM_181359, NM_000565, NM_001014432, NM_002227, NM_001014431, NM_001146156, NM_002745, NM_002093, NM_003161, NM_005163, NM_203506, NM_002198, NM_001190981, NM_182907	1193	43	7843	1.98754	0.360936
WIKIPATHWAYS	WP3915	Angiopoietin-like protein 8 regulatory pathway	30	1.01488	0.0233099	NM_001626, NM_001013839, NM_002957, NM_002751, NM_183001, NM_002756, NM_006516, NM_201559, NM_006367, NM_005399, NM_003010, NM_022372, NM_001114172, NM_002747, NM_000368, NM_002827, NM_001006932, NM_001199173, NM_203351, NM_001105530, NM_001199175, NM_001455, NM_004721, NM_001199174, NM_001014432, NM_001014431, NM_002745, NM_003161, NM_005188, NM_016823, NM_015219, NM_020761, NM_021135, NM_001130…	1193	132	7843	1.49413	0.360936
WIKIPATHWAYS	WP1541	Energy metabolism	14	0.473613	0.0236679	NM_002957, NM_172173, NM_004379, NM_003201, NM_001222, NM_001204492, NM_012238, NM_201559, NM_005036, NM_005399, NM_001193349, NM_001193347, NM_001193348, NM_000944, NM_134442, NM_172169, NM_001455, NM_001146156, NM_147180, NM_001142498, NM_002093, NM_001001928, NM_006252, NM_001193350, NM_133263, NM_002397, NM_001131005, NM_001130691, NM_001172699, NM_172170, NM_001130692, NM_001172698, NM_172171	1193	48	7843	1.91747	0.360936
WIKIPATHWAYS	WP4577	Neurodegeneration with brain iron accumulation (NBIA) subtypes pathway	13	0.439783	0.0276174	NM_020761, NM_016003, NM_001031726, NM_022783, NM_003565, NM_001033520, NM_019096, NM_001205120, NM_001205122, NM_001205121, NM_001007098, NM_022372, NM_000368, NM_001136031, NM_001033518, NM_001144912, NM_001033519, NM_001199173, NM_001205119, NM_001162427, NM_001199175, NM_001162426, NM_001199174, NM_001163034, NM_001142673, NM_006395, NM_014741, NM_004992, NM_031448, NM_015610, NM_000096	1193	44	7843	1.94237	0.410893
WIKIPATHWAYS	WP2870	Extracellular vesicle-mediated signaling in recipient cells	10	0.338295	0.0297322	NM_000245, NM_001145104, NM_005359, NM_004612, NM_004985, NM_033131, NM_181050, NM_005902, NM_001014432, NM_001130916, NM_003502, NM_001014431, NM_033360, NM_001145102, NM_005901, NM_001145103, NM_001127500, NM_005163, NM_001135937, NM_001195684, NM_001195683, NM_003243, NM_001003652	1193	30	7843	2.19139	0.431825
WIKIPATHWAYS	WP3646	Hepatitis C and hepatocellular carcinoma	14	0.473613	0.0326135	NM_000634, NM_004612, NM_001168, NM_138578, NM_005902, NM_001130916, NM_001191, NM_003371, NM_002086, NM_181359, NM_001165931, NM_000545, NM_000565, NM_001034, NM_001145104, NM_005359, NM_001014432, NM_002227, NM_001014431, NM_001145102, NM_001145103, NM_001012271, NM_005163, NM_203506, NM_001012270, NM_004091, NM_001134398	1193	50	7843	1.84077	0.462657
WIKIPATHWAYS	WP3874	Canonical and non-canonical TGF-B signaling	7	0.236806	0.0336185	NM_002318, NM_001145104, NM_005359, NM_004612, NM_013372, NM_005902, NM_001130916, NM_001145102, NM_005901, NM_001145103, NM_032211, NM_001135937, NM_001191322, NM_001191323, NM_001003652	1193	17	7843	2.70702	0.466074
WIKIPATHWAYS	WP4298	Acute viral myocarditis	21	0.710419	0.0347088	NM_000337, NM_001136000, NM_001168319, NM_004379, NM_001204214, NM_024828, NM_002872, NM_001168236, NM_001204218, NM_001168239, NM_001168237, NM_001168238, NM_001177635, NM_001191, NM_001177636, NM_001177637, NM_001177638, NM_001177639, NM_005157, NM_005158, NM_001204213, NM_182919, NM_001177634, NM_016475, NM_017444, NM_134442, NM_001167575, NM_001014432, NM_002227, NM_001014431, NM_002745, NM_0…	1193	87	7843	1.58687	0.470498
WIKIPATHWAYS	WP3996	Ethanol effects on histone modifications	10	0.338295	0.0364304	NM_001527, NM_000254, NM_001076552, NM_018677, NM_000693, NM_018091, NM_001205207, NM_005957, NM_001098416, NM_006037, NM_001015053, NM_005474, NM_015401, NM_194255, NM_001242393	1193	31	7843	2.1207	0.476005
WIKIPATHWAYS	WP2355	Corticotropin-releasing hormone signaling pathway	22	0.744249	0.0370917	NM_002737, NM_000633, NM_002738, NM_001010942, NM_182811, NM_001113348, NM_001113347, NM_000497, NM_021991, NM_001113349, NM_004379, NM_004382, NM_002082, NM_004041, NM_002660, NM_001004106, NM_015646, NM_001026213, NM_020251, NM_015981, NM_001397, NM_134442, NM_001145148, NM_002740, NM_002069, NM_001014432, NM_001014431, NM_001146156, NM_001145146, NM_002745, NM_171825, NM_001145147, NM_002093, …	1193	93	7843	1.55518	0.476005
WIKIPATHWAYS	WP4539	Synaptic signaling pathways associated with autism spectrum disorder	14	0.473613	0.0378999	NM_020761, NM_001626, NM_000368, NM_003629, NM_000267, NM_001162427, NM_004985, NM_001162426, NM_001014432, NM_001163034, NM_001014431, NM_001146156, NM_033360, NM_002745, NM_015193, NM_002093, NM_003161, NM_005163, NM_006252, NM_005399, NM_001018066, NM_001018065, NM_001042492, NM_001114172	1193	51	7843	1.80468	0.476005
WIKIPATHWAYS	WP4698	Vitamin D-sensitive calcium signaling in depression	12	0.405954	0.0382364	NM_004519, NM_002957, NM_000633, NM_004518, NM_000402, NM_001080424, NM_018433, NM_000376, NM_001683, NM_001146688, NM_001684, NM_172106, NM_172107, NM_001017535, NM_002854, NM_172108, NM_001204824, NM_001017536, NM_001042351, NM_001682, NM_001001323, NM_001001331, NM_001001396	1193	41	7843	1.92415	0.476005
WIKIPATHWAYS	WP4533	Transcription co-factors SKI and SKIL protein partners	7	0.236806	0.0441348	NM_021961, NM_000267, NM_015265, NM_001172517, NM_001172509, NM_001042492, NM_004992, NM_015477, NM_001145357, NM_003036, NM_001145358, NM_003214	1193	18	7843	2.55663	0.524179
WIKIPATHWAYS	WP3850	Factors and pathways affecting insulin-like growth factor (IGF1)-Akt signaling	11	0.372124	0.0448762	NM_020761, NM_000875, NM_016475, NM_022783, NM_001145104, NM_001199173, NM_001199175, NM_001199174, NM_001163034, NM_005902, NM_001014432, NM_001146156, NM_001014431, NM_001145102, NM_001106, NM_005901, NM_001145103, NM_002093, NM_003161, NM_005163, NM_001098625, NM_001135937, NM_022372, NM_001003652	1193	37	7843	1.95449	0.524179
WIKIPATHWAYS	WP3298	Melatonin metabolism and effects	12	0.405954	0.0449535	NM_001955, NM_002737, NM_000104, NM_001168319, NM_001113348, NM_001025243, NM_001113347, NM_001025242, NM_015981, NM_001113349, NM_006888, NM_001397, NM_004620, NM_021117, NM_001146156, NM_001142498, NM_001569, NM_171825, NM_001127457, NM_012238, NM_002093, NM_016831, NM_145803	1193	42	7843	1.87834	0.524179
WIKIPATHWAYS	WP2032	Thyroid stimulating hormone (TSH) signaling pathway	17	0.575101	0.0455434	NM_000875, NM_001010942, NM_001145658, NM_004379, NM_003466, NM_005225, NM_001145657, NM_020546, NM_002756, NM_002613, NM_003594, NM_015646, NM_145109, NM_198291, NM_134442, NM_002069, NM_002885, NM_001014432, NM_002227, NM_001014431, NM_002745, NM_005417, NM_003161, NM_002072, NM_013953, NM_013952, NM_005163, NM_031268, NM_013992	1193	68	7843	1.64355	0.524179
WIKIPATHWAYS	WP4538	Regulatory circuits of the STAT3 signaling pathway	19	0.64276	0.0471151	NM_020761, NM_000215, NM_173064, NM_002738, NM_173065, NM_021798, NM_022783, NM_175767, NM_002751, NM_004418, NM_002184, NM_170743, NM_002186, NM_022372, NM_181359, NM_002747, NM_001242462, NM_000565, NM_181079, NM_198291, NM_001199173, NM_181078, NM_000629, NM_001199175, NM_001199174, NM_001163034, NM_002227, NM_002745, NM_005417, NM_005762, NM_001190981	1193	79	7843	1.58113	0.532226
WIKIPATHWAYS	WP289	Myometrial relaxation and contraction pathways	33	1.11637	0.0507358	NM_000932, NM_001206917, NM_020983, NM_001184883, NM_021116, NM_001164758, NM_001164759, NM_004379, NM_001204214, NM_001100, NM_001222, NM_003404, NM_001204218, NM_020546, NM_001206916, NM_001206915, NM_015270, NM_001204492, NM_004382, NM_002082, NM_001098722, NM_001098721, NM_001204213, NM_001195303, NM_052847, NM_015981, NM_134442, NM_172169, NM_005613, NM_001037339, NM_000725, NM_001613, NM_00…	1193	158	7843	1.37309	0.562706
WIKIPATHWAYS	WP4787	Osteoblast differentiation and related diseases	26	0.879567	0.0585649	NM_003507, NM_001083603, NM_002737, NM_001083602, NM_002738, NM_003629, NM_002751, NM_001466, NM_002336, NM_005903, NM_019074, NM_001001419, NM_003396, NM_005631, NM_006522, NM_058238, NM_001114172, NM_002747, NM_001010855, NM_019089, NM_000264, NM_005359, NM_002740, NM_002226, NM_033131, NM_002745, NM_002009, NM_145159, NM_005400, NM_002010, NM_030753, NM_001083607, NM_001083606, NM_001083605, N…	1193	120	7843	1.42441	0.592326
WIKIPATHWAYS	WP2038	Microtubule cytoskeleton regulation	13	0.439783	0.0591473	NM_002737, NM_005909, NM_001386, NM_001123067, NM_005406, NM_001123066, NM_005157, NM_007313, NM_016834, NM_007030, NM_016835, NM_198291, NM_005910, NM_001197293, NM_001079812, NM_001014432, NM_033131, NM_001014431, NM_001146156, NM_005219, NM_005417, NM_002093, NM_002072, NM_001203251, NM_001203252, NM_005163, NM_016841	1193	49	7843	1.74417	0.592326
WIKIPATHWAYS	WP286	IL-3 signaling pathway	13	0.439783	0.0591473	NM_000633, NM_001130040, NM_080548, NM_080549, NM_138578, NM_183001, NM_003404, NM_002831, NM_003029, NM_001202859, NM_005207, NM_001191, NM_003152, NM_002086, NM_001130041, NM_198291, NM_001014432, NM_002227, NM_001014431, NM_002745, NM_005417, NM_005163, NM_203506, NM_005188, NM_139323	1193	49	7843	1.74417	0.592326
WIKIPATHWAYS	WP5087	Malignant pleural mesothelioma	81	2.74019	0.0597482	NM_001626, NM_001903, NM_000495, NM_001100, NM_014143, NM_001466, NM_003404, NM_006516, NM_005399, NM_003010, NM_006522, NM_058238, NM_003012, NM_181828, NM_181829, NM_198253, NM_181833, NM_000368, NM_181832, NM_000245, NM_181830, NM_001012614, NM_001199173, NM_134442, NM_001199175, NM_001199174, NM_003118, NM_005417, NM_001613, NM_001127500, NM_002392, NM_003486, NM_030753, NM_020761, NM_0011300…	1193	447	7843	1.19129	0.592326
WIKIPATHWAYS	WP5046	NAD metabolism in oncogene-induced senescence and mitochondrial dysfunction-associated senescence	8	0.270636	0.0604239	NM_000402, NM_012241, NM_170706, NM_001242827, NM_006516, NM_001142498, NM_005746, NM_012238, NM_030593, NM_145899, NM_012237, NM_001193286, NM_001042351, NM_002131, NM_031244, NM_015039, NM_001193267, NM_145905, NM_145903, NM_145902, NM_145901	1193	24	7843	2.19139	0.592326
WIKIPATHWAYS	WP4674	Head and neck squamous cell carcinoma	18	0.608931	0.0611932	NM_020761, NM_019058, NM_001626, NM_000875, NM_001114978, NM_003300, NM_005225, NM_003722, NM_033360, NM_002613, NM_001199786, NM_006147, NM_001206696, NM_022372, NM_001199427, NM_145726, NM_198253, NM_145725, NM_000368, NM_001145306, NM_005359, NM_001199173, NM_001162427, NM_001199175, NM_004985, NM_001162426, NM_001199174, NM_001014432, NM_001163034, NM_001014431, NM_001259, NM_000801, NM_00516…	1193	76	7843	1.55704	0.592326
WIKIPATHWAYS	WP710	DNA damage response (only ATM dependent)	25	0.845737	0.0618265	NM_001626, NM_002872, NM_001126241, NM_183001, NM_001126240, NM_005902, NM_001126242, NM_005427, NM_201559, NM_002086, NM_005157, NM_006246, NM_006522, NM_058238, NM_001114172, NM_001204106, NM_001455, NM_001204107, NM_001014432, NM_001204108, NM_001014431, NM_001204109, NM_002745, NM_001204184, NM_001204185, NM_002392, NM_001204186, NM_001204187, NM_001204188, NM_203506, NM_001204189, NM_030753,…	1193	115	7843	1.42917	0.592326
WIKIPATHWAYS	WP1984	Integrated breast cancer pathway	32	1.08254	0.062065	NM_004379, NM_004612, NM_005225, NM_006116, NM_000859, NM_005901, NM_001177635, NM_012238, NM_001177636, NM_001177637, NM_001177638, NM_001177639, NM_001174087, NM_005157, NM_001174088, NM_002087, NM_001177634, NM_000368, NM_022336, NM_001113239, NM_134442, NM_004721, NM_001014432, NM_002227, NM_001014431, NM_002745, NM_001142498, NM_002392, NM_001130996, NM_001085366, NM_001085367, NM_001177640,…	1193	155	7843	1.35725	0.592326
WIKIPATHWAYS	WP3965	Lipid metabolism pathway	9	0.304465	0.0621457	NM_001626, NM_001164758, NM_001164759, NM_001076552, NM_018677, NM_001164760, NM_002732, NM_001164783, NM_001164761, NM_001014432, NM_001164762, NM_001014431, NM_002735, NM_006252, NM_005163, NM_005399, NM_000709, NM_016006, NM_001242393	1193	29	7843	2.04026	0.592326
WIKIPATHWAYS	WP3932	Focal adhesion: PI3K-Akt-mTOR-signaling pathway	58	1.96211	0.0641561	NM_001626, NM_002716, NM_180976, NM_001204214, NM_004218, NM_001204218, NM_000418, NM_001017998, NM_006516, NM_006246, NM_006245, NM_001204213, NM_001135911, NM_180977, NM_001242462, NM_000368, NM_000245, NM_004720, NM_004566, NM_001199173, NM_134442, NM_001199175, NM_001144996, NM_001455, NM_004567, NM_001199174, NM_001144997, NM_052880, NM_003637, NM_001145443, NM_001127500, NM_002392, NM_00100…	1193	309	7843	1.23399	0.596435
WIKIPATHWAYS	WP197	Cholesterol biosynthesis pathway	6	0.202977	0.0645323	NM_001098272, NM_004508, NM_001360, NM_002130, NM_001130996, NM_001163817, NM_006556, NM_000859, NM_001129765, NM_015922	1193	15	7843	2.62967	0.596435
WIKIPATHWAYS	WP51	Regulation of actin cytoskeleton	31	1.04871	0.0655871	NM_017450, NM_018984, NM_002872, NM_001177315, NM_001177314, NM_004383, NM_033016, NM_198977, NM_001085454, NM_012398, NM_001114172, NM_002747, NM_001113511, NM_001113513, NM_001113512, NM_020638, NM_001146259, NM_004840, NM_001079812, NM_002745, NM_001146258, NM_005219, NM_003559, NM_145735, NM_006990, NM_001102669, NM_001195733, NM_016823, NM_001201404, NM_001127190, NM_003629, NM_005964, NM_00…	1193	150	7843	1.35866	0.597136
WIKIPATHWAYS	WP706	Sudden infant death syndrome (SIDS) susceptibility pathways	33	1.11637	0.0676298	NM_000533, NM_001164758, NM_001164759, NM_004379, NM_001126241, NM_001166695, NM_001126240, NM_003404, NM_001126242, NM_002316, NM_005427, NM_001204136, NM_002505, NM_181359, NM_015141, NM_000565, NM_152296, NM_134442, NM_001204184, NM_001128834, NM_004172, NM_001204185, NM_004571, NM_001204142, NM_001204186, NM_001204143, NM_001204187, NM_001204188, NM_001204189, NM_003200, NM_001193350, NM_0023…	1193	162	7843	1.33919	0.606679
WIKIPATHWAYS	WP500	Glycogen synthesis and degradation	11	0.372124	0.0717596	NM_180976, NM_002716, NM_000189, NM_019884, NM_006888, NM_002862, NM_001146156, NM_002093, NM_006246, NM_006245, NM_001177562, NM_000294, NM_001177563, NM_000292, NM_180977, NM_025130, NM_001172432	1193	40	7843	1.8079	0.629087
WIKIPATHWAYS	WP3844	PI3K-AKT-mTOR signaling pathway and therapeutic opportunities	9	0.304465	0.0739324	NM_020761, NM_003629, NM_001167827, NM_003565, NM_001205119, NM_001455, NM_004985, NM_001163034, NM_001014432, NM_001146156, NM_001014431, NM_033360, NM_001142673, NM_001205120, NM_002093, NM_001205122, NM_001205121, NM_005163, NM_201559, NM_014741, NM_001114172, NM_007162	1193	30	7843	1.97225	0.629087
WIKIPATHWAYS	WP4941	GPR143 in melanocytes and retinal pigment epithelium cells	9	0.304465	0.0739324	NM_000932, NM_004041, NM_002072, NM_002738, NM_001184883, NM_004573, NM_020251, NM_002068, NM_134442, NM_004379, NM_002732, NM_020546	1193	30	7843	1.97225	0.629087
WIKIPATHWAYS	WP4263	Pancreatic adenocarcinoma pathway	20	0.67659	0.0742529	NM_001626, NM_003629, NM_001949, NM_002872, NM_004612, NM_005225, NM_138578, NM_005902, NM_001130916, NM_033360, NM_005901, NM_001191, NM_001135937, NM_002881, NM_001114172, NM_001003652, NM_001145306, NM_001145104, NM_005359, NM_004840, NM_004985, NM_006788, NM_001014432, NM_002227, NM_001014431, NM_001259, NM_001145102, NM_002745, NM_001145103, NM_003161, NM_005163, NM_004091	1193	89	7843	1.47734	0.629087
WIKIPATHWAYS	WP428	Wnt signaling	25	0.845737	0.0789104	NM_003507, NM_001328, NM_000932, NM_002737, NM_001329, NM_173163, NM_172173, NM_002738, NM_001136022, NM_001184883, NM_173165, NM_004555, NM_001222, NM_001466, NM_002336, NM_138959, NM_003502, NM_022802, NM_001204492, NM_006522, NM_058238, NM_003012, NM_001083914, NM_000944, NM_020335, NM_001012614, NM_015981, NM_172169, NM_033131, NM_181050, NM_147180, NM_001146156, NM_171825, NM_002093, NM_0010…	1193	118	7843	1.39284	0.652858
WIKIPATHWAYS	WP4535	Envelope proteins and their potential roles in EDMD physiopathology	12	0.405954	0.079703	NM_020983, NM_021116, NM_001198906, NM_005902, NM_020546, NM_033360, NM_015270, NM_005901, NM_002086, NM_001135937, NM_001198899, NM_001003652, NM_018253, NM_001145104, NM_005359, NM_139119, NM_004521, NM_139118, NM_001114, NM_004985, NM_001145102, NM_002745, NM_001145103, NM_139121, NM_203506, NM_001198902, NM_001198903, NM_001198904, NM_001198905, NM_001198900, NM_001198901	1193	46	7843	1.715	0.652858
WIKIPATHWAYS	WP2795	Cardiac hypertrophic response	14	0.473613	0.0825818	NM_002737, NM_001626, NM_000944, NM_006888, NM_004612, NM_001014432, NM_001130916, NM_001014431, NM_001146156, NM_002756, NM_002613, NM_002745, NM_002093, NM_005163, NM_001098416, NM_031268, NM_006037, NM_003010, NM_001015053, NM_005474, NM_015401, NM_001130691, NM_001130692, NM_145109	1193	57	7843	1.61471	0.652858
WIKIPATHWAYS	WP195	IL-1 signaling pathway	14	0.473613	0.0825818	NM_182811, NM_001025243, NM_001025242, NM_022442, NM_021255, NM_006116, NM_002756, NM_001569, NM_003010, NM_002660, NM_001172569, NM_001172568, NM_019009, NM_001172567, NM_145803, NM_145109, NM_001172566, NM_199144, NM_203351, NM_004620, NM_002401, NM_002468, NM_001032288, NM_001014432, NM_001014431, NM_021988, NM_002745, NM_001167931, NM_005163	1193	57	7843	1.61471	0.652858
WIKIPATHWAYS	WP1403	AMP-activated protein kinase (AMPK) signaling	16	0.541272	0.0833241	NM_020761, NM_001626, NM_153499, NM_152245, NM_003629, NM_000859, NM_172216, NM_002732, NM_032294, NM_005399, NM_001114172, NM_000368, NM_153500, NM_004566, NM_001162427, NM_172226, NM_001162426, NM_001014432, NM_001163034, NM_172206, NM_001014431, NM_172207, NM_006549, NM_001145443, NM_003161, NM_005163, NM_006252, NM_001130996, NM_133263, NM_004377, NM_020062, NM_001172699, NM_001172698	1193	68	7843	1.54687	0.652858
WIKIPATHWAYS	WP3594	Circadian rhythm genes	40	1.35318	0.0862305	NM_101395, NM_000458, NM_001200019, NM_001165923, NM_021116, NM_001172418, NM_001145357, NM_004379, NM_001145358, NM_052893, NM_003489, NM_021117, NM_130438, NM_130436, NM_005746, NM_001030015, NM_001127457, NM_012238, NM_006043, NM_005036, NM_001396, NM_001352, NM_016831, NM_001042603, NM_001007156, NM_182647, NM_002507, NM_134442, NM_004205, NM_152733, NM_001014797, NM_001033930, NM_001142498, …	1193	207	7843	1.27037	0.652858
WIKIPATHWAYS	WP382	MAPK signaling pathway	47	1.58999	0.0871715	NM_001626, NM_001206917, NM_173163, NM_173165, NM_002751, NM_002872, NM_004612, NM_006116, NM_001206916, NM_002756, NM_004418, NM_001206915, NM_001177315, NM_001177314, NM_002086, NM_003010, NM_001394, NM_033016, NM_001395, NM_016834, NM_016835, NM_145803, NM_000721, NM_020638, NM_005456, NM_004721, NM_001014432, NM_001973, NM_001014431, NM_000725, NM_002745, NM_014405, NM_001203251, NM_001203252…	1193	249	7843	1.24091	0.652858
WIKIPATHWAYS	WP4216	Chromosomal and microsatellite instability in colorectal cancer	17	0.575101	0.087357	NM_001626, NM_000633, NM_002872, NM_004612, NM_001168, NM_005902, NM_001130916, NM_003502, NM_207003, NM_006538, NM_033360, NM_005901, NM_001204110, NM_001204111, NM_001204112, NM_138621, NM_001135937, NM_002881, NM_001003652, NM_138624, NM_001145104, NM_005359, NM_138625, NM_138622, NM_001204106, NM_138623, NM_001204107, NM_004985, NM_001204108, NM_001014432, NM_181050, NM_001204109, NM_00101443…	1193	74	7843	1.51029	0.652858
WIKIPATHWAYS	WP581	EPO receptor signaling	8	0.270636	0.0878036	NM_001130040, NM_198291, NM_133177, NM_133178, NM_183001, NM_005704, NM_001014432, NM_003029, NM_001014431, NM_001202859, NM_002745, NM_145071, NM_005417, NM_003152, NM_005163, NM_013324, NM_002086, NM_203506, NM_001195001, NM_001130041	1193	26	7843	2.02283	0.652858
WIKIPATHWAYS	WP615	Senescence and autophagy in cancer	23	0.778078	0.0883964	NM_000633, NM_000875, NM_175767, NM_003565, NM_005225, NM_003369, NM_005902, NM_002756, NM_001205120, NM_001205122, NM_001205121, NM_002184, NM_145905, NM_022372, NM_145903, NM_145902, NM_145109, NM_017749, NM_145901, NM_181359, NM_000565, NM_001136031, NM_198291, NM_001144912, NM_001145104, NM_005359, NM_001199173, NM_001205119, NM_001199175, NM_001199174, NM_003118, NM_001146156, NM_001145102, …	1193	108	7843	1.40006	0.652858
WIKIPATHWAYS	WP138	Androgen receptor signaling pathway	20	0.67659	0.0888315	NM_002938, NM_001185010, NM_004379, NM_001145357, NM_005569, NM_001145358, NM_006534, NM_005902, NM_005406, NM_012238, NM_001174087, NM_001174088, NM_003298, NM_016733, NM_001011546, NM_198291, NM_134442, NM_001145104, NM_005359, NM_004323, NM_001185009, NM_001014432, NM_001014431, NM_001146156, NM_001142498, NM_001145102, NM_020338, NM_001145103, NM_005417, NM_002093, NM_007067, NM_001199158, NM…	1193	91	7843	1.44488	0.652858
WIKIPATHWAYS	WP560	TGF-beta receptor signaling	14	0.473613	0.0923448	NM_001031680, NM_004612, NM_005902, NM_001130916, NM_005903, NM_005901, NM_001199786, NM_001001419, NM_206943, NM_006521, NM_001195684, NM_001135937, NM_001195683, NM_014795, NM_001171653, NM_001003652, NM_002309, NM_001166265, NM_001145104, NM_005359, NM_003036, NM_001166264, NM_001166266, NM_000627, NM_002227, NM_000801, NM_001145102, NM_001145103, NM_004350, NM_003243, NM_001001420	1193	58	7843	1.58687	0.669083
WIKIPATHWAYS	WP254	Apoptosis	19	0.64276	0.0940237	NM_001114978, NM_001126241, NM_001126240, NM_003722, NM_001126242, NM_005427, NM_018063, NM_001191, NM_003010, NM_001230, NM_001199427, NM_145726, NM_145725, NM_001206524, NM_001204106, NM_001204107, NM_001204108, NM_001014432, NM_001204109, NM_001014431, NM_001204184, NM_001204185, NM_002392, NM_001204186, NM_001204187, NM_001204188, NM_001204189, NM_002198, NM_002199, NM_032977, NM_032976, NM_0…	1193	86	7843	1.45244	0.669083
WIKIPATHWAYS	WP2636	Common pathways underlying drug addiction	11	0.372124	0.0943298	NM_002737, NM_001077243, NM_001010942, NM_002738, NM_021116, NM_015981, NM_006888, NM_134442, NM_004379, NM_000829, NM_002069, NM_002732, NM_002745, NM_171825, NM_015646	1193	42	7843	1.72181	0.669083
WIKIPATHWAYS	WP363	Wnt signaling pathway	13	0.439783	0.097119	NM_001328, NM_002737, NM_002738, NM_000368, NM_001145306, NM_001012614, NM_019884, NM_001162427, NM_001162426, NM_002336, NM_001014432, NM_181050, NM_001014431, NM_001146156, NM_003502, NM_001259, NM_002745, NM_002093, NM_005163, NM_003200, NM_018425, NM_001136139	1193	53	7843	1.61254	0.679398
WIKIPATHWAYS	WP4331	Neovascularisation processes	10	0.338295	0.0980116	NM_002608, NM_001077401, NM_001145104, NM_004612, NM_003467, NM_005902, NM_001014432, NM_001130916, NM_005903, NM_001014431, NM_001145102, NM_002745, NM_019074, NM_005901, NM_001145103, NM_001001419, NM_005163, NM_001135937, NM_033016, NM_000020, NM_001008540, NM_001003652, NM_001001420	1193	37	7843	1.77681	0.679398

## Sheet: 223-3p KEGG
Category	Term		Count	%	PValue	Genes	List Total	Pop Hits	Pop Total	Fold Enrichment	FDR
KEGG_PATHWAY	hsa05200	Pathways in cancer	113	3.64046	0.000510666	NM_212535, NM_017412, NM_078487, NM_000418, NM_004464, NM_000880, NM_002026, NM_001204106, NM_001204107, NM_001204108, NM_001204109, NM_004327, NM_005658, NM_139068, NM_002392, NM_013953, NM_013952, NM_004333, NM_139069, NM_000314, NM_001527, NM_002738, NM_015376, NM_021574, NM_001401, NM_006538, NM_005207, NM_004360, NM_145866, NM_001174067, NM_003393, NM_002184, NM_001174065, NM_004485, NM_0011…	1296	531	8195	1.34564	0.0874381
KEGG_PATHWAY	hsa04713	Circadian entrainment	29	0.934278	0.000774754	NM_001167625, NM_001164757, NM_212535, NM_001083620, NM_004379, NM_001204214, NM_001099733, NM_001129830, NM_001204218, NM_001129831, NM_000857, NM_015192, NM_001167624, NM_000856, NM_002239, NM_001167623, NM_001129834, NM_001129835, NM_001129832, NM_001129833, NM_001129838, NM_001129839, NM_001129836, NM_001098722, NM_014697, NM_001129837, NM_001098721, NM_001204213, NM_016831, NM_001083619, NM_…	1296	97	8195	1.89047	0.0874381
KEGG_PATHWAY	hsa04931	Insulin resistance	31	0.998711	0.00102494	NM_001081686, NM_181504, NM_212535, NM_004379, NM_005544, NM_002752, NM_003645, NM_002834, NM_006242, NM_005036, NM_001114172, NM_194071, NM_001242466, NM_181673, NM_134442, NM_014496, NM_181672, NM_002862, NM_139068, NM_003161, NM_001001928, NM_139069, NM_003749, NM_181524, NM_000314, NM_004958, NM_181523, NM_002738, NM_182898, NM_182899, NM_003629, NM_021176, NM_002015, NM_024607, NM_002613, NM…	1296	108	8195	1.81502	0.0874381
KEGG_PATHWAY	hsa04360	Axon guidance	46	1.48196	0.00108619	NM_181504, NM_003728, NM_001170637, NM_017412, NM_001142287, NM_001386, NM_002673, NM_021914, NM_182472, NM_002313, NM_001128620, NM_002834, NM_138638, NM_006720, NM_032642, NM_014850, NM_005233, NM_001172624, NM_001172623, NM_001114172, NM_020796, NM_001145845, NM_001242466, NM_018212, NM_015981, NM_003873, NM_002069, NM_133631, NM_002941, NM_033389, NM_033668, NM_001198965, NM_001198966, NM_004…	1296	182	8195	1.5982	0.0874381
KEGG_PATHWAY	hsa04710	Circadian rhythm	13	0.418814	0.00173154	NM_152221, NM_004379, NM_134442, NM_006930, NM_004898, NM_001894, NM_022817, NM_021117, NM_002943, NM_001127457, NM_170679, NM_003592, NM_134260, NM_006251, NM_134261, NM_006252, NM_030762, NM_134262, NM_003670, NM_016831, NM_206907	1296	31	8195	2.65171	0.0898743
KEGG_PATHWAY	hsa04120	Ubiquitin mediated proteolysis	37	1.19201	0.00207459	NM_001242374, NM_001242375, NM_001145713, NM_001145714, NM_005500, NM_001160037, NM_001204857, NM_001204858, NM_001204859, NM_001160036, NM_015391, NM_015983, NM_000381, NM_145803, NM_015902, NM_001001481, NM_018299, NM_001204863, NM_001242546, NM_001204864, NM_001242547, NM_001242548, NM_153348, NM_006154, NM_170679, NM_002392, NM_031483, NM_001204860, NM_001204861, NM_005188, NM_001204862, NM_0…	1296	142	8195	1.64762	0.0898743
KEGG_PATHWAY	hsa04550	Signaling pathways regulating pluripotency of stem cells	37	1.19201	0.00236164	NM_024865, NM_181504, NM_005905, NM_017412, NM_002310, NM_006315, NM_001106, NM_005900, NM_005901, NM_001127217, NM_001127612, NM_004185, NM_001128429, NM_006885, NM_032642, NM_001114172, NM_023105, NM_001616, NM_023106, NM_020159, NM_001242466, NM_001128430, NM_145259, NM_032373, NM_001199770, NM_005221, NM_023110, NM_181524, NM_000875, NM_001604, NM_181523, NM_000038, NM_003629, NM_015850, NM_1…	1296	143	8195	1.6361	0.0898743
KEGG_PATHWAY	hsa04151	PI3K-Akt signaling pathway	77	2.48067	0.00244633	NM_002716, NM_002719, NM_001982, NM_005544, NM_003404, NM_000418, NM_145690, NM_003406, NM_012479, NM_004464, NM_001197320, NM_000368, NM_194071, NM_001178130, NM_001242466, NM_001178131, NM_182763, NM_000880, NM_000088, NM_134442, NM_002026, NM_001204106, NM_001455, NM_001204107, NM_001204108, NM_001204109, NM_000800, NM_002392, NM_001177562, NM_001199859, NM_001177563, NM_181524, NM_019058, NM_…	1296	354	8195	1.37541	0.0898743
KEGG_PATHWAY	hsa04015	Rap1 signaling pathway	50	1.61082	0.00251202	NM_212535, NM_033181, NM_015192, NM_194456, NM_005312, NM_194455, NM_004464, NM_194454, NM_001085458, NM_001085459, NM_001075099, NM_001178130, NM_001242466, NM_018212, NM_001178131, NM_001331, NM_001206888, NM_001206887, NM_001206889, NM_005813, NM_000800, NM_001206884, NM_001206883, NM_004333, NM_001206886, NM_006113, NM_001206885, NM_015059, NM_001199859, NM_181524, NM_181523, NM_016340, NM_00…	1296	210	8195	1.50555	0.0898743
KEGG_PATHWAY	hsa05218	Melanoma	22	0.708763	0.00293821	NM_181504, NM_001184967, NM_001199742, NM_001199741, NM_033137, NM_033136, NM_004464, NM_001114172, NM_198178, NM_198177, NM_023105, NM_000248, NM_023106, NM_001242466, NM_001178130, NM_001178131, NM_001259, NM_000800, NM_002392, NM_033143, NM_004333, NM_023110, NM_181524, NM_000314, NM_181523, NM_000875, NM_001924, NM_003629, NM_015850, NM_003862, NM_005247, NM_001963, NM_033360, NM_004360, NM_0…	1296	72	8195	1.93212	0.0946103
KEGG_PATHWAY	hsa01521	EGFR tyrosine kinase inhibitor resistance	23	0.740979	0.00441968	NM_181504, NM_212535, NM_001982, NM_002039, NM_201559, NM_001114172, NM_001242466, NM_001178130, NM_001178131, NM_001204106, NM_001204107, NM_001455, NM_001204108, NM_001204109, NM_003161, NM_004333, NM_001130678, NM_001130679, NM_181524, NM_000314, NM_004958, NM_181523, NM_000633, NM_000875, NM_002738, NM_001968, NM_003629, NM_207123, NM_001963, NM_207003, NM_006538, NM_033360, NM_001204110, NM_…	1296	79	8195	1.84096	0.117449
KEGG_PATHWAY	hsa04024	cAMP signaling pathway	51	1.64304	0.00443402	NM_001167625, NM_001168319, NM_001099733, NM_001079846, NM_001167624, NM_001142564, NM_001167623, NM_005036, NM_007292, NM_000922, NM_000369, NM_000923, NM_194071, NM_001242466, NM_015981, NM_002662, NM_134442, NM_139068, NM_007325, NM_004333, NM_006113, NM_139069, NM_000492, NM_181524, NM_181523, NM_000956, NM_000794, NM_000719, NM_002576, NM_005845, NM_000834, NM_000833, NM_001197222, NM_001197…	1296	221	8195	1.45922	0.117449
KEGG_PATHWAY	hsa04371	Apelin signaling pathway	35	1.12758	0.00501763	NM_001901, NM_000214, NM_001204214, NM_003047, NM_004612, NM_001204218, NM_015192, NM_000930, NM_005901, NM_033011, NM_001098722, NM_001098721, NM_001204213, NM_001171894, NM_000922, NM_052847, NM_001012418, NM_002069, NM_022818, NM_003161, NM_001085481, NM_005587, NM_033429, NM_021097, NM_004958, NM_182734, NM_018841, NM_005920, NM_001130916, NM_033360, NM_004360, NM_005011, NM_004485, NM_001135…	1296	139	8195	1.5922	0.117449
KEGG_PATHWAY	hsa04724	Glutamatergic synapse	30	0.966495	0.00510647	NM_001167625, NM_212535, NM_001083620, NM_001033044, NM_133266, NM_001166695, NM_001129830, NM_001129831, NM_015192, NM_001167624, NM_002239, NM_001167623, NM_001129834, NM_001129835, NM_001206670, NM_001129832, NM_001129833, NM_001129838, NM_001129839, NM_001129836, NM_001098722, NM_001129837, NM_001098721, NM_018976, NM_001083619, NM_000842, NM_052847, NM_001195728, NM_181874, NM_002662, NM_002…	1296	114	8195	1.66403	0.117449
KEGG_PATHWAY	hsa04810	Regulation of actin cytoskeleton	50	1.61082	0.00550239	NM_181504, NM_000210, NM_003047, NM_021914, NM_000738, NM_001128620, NM_138638, NM_001024936, NM_001024935, NM_002480, NM_001024934, NM_033137, NM_033136, NM_004464, NM_012398, NM_001114172, NM_023105, NM_023106, NM_001113513, NM_001178130, NM_001242466, NM_018212, NM_001178131, NM_001012418, NM_002026, NM_001079818, NM_001112706, NM_000800, NM_003559, NM_033143, NM_004333, NM_006113, NM_033389, …	1296	218	8195	1.4503	0.118118
KEGG_PATHWAY	hsa04068	FoxO signaling pathway	33	1.06314	0.00649796	NM_004936, NM_001081686, NM_181504, NM_152221, NM_004612, NM_005544, NM_002752, NM_078487, NM_005627, NM_001079846, NM_001199742, NM_001199741, NM_201559, NM_001114172, NM_006282, NM_004380, NM_001242463, NM_148177, NM_001178130, NM_001242466, NM_001178131, NM_001204106, NM_001894, NM_001455, NM_001204107, NM_001204108, NM_033670, NM_001204109, NM_033031, NM_000448, NM_139068, NM_002392, NM_05822…	1296	131	8195	1.59289	0.127
KEGG_PATHWAY	hsa04910	Insulin signaling pathway	34	1.09536	0.00721859	NM_001081686, NM_181504, NM_005544, NM_002752, NM_006242, NM_005312, NM_024991, NM_198973, NM_001114172, NM_199421, NM_001135553, NM_000922, NM_000368, NM_015385, NM_001242466, NM_002862, NM_005539, NM_139068, NM_003161, NM_006434, NM_004333, NM_005188, NM_003684, NM_001130678, NM_139069, NM_001130679, NM_033429, NM_000292, NM_003749, NM_001034955, NM_181524, NM_001034954, NM_004958, NM_181523, N…	1296	137	8195	1.56929	0.127
KEGG_PATHWAY	hsa05215	Prostate cancer	26	0.837629	0.00749378	NM_181504, NM_004379, NM_005348, NM_001079846, NM_000930, NM_033011, NM_001114172, NM_004380, NM_023105, NM_023106, NM_194071, NM_001178130, NM_001242466, NM_001178131, NM_001174094, NM_134442, NM_001174095, NM_001174093, NM_002392, NM_030751, NM_004454, NM_001174096, NM_004333, NM_023110, NM_181524, NM_000633, NM_000875, NM_000314, NM_004958, NM_181523, NM_182898, NM_182899, NM_003629, NM_015850…	1296	97	8195	1.69491	0.127
KEGG_PATHWAY	hsa04070	Phosphatidylinositol signaling system	26	0.837629	0.00749378	NM_181524, NM_000314, NM_181523, NM_002738, NM_181504, NM_182734, NM_003629, NM_018323, NM_212535, NM_001178088, NM_001346, NM_015192, NM_003647, NM_014216, NM_004685, NM_012398, NM_002221, NM_001128928, NM_001114172, NM_001080744, NM_001080745, NM_001031733, NM_001242466, NM_003818, NM_006888, NM_004686, NM_001142593, NM_005539, NM_002645, NM_003898, NM_003559, NM_002194, NM_001263, NM_005540, N…	1296	97	8195	1.69491	0.127
KEGG_PATHWAY	hsa00670	One carbon pool by folate	9	0.289948	0.00808179	NM_015440, NM_000254, NM_001144978, NM_001242767, NM_001242768, NM_005957, NM_176815, NM_006441, NM_001199760, NM_000791, NM_001195643, NM_175085, NM_001199758	1296	20	8195	2.84549	0.130117
KEGG_PATHWAY	hsa05226	Gastric cancer	36	1.15979	0.00870283	NM_004936, NM_181504, NM_001903, NM_017412, NM_004612, NM_078487, NM_002039, NM_005901, NM_001199742, NM_001199741, NM_004185, NM_145203, NM_032642, NM_033137, NM_033136, NM_004464, NM_001114172, NM_001025105, NM_001178130, NM_001242466, NM_001178131, NM_001892, NM_000800, NM_003161, NM_033143, NM_004333, NM_181524, NM_000633, NM_004958, NM_181523, NM_000038, NM_001924, NM_003629, NM_003862, NM_0…	1296	149	8195	1.52778	0.130514
KEGG_PATHWAY	hsa05031	Amphetamine addiction	20	0.64433	0.00891712	NM_000898, NM_001167625, NM_212535, NM_001083620, NM_004379, NM_001129830, NM_001129831, NM_001167624, NM_001167623, NM_001129834, NM_001129835, NM_001129832, NM_001129833, NM_001129838, NM_001129839, NM_001129836, NM_001129837, NM_001083619, NM_001190892, NM_194071, NM_015981, NM_134442, NM_001129841, NM_001129842, NM_001129840, NM_001129846, NM_001129843, NM_001129844, NM_007325, NM_033429, NM_…	1296	69	8195	1.83284	0.130514
KEGG_PATHWAY	hsa04140	Autophagy - animal	34	1.09536	0.0112392	NM_001202516, NM_001202515, NM_181504, NM_005544, NM_014781, NM_002752, NM_003369, NM_001202519, NM_001202518, NM_001202517, NM_004782, NM_001114172, NM_001083617, NM_145803, NM_000368, NM_001242466, NM_001127183, NM_022818, NM_003879, NM_139068, NM_003161, NM_001085481, NM_017919, NM_139069, NM_021090, NM_003749, NM_181524, NM_019058, NM_000633, NM_000875, NM_000314, NM_004958, NM_181523, NM_003…	1296	141	8195	1.52477	0.149864
KEGG_PATHWAY	hsa04390	Hippo signaling pathway	37	1.19201	0.0115971	NM_001901, NM_002716, NM_015472, NM_001903, NM_017412, NM_152221, NM_133265, NM_004612, NM_001168278, NM_003404, NM_145690, NM_003406, NM_005900, NM_005901, NM_012479, NM_004185, NM_032642, NM_033137, NM_033136, NM_021961, NM_177532, NM_001142699, NM_001206769, NM_014572, NM_001894, NM_000800, NM_004690, NM_001177562, NM_001177563, NM_001142702, NM_198086, NM_000038, NM_001142700, NM_001364, NM_1…	1296	157	8195	1.49021	0.149864
KEGG_PATHWAY	hsa04014	Ras signaling pathway	51	1.64304	0.0116354	NM_212535, NM_002039, NM_002834, NM_005158, NM_004464, NM_001178130, NM_001242466, NM_001178131, NM_002662, NM_001143820, NM_000800, NM_139068, NM_139069, NM_001199859, NM_181524, NM_181523, NM_002738, NM_015376, NM_002576, NM_207123, NM_000834, NM_000833, NM_001174067, NM_001174065, NM_001134407, NM_004485, NM_001174066, NM_001174063, NM_001174064, NM_001007097, NM_139070, NM_001004426, NM_00103…	1296	232	8195	1.39004	0.149864
KEGG_PATHWAY	hsa04728	Dopaminergic synapse	32	1.03093	0.0130546	NM_000898, NM_001167625, NM_001165964, NM_002716, NM_212535, NM_001202435, NM_001083620, NM_002719, NM_001161725, NM_004379, NM_002752, NM_004898, NM_001129830, NM_001129831, NM_015192, NM_001167624, NM_002239, NM_001165963, NM_001167623, NM_001129834, NM_001129835, NM_001129832, NM_001129833, NM_001129838, NM_001129839, NM_001129836, NM_001098722, NM_001129837, NM_001098721, NM_001083619, NM_052…	1296	132	8195	1.53292	0.161401
KEGG_PATHWAY	hsa04213	Longevity regulating pathway - multiple species	18	0.579897	0.0135336	NM_181524, NM_003749, NM_004958, NM_181523, NM_000875, NM_001527, NM_181504, NM_003629, NM_000454, NM_021979, NM_002015, NM_005544, NM_033360, NM_201559, NM_001114172, NM_206907, NM_001242466, NM_001455, NM_004985, NM_002524, NM_003161, NM_004096, NM_006251, NM_006252, NM_004036	1296	62	8195	1.8358	0.161401
KEGG_PATHWAY	hsa05100	Bacterial invasion of epithelial cells	21	0.676546	0.0144369	NM_181524, NM_212476, NM_181523, NM_181504, NM_212478, NM_003629, NM_001903, NM_015595, NM_002211, NM_003941, NM_005721, NM_002039, NM_207123, NM_005207, NM_004360, NM_001024936, NM_001024935, NM_001024934, NM_001114172, NM_212482, NM_001136127, NM_015569, NM_001190996, NM_052838, NM_001242466, NM_015146, NM_001039459, NM_133376, NM_004389, NM_002026, NM_001753, NM_003931, NM_001164883, NM_006409…	1296	77	8195	1.72454	0.166024
KEGG_PATHWAY	hsa05213	Endometrial cancer	17	0.54768	0.0153836	NM_181524, NM_000314, NM_181523, NM_000038, NM_001924, NM_181504, NM_003629, NM_001903, NM_001963, NM_001127510, NM_033360, NM_002613, NM_004360, NM_001199742, NM_001127511, NM_001199741, NM_201559, NM_001114172, NM_001242466, NM_001178130, NM_001178131, NM_004389, NM_001455, NM_004985, NM_005633, NM_001146156, NM_001164883, NM_002524, NM_002093, NM_031268, NM_005883, NM_004333	1296	58	8195	1.85338	0.168951
KEGG_PATHWAY	hsa04725	Cholinergic synapse	28	0.902062	0.0157407	NM_001167625, NM_181504, NM_212535, NM_000891, NM_004379, NM_000738, NM_001129830, NM_001129831, NM_015192, NM_001167624, NM_002239, NM_001167623, NM_001129834, NM_001129835, NM_001129832, NM_001129833, NM_001129838, NM_001129839, NM_001129836, NM_001098722, NM_001129837, NM_001098721, NM_001114172, NM_052847, NM_194071, NM_001242466, NM_015981, NM_134442, NM_002069, NM_001129841, NM_001129842, N…	1296	113	8195	1.56684	0.168951
KEGG_PATHWAY	hsa04214	Apoptosis - fly	15	0.483247	0.0166585	NM_001969, NM_183004, NM_007207, NM_002752, NM_012063, NM_012062, NM_033360, NM_004836, NM_015093, NM_005690, NM_139070, NM_145803, NM_016252, NM_001618, NM_004620, NM_014572, NM_004985, NM_139068, NM_004690, NM_004295, NM_004333, NM_139069, NM_144729, NM_144728, NM_032737	1296	49	8195	1.9357	0.173034
KEGG_PATHWAY	hsa05033	Nicotine addiction	13	0.418814	0.0174928	NM_001083620, NM_000816, NM_000814, NM_133445, NM_000834, NM_021912, NM_000833, NM_001134407, NM_001191320, NM_001191321, NM_001083619, NM_000828, NM_000806, NM_173536, NM_000826, NM_000748, NM_001145288, NM_139319, NM_001127644, NM_001199279, NM_001127643, NM_198904, NM_198903, NM_001127645, NM_007325, NM_001127648, NM_004198, NM_001204266, NM_001204267, NM_000809	1296	40	8195	2.05507	0.176021
KEGG_PATHWAY	hsa04211	Longevity regulating pathway	23	0.740979	0.018906	NM_181524, NM_003749, NM_004958, NM_181523, NM_000875, NM_181504, NM_182898, NM_001968, NM_182899, NM_003629, NM_004379, NM_004797, NM_002015, NM_005544, NM_014781, NM_033360, NM_201559, NM_001114172, NM_206907, NM_001083617, NM_004904, NM_024757, NM_000368, NM_194071, NM_001242466, NM_134442, NM_001162427, NM_001455, NM_004985, NM_001162426, NM_001011666, NM_002524, NM_003161, NM_001177800, NM_0…	1296	89	8195	1.63411	0.184476
KEGG_PATHWAY	hsa05224	Breast cancer	34	1.09536	0.0205344	NM_181504, NM_000214, NM_017412, NM_001199742, NM_001199741, NM_004185, NM_145203, NM_032642, NM_033137, NM_033136, NM_004464, NM_001202474, NM_001114172, NM_001025105, NM_023105, NM_023106, NM_001178130, NM_001242466, NM_000926, NM_001178131, NM_001892, NM_001259, NM_000800, NM_003161, NM_033143, NM_004333, NM_023110, NM_181524, NM_000875, NM_000314, NM_004958, NM_181523, NM_000038, NM_001924, N…	1296	147	8195	1.46253	0.193333
KEGG_PATHWAY	hsa04730	Long-term depression	17	0.54768	0.0211765	NM_000875, NM_002738, NM_002716, NM_182734, NM_212535, NM_001083620, NM_001204214, NM_001204218, NM_000857, NM_015192, NM_033360, NM_000856, NM_138736, NM_001206670, NM_001204213, NM_001130683, NM_001130684, NM_001130685, NM_001083619, NM_001130682, NM_000620, NM_000828, NM_002069, NM_004985, NM_000826, NM_002524, NM_006572, NM_007325, NM_006258, NM_004333, NM_001098512, NM_001177562, NM_001177563	1296	60	8195	1.7916	0.193333
KEGG_PATHWAY	hsa04012	ErbB signaling pathway	22	0.708763	0.0216149	NM_181524, NM_004958, NM_181523, NM_002738, NM_181504, NM_001136000, NM_003629, NM_212535, NM_001010848, NM_001168236, NM_002752, NM_002576, NM_001982, NM_001128620, NM_002039, NM_001168239, NM_207123, NM_001963, NM_033360, NM_005207, NM_001168237, NM_001168238, NM_007314, NM_005158, NM_139070, NM_001114172, NM_001242466, NM_001178130, NM_015981, NM_001178131, NM_001432, NM_004985, NM_005633, NM_…	1296	85	8195	1.63662	0.193333
KEGG_PATHWAY	hsa05032	Morphine addiction	23	0.740979	0.0241606	NM_212535, NM_000816, NM_000814, NM_002239, NM_021912, NM_006203, NM_001098722, NM_001098721, NM_016953, NM_052847, NM_000922, NM_000923, NM_001077197, NM_002069, NM_000806, NM_173536, NM_001037339, NM_198904, NM_198903, NM_001204266, NM_001204267, NM_000809, NM_001077196, NM_002738, NM_000794, NM_018841, NM_001242318, NM_001098819, NM_138736, NM_001098818, NM_001197222, NM_001197223, NM_004485, …	1296	91	8195	1.5982	0.207441
KEGG_PATHWAY	hsa05210	Colorectal cancer	22	0.708763	0.0244807	NM_181504, NM_002752, NM_004612, NM_005901, NM_001199742, NM_001199741, NM_002881, NM_001114172, NM_001242466, NM_001178130, NM_001178131, NM_001204106, NM_001204107, NM_001204108, NM_001204109, NM_139068, NM_003161, NM_004333, NM_139069, NM_181524, NM_004958, NM_181523, NM_000633, NM_000038, NM_001924, NM_003629, NM_005402, NM_001130916, NM_001963, NM_207003, NM_006538, NM_001127510, NM_033360, …	1296	86	8195	1.61759	0.207441
KEGG_PATHWAY	hsa04150	mTOR signaling pathway	35	1.12758	0.0261507	NM_181504, NM_212535, NM_017412, NM_005544, NM_005627, NM_004185, NM_005311, NM_032642, NM_001114172, NM_022896, NM_000368, NM_001242466, NM_014496, NM_001695, NM_003161, NM_014646, NM_004333, NM_001130678, NM_001130679, NM_181524, NM_019058, NM_000875, NM_000314, NM_004958, NM_181523, NM_020840, NM_002738, NM_001968, NM_001143678, NM_003629, NM_014683, NM_001143677, NM_001143676, NM_033360, NM_0…	1296	155	8195	1.42784	0.214703
KEGG_PATHWAY	hsa04666	Fc gamma R-mediated phagocytosis	24	0.773196	0.0266712	NM_181524, NM_001130081, NM_181523, NM_002738, NM_181504, NM_003629, NM_212535, NM_001031801, NM_001190828, NM_021914, NM_001135191, NM_002576, NM_002356, NM_001663, NM_005721, NM_001128620, NM_003887, NM_005207, NM_138638, NM_001024936, NM_001206670, NM_001024935, NM_001024934, NM_004001, NM_001199562, NM_012398, NM_001004426, NM_001114172, NM_001190996, NM_001002274, NM_001079874, NM_001002275,…	1296	97	8195	1.56453	0.214703
KEGG_PATHWAY	hsa04010	MAPK signaling pathway	60	1.93299	0.0275819	NM_001167625, NM_212535, NM_007207, NM_004612, NM_001982, NM_002832, NM_001167624, NM_001167623, NM_001199742, NM_001199741, NM_145687, NM_145686, NM_004464, NM_021003, NM_006509, NM_001178130, NM_020791, NM_001178131, NM_014496, NM_001973, NM_203399, NM_000800, NM_139068, NM_006078, NM_004333, NM_139069, NM_001199859, NM_021096, NM_002738, NM_001924, NM_015376, NM_000719, NM_021979, NM_002576, N…	1296	294	8195	1.29047	0.215939
KEGG_PATHWAY	hsa05205	Proteoglycans in cancer	44	1.41753	0.0281757	NM_024865, NM_000610, NM_181504, NM_001202557, NM_001202556, NM_212535, NM_001202555, NM_017412, NM_001006946, NM_003047, NM_001982, NM_001166498, NM_001128620, NM_002039, NM_002997, NM_002834, NM_005901, NM_002480, NM_004185, NM_032642, NM_001114172, NM_023105, NM_023106, NM_001242466, NM_015981, NM_000088, NM_002026, NM_003161, NM_002392, NM_004333, NM_005188, NM_006113, NM_023110, NM_033668, N…	1296	205	8195	1.3572	0.215939
KEGG_PATHWAY	hsa04022	cGMP-PKG signaling pathway	37	1.19201	0.0289246	NM_001167625, NM_005544, NM_015192, NM_001167624, NM_001142564, NM_001167623, NM_000922, NM_194071, NM_134442, NM_031291, NM_001206880, NM_001206881, NM_001098512, NM_021097, NM_000678, NM_000677, NM_001136022, NM_182734, NM_000719, NM_181361, NM_170665, NM_001130683, NM_001130684, NM_001130685, NM_001001396, NM_001130682, NM_004904, NM_000944, NM_199460, NM_001031733, NM_130385, NM_001112800, NM…	1296	167	8195	1.40097	0.215939
KEGG_PATHWAY	hsa04722	Neurotrophin signaling pathway	28	0.902062	0.0298068	NM_181524, NM_000633, NM_181523, NM_181504, NM_001142523, NM_003629, NM_005921, NM_005544, NM_002752, NM_002039, NM_207123, NM_033360, NM_004759, NM_002613, NM_005207, NM_002834, NM_007199, NM_201559, NM_005312, NM_198679, NM_001007097, NM_139070, NM_001114172, NM_145803, NM_000447, NM_001031733, NM_001242466, NM_015981, NM_006888, NM_014496, NM_004620, NM_001455, NM_004985, NM_005633, NM_002524,…	1296	119	8195	1.48784	0.215939
KEGG_PATHWAY	hsa04392	Hippo signaling pathway - multiple species	10	0.322165	0.0301779	NM_198086, NM_177532, NM_021961, NM_015472, NM_152221, NM_173468, NM_002576, NM_014572, NM_001894, NM_001168278, NM_001128620, NM_201431, NM_004690, NM_032023, NM_001168280, NM_032876	1296	29	8195	2.18045	0.215939
KEGG_PATHWAY	hsa04350	TGF-beta signaling pathway	23	0.740979	0.0340551	NM_004936, NM_002716, NM_005905, NM_006930, NM_004612, NM_002499, NM_013372, NM_078487, NM_001130916, NM_001079846, NM_001204, NM_005900, NM_020327, NM_001106, NM_005406, NM_005901, NM_020328, NM_003592, NM_001127217, NM_014733, NM_001135937, NM_001172624, NM_001172623, NM_181809, NM_001191322, NM_001191323, NM_004380, NM_001003652, NM_001111033, NM_001616, NM_001718, NM_005359, NM_004302, NM_024…	1296	94	8195	1.54719	0.234897
KEGG_PATHWAY	hsa04727	GABAergic synapse	22	0.708763	0.0348305	NM_001167625, NM_212535, NM_001033044, NM_000816, NM_000814, NM_001129830, NM_001129831, NM_001167624, NM_021912, NM_001167623, NM_001129834, NM_001129835, NM_001129832, NM_001024218, NM_001129833, NM_001129838, NM_001129839, NM_001098722, NM_001129836, NM_001098721, NM_001129837, NM_018976, NM_052847, NM_002069, NM_000806, NM_001033056, NM_177977, NM_006226, NM_173536, NM_001129841, NM_001129842…	1296	89	8195	1.56306	0.234897
KEGG_PATHWAY	hsa00230	Purine metabolism	29	0.934278	0.0350157	NM_001625, NM_177405, NM_000857, NM_001204813, NM_000856, NM_006203, NM_001033, NM_016953, NM_020233, NM_002703, NM_001202449, NM_000922, NM_000923, NM_001077197, NM_001145128, NM_018290, NM_001037339, NM_001776, NM_001015880, NM_001164181, NM_001164182, NM_001164183, NM_001172477, NM_001077196, NM_001172478, NM_175085, NM_001171905, NM_001123, NM_001242318, NM_001164178, NM_001098819, NM_0011641…	1296	126	8195	1.45536	0.234897
KEGG_PATHWAY	hsa05202	Transcriptional misregulation in cancer	41	1.32088	0.0367551	NM_001163148, NM_001163149, NM_001007559, NM_175862, NM_173200, NM_181461, NM_181460, NM_001184967, NM_000930, NM_005900, NM_001163147, NM_001987, NM_004615, NM_001199742, NM_001199741, NM_033011, NM_001015051, NM_198178, NM_198177, NM_001159920, NM_000248, NM_022898, NM_000566, NM_001174094, NM_002585, NM_001174095, NM_001174093, NM_022817, NM_001973, NM_001206925, NM_001206924, NM_005933, NM_00…	1296	192	8195	1.35029	0.241534
KEGG_PATHWAY	hsa04013	MAPK signaling pathway - fly	21	0.676546	0.0444987	NM_024665, NM_007207, NM_002752, NM_003404, NM_145690, NM_033141, NM_003406, NM_001987, NM_002834, NM_015983, NM_001171894, NM_145803, NM_001143820, NM_139068, NM_001042355, NM_003162, NM_005587, NM_004333, NM_139069, NM_144729, NM_144728, NM_014927, NM_181888, NM_181889, NM_181886, NM_181887, NM_033360, NM_015093, NM_139070, NM_015247, NM_001135699, NM_181893, NM_173598, NM_005238, NM_181891, NM…	1296	86	8195	1.54406	0.286572
KEGG_PATHWAY	hsa05220	Chronic myeloid leukemia	19	0.612113	0.0466641	NM_181524, NM_181523, NM_001329, NM_001527, NM_001924, NM_181504, NM_003629, NM_021574, NM_004612, NM_001130916, NM_033360, NM_005207, NM_022802, NM_002834, NM_001199742, NM_001199741, NM_001114172, NM_001083914, NM_001163999, NM_001145306, NM_001242466, NM_001105078, NM_012296, NM_005359, NM_001164000, NM_004985, NM_005633, NM_004327, NM_001259, NM_002524, NM_001105077, NM_005241, NM_002392, NM_…	1296	76	8195	1.58083	0.294624
KEGG_PATHWAY	hsa00512	Mucin type O-glycan biosynthesis	11	0.354381	0.0476202	NM_020156, NM_054110, NM_007210, NM_022479, NM_004482, NM_001199782, NM_001199781, NM_003774, NM_018414, NM_022087, NM_152996, NM_052917	1296	36	8195	1.93212	0.294879
KEGG_PATHWAY	hsa04071	Sphingolipid signaling pathway	27	0.869845	0.0493365	NM_001130081, NM_181524, NM_000677, NM_000633, NM_000314, NM_181523, NM_002738, NM_002716, NM_181504, NM_182734, NM_152621, NM_003629, NM_212535, NM_002719, NM_147156, NM_001161725, NM_002752, NM_001400, NM_015192, NM_033360, NM_002613, NM_005406, NM_001001938, NM_002001, NM_139070, NM_001114172, NM_178586, NM_001142413, NM_001242466, NM_002662, NM_004863, NM_012296, NM_002069, NM_004985, NM_0025…	1296	119	8195	1.4347	0.295972
KEGG_PATHWAY	hsa04930	Type II diabetes mellitus	13	0.418814	0.049635	NM_181524, NM_003749, NM_001167625, NM_004958, NM_181523, NM_181504, NM_003629, NM_000719, NM_004797, NM_080867, NM_002752, NM_005544, NM_001129830, NM_001129831, NM_001167624, NM_001167623, NM_001129834, NM_001129835, NM_001129832, NM_001129833, NM_001129838, NM_001129839, NM_001129836, NM_001129837, NM_139070, NM_001114172, NM_199421, NM_000721, NM_199460, NM_001242466, NM_000209, NM_001129841,…	1296	46	8195	1.78702	0.295972
KEGG_PATHWAY	hsa04720	Long-term potentiation	17	0.54768	0.0547128	NM_001167625, NM_212535, NM_001083620, NM_001129830, NM_001129831, NM_001079846, NM_015192, NM_001167624, NM_001167623, NM_001129834, NM_001129835, NM_001129832, NM_001129833, NM_001129838, NM_001129839, NM_001129836, NM_001129837, NM_001083619, NM_004380, NM_000842, NM_015981, NM_014496, NM_001129841, NM_001129842, NM_001129840, NM_001129846, NM_001129843, NM_001129844, NM_004333, NM_033429, NM_…	1296	67	8195	1.60442	0.320319
KEGG_PATHWAY	hsa04072	Phospholipase D signaling pathway	32	1.03093	0.0566828	NM_181504, NM_001663, NM_001346, NM_002039, NM_015192, NM_003647, NM_002834, NM_001206670, NM_002881, NM_002001, NM_012398, NM_001114172, NM_001136127, NM_001080744, NM_001080745, NM_000842, NM_000368, NM_001178130, NM_181874, NM_001242466, NM_001178131, NM_002662, NM_000844, NM_001195733, NM_080491, NM_001130081, NM_181524, NM_004958, NM_181523, NM_182734, NM_003629, NM_005402, NM_001143831, NM_…	1296	148	8195	1.3672	0.325926
KEGG_PATHWAY	hsa03060	Protein export	8	0.257732	0.058696	NM_018144, NM_001142628, NM_003136, NM_003135, NM_001204196, NM_003262, NM_013336, NM_021928, NM_007214, NM_014752, NM_001146282, NM_001204193, NM_001204194	1296	23	8195	2.19941	0.326897
KEGG_PATHWAY	hsa04711	Circadian rhythm - fly	5	0.161082	0.058882	NM_002093, NM_152221, NM_004898, NM_001894, NM_022817, NM_002973, NM_001146156	1296	10	8195	3.16165	0.326897
KEGG_PATHWAY	hsa04933	AGE-RAGE signaling pathway in diabetic complications	23	0.740979	0.0624342	NM_001845, NM_181524, NM_212476, NM_181523, NM_000633, NM_001847, NM_002738, NM_181504, NM_212478, NM_182734, NM_001168319, NM_003629, NM_212535, NM_002752, NM_002015, NM_004612, NM_001130916, NM_015192, NM_033360, NM_005901, NM_001135937, NM_139070, NM_000361, NM_001114172, NM_212482, NM_006162, NM_001003652, NM_001955, NM_000201, NM_001242466, NM_172387, NM_172388, NM_000088, NM_172389, NM_0053…	1296	100	8195	1.45436	0.340743
KEGG_PATHWAY	hsa00534	Glycosaminoglycan biosynthesis - heparan sulfate / heparin	7	0.225515	0.0663398	NM_001077188, NM_004807, NM_001134492, NM_153456, NM_147175, NM_004784, NM_001440, NM_012262, NM_153612	1296	19	8195	2.32964	0.351709
KEGG_PATHWAY	hsa04310	Wnt signaling pathway	35	1.12758	0.0671399	NM_001201427, NM_212535, NM_024665, NM_017412, NM_152221, NM_001206998, NM_002752, NM_006238, NM_032173, NM_001079846, NM_138959, NM_015192, NM_022802, NM_198859, NM_004185, NM_145203, NM_032642, NM_003012, NM_015345, NM_006162, NM_004380, NM_001025105, NM_001171818, NM_001171819, NM_015981, NM_001892, NM_001332, NM_001894, NM_001204869, NM_139068, NM_170679, NM_003882, NM_139069, NM_001171820, N…	1296	167	8195	1.32524	0.351709
KEGG_PATHWAY	hsa04218	Cellular senescence	33	1.06314	0.0680166	NM_004936, NM_181504, NM_004612, NM_078487, NM_005901, NM_001199742, NM_001199741, NM_201559, NM_002485, NM_001114172, NM_006162, NM_000368, NM_001242466, NM_001113239, NM_005610, NM_001455, NM_005732, NM_001143820, NM_033670, NM_033031, NM_001259, NM_031291, NM_002392, NM_033429, NM_001198965, NM_001198966, NM_001198967, NM_181524, NM_000314, NM_004958, NM_181523, NM_017672, NM_001136022, NM_001…	1296	156	8195	1.33762	0.351709
KEGG_PATHWAY	hsa04924	Renin secretion	17	0.54768	0.0688127	NM_001167625, NM_001168319, NM_000891, NM_004379, NM_001099733, NM_001129830, NM_001129831, NM_000857, NM_015192, NM_000856, NM_001167624, NM_001167623, NM_001129834, NM_001129835, NM_001129832, NM_001129833, NM_001129838, NM_001129839, NM_001129836, NM_001129837, NM_000922, NM_134442, NM_002069, NM_001129841, NM_001129842, NM_001014797, NM_001129840, NM_001129846, NM_001129843, NM_001129844, NM_…	1296	69	8195	1.55792	0.351709
KEGG_PATHWAY	hsa04971	Gastric acid secretion	18	0.579897	0.0822268	NM_002738, NM_182734, NM_212535, NM_052832, NM_000891, NM_001011552, NM_003047, NM_138317, NM_001048, NM_015192, NM_138318, NM_014217, NM_002243, NM_021161, NM_001031733, NM_015981, NM_001012418, NM_006888, NM_002069, NM_000805, NM_001017425, NM_170737, NM_001017424, NM_171825, NM_170736, NM_004036, NM_033429, NM_000492	1296	76	8195	1.49762	0.403238
KEGG_PATHWAY	hsa05212	Pancreatic cancer	18	0.579897	0.0822268	NM_181524, NM_001130081, NM_004958, NM_181523, NM_001924, NM_181504, NM_003629, NM_133487, NM_002752, NM_004612, NM_005402, NM_002875, NM_001130916, NM_001963, NM_033360, NM_005901, NM_001199742, NM_001199741, NM_001164270, NM_001135937, NM_002881, NM_139070, NM_001114172, NM_001003652, NM_001145306, NM_001242466, NM_001178130, NM_001178131, NM_005359, NM_002662, NM_004985, NM_001259, NM_00116426…	1296	76	8195	1.49762	0.403238
KEGG_PATHWAY	hsa04152	AMPK signaling pathway	26	0.837629	0.0847104	NM_003749, NM_181524, NM_000875, NM_004958, NM_181523, NM_002716, NM_001081686, NM_181504, NM_182898, NM_182899, NM_003629, NM_002719, NM_021176, NM_001161725, NM_004797, NM_004379, NM_002015, NM_005544, NM_002613, NM_201559, NM_001037582, NM_001114172, NM_206907, NM_004904, NM_016131, NM_000368, NM_178586, NM_194071, NM_001242466, NM_001242644, NM_134442, NM_001162427, NM_001455, NM_001162426, N…	1296	120	8195	1.37005	0.403238
KEGG_PATHWAY	hsa05231	Choline metabolism in cancer	22	0.708763	0.084898	NM_181524, NM_001130081, NM_004958, NM_181523, NM_002738, NM_181504, NM_003629, NM_212535, NM_021815, NM_002752, NM_001346, NM_001963, NM_033360, NM_002613, NM_003647, NM_001024936, NM_001206670, NM_005198, NM_001024935, NM_001024934, NM_012398, NM_139070, NM_001114172, NM_001080744, NM_001080745, NM_000368, NM_001242466, NM_001178130, NM_001178131, NM_002662, NM_001162427, NM_004985, NM_00116242…	1296	98	8195	1.41952	0.403238
KEGG_PATHWAY	hsa04520	Adherens junction	17	0.54768	0.0851559	NM_001903, NM_001166417, NM_004612, NM_014021, NM_001079846, NM_001024936, NM_001024935, NM_001024934, NM_001166294, NM_005433, NM_001166293, NM_001166295, NM_024991, NM_001085458, NM_001085459, NM_004380, NM_023105, NM_023106, NM_015385, NM_001331, NM_001206888, NM_001206887, NM_001206889, NM_001206884, NM_006434, NM_001206883, NM_001206886, NM_001206885, NM_023110, NM_001034955, NM_001034954, N…	1296	71	8195	1.51403	0.403238
KEGG_PATHWAY	hsa04020	Calcium signaling pathway	47	1.51418	0.0891304	NM_001167625, NM_212535, NM_001204214, NM_001982, NM_001204218, NM_015192, NM_001167624, NM_001167623, NM_004464, NM_001204213, NM_001178130, NM_001178131, NM_015981, NM_031291, NM_000800, NM_021096, NM_021097, NM_000678, NM_002738, NM_182734, NM_001165947, NM_000794, NM_000719, NM_001164692, NM_001126340, NM_000833, NM_001174067, NM_001174065, NM_001134407, NM_170665, NM_001174066, NM_001174063,…	1296	240	8195	1.23831	0.415942
KEGG_PATHWAY	hsa05170	Human immunodeficiency virus 1 infection	42	1.35309	0.0932068	NM_181504, NM_004619, NM_212535, NM_021914, NM_002752, NM_001128620, NM_001204857, NM_001204858, NM_152426, NM_001204859, NM_138638, NM_001098722, NM_001098721, NM_001114172, NM_006162, NM_145803, NM_052847, NM_001242466, NM_001204863, NM_001204864, NM_002069, NM_033670, NM_033031, NM_139068, NM_003161, NM_170679, NM_001204860, NM_001204861, NM_001204862, NM_014245, NM_139069, NM_033429, NM_00119…	1296	212	8195	1.25273	0.428751

## Sheet: 223-3p wikipath
Category	Term		Count	%	PValue	Genes	List Total	Pop Hits	Pop Total	Fold Enrichment	FDR
WIKIPATHWAYS	WP437	EGF/EGFR signaling pathway	52	1.67526	2.20244e-06	NM_181504, NM_001184960, NM_213622, NM_212535, NM_004379, NM_001981, NM_002752, NM_001663, NM_001128620, NM_002039, NM_002834, NM_001159969, NM_005311, NM_002881, NM_001171894, NM_002747, NM_001178130, NM_001242466, NM_001178131, NM_015981, NM_000165, NM_002662, NM_134442, NM_004447, NM_001973, NM_203399, NM_003161, NM_139068, NM_139266, NM_006154, NM_031483, NM_014688, NM_201647, NM_005587, NM_0…	1304	163	7843	1.91876	0.00135671
WIKIPATHWAYS	WP4549	Fragile X syndrome	41	1.32088	9.70369e-06	NM_001083620, NM_005909, NM_004379, NM_033181, NM_000816, NM_002039, NM_015192, NM_001142685, NM_016083, NM_002834, NM_001024218, NM_030621, NM_198973, NM_001083619, NM_001199944, NM_001199943, NM_001135553, NM_000842, NM_000368, NM_001112741, NM_015981, NM_002024, NM_134442, NM_000806, NM_001160226, NM_003161, NM_004096, NM_003042, NM_198904, NM_198903, NM_004333, NM_001195573, NM_003684, NM_001…	1304	123	7843	2.00486	0.00298874
WIKIPATHWAYS	WP3850	Factors and pathways affecting insulin-like growth factor (IGF1)-Akt signaling	17	0.54768	0.000120301	NM_001130081, NM_000314, NM_004958, NM_000875, NM_000599, NM_001968, NM_002211, NM_003941, NM_005544, NM_002610, NM_001106, NM_005901, NM_001135937, NM_001003652, NM_001242463, NM_148177, NM_002662, NM_133376, NM_005259, NM_001146156, NM_152756, NM_002093, NM_003161, NM_058229, NM_001130678, NM_001130679, NM_033668	1304	37	7843	2.76345	0.0247017
WIKIPATHWAYS	WP2880	Glucocorticoid receptor pathway	24	0.773196	0.000781159	NM_001024094, NM_000112, NM_019114, NM_000176, NM_005348, NM_001204258, NM_152924, NM_178815, NM_001204259, NM_006996, NM_153838, NM_002677, NM_004657, NM_003592, NM_007011, NM_014755, NM_003670, NM_001195684, NM_001195683, NM_001037340, NM_001037341, NM_001040129, NM_000361, NM_002923, NM_006449, NM_003633, NM_002600, NM_001037339, NM_001017963, NM_001204261, NM_001204262, NM_013238, NM_00120426…	1304	71	7843	2.03309	0.119605
WIKIPATHWAYS	WP3584	MECP2 and associated Rett syndrome	24	0.773196	0.000970816	NM_000314, NM_004958, NM_000875, NM_000912, NM_001143678, NM_015595, NM_004379, NM_005247, NM_001145777, NM_006237, NM_001048, NM_001143677, NM_005627, NM_001143676, NM_007375, NM_033133, NM_001017371, NM_004464, NM_003111, NM_030625, NM_000267, NM_015981, NM_134442, NM_000828, NM_002006, NM_171825, NM_033222, NM_001128217, NM_033143, NM_001127208, NM_007325, NM_005221, NM_001042492, NM_000593, N…	1304	72	7843	2.00486	0.119605
WIKIPATHWAYS	WP3657	Hematopoietic stem cell gene regulation by GABP alpha/beta complex	11	0.354381	0.00145508	NM_021960, NM_000314, NM_000633, NM_001178084, NM_001178095, NM_001178085, NM_001178086, NM_182763, NM_022552, NM_005359, NM_153759, NM_003410, NM_001455, NM_001079846, NM_001987, NM_175629, NM_002040, NM_201559, NM_001197297, NM_005254, NM_001197320, NM_016654, NM_004380	1304	22	7843	3.00729	0.149388
WIKIPATHWAYS	WP3844	PI3K-AKT-mTOR signaling pathway and therapeutic opportunities	13	0.418814	0.00193478	NM_181524, NM_000314, NM_004958, NM_181523, NM_181504, NM_003629, NM_001242466, NM_002015, NM_014781, NM_001455, NM_004985, NM_002610, NM_001146156, NM_002524, NM_033360, NM_152756, NM_002093, NM_201559, NM_005311, NM_001001549, NM_001001555, NM_001114172, NM_001001550, NM_001083617	1304	30	7843	2.60631	0.170261
WIKIPATHWAYS	WP366	TGF-beta signaling pathway	36	1.15979	0.00284673	NM_004936, NM_181504, NM_001199261, NM_001343, NM_004612, NM_002752, NM_078487, NM_001079846, NM_003128, NM_005901, NM_014733, NM_001015051, NM_015984, NM_001171894, NM_145803, NM_004380, NM_001171653, NM_002747, NM_021003, NM_001242466, NM_001174094, NM_001174095, NM_003036, NM_002026, NM_001174093, NM_005655, NM_001143820, NM_001105251, NM_139068, NM_170679, NM_031483, NM_030751, NM_005587, NM_…	1304	133	7843	1.628	0.191347
WIKIPATHWAYS	WP474	Endochondral ossification	21	0.676546	0.00333358	NM_000875, NM_001145819, NM_015850, NM_152989, NM_003862, NM_001031680, NM_001145811, NM_000930, NM_013227, NM_001174067, NM_033011, NM_007054, NM_001174065, NM_001015051, NM_006940, NM_001174066, NM_007038, NM_001174063, NM_001174064, NM_018976, NM_001024630, NM_017508, NM_006182, NM_023105, NM_023106, NM_000168, NM_001718, NM_001201575, NM_006888, NM_001333, NM_001135, NM_002006, NM_001112706, …	1304	65	7843	1.94317	0.191347
WIKIPATHWAYS	WP4808	Endochondral ossification with skeletal dysplasias	21	0.676546	0.00333358	NM_000875, NM_001145819, NM_015850, NM_152989, NM_003862, NM_001031680, NM_001145811, NM_000930, NM_013227, NM_001174067, NM_033011, NM_007054, NM_001174065, NM_001015051, NM_006940, NM_001174066, NM_007038, NM_001174063, NM_001174064, NM_018976, NM_001024630, NM_017508, NM_006182, NM_023105, NM_023106, NM_000168, NM_001718, NM_001201575, NM_006888, NM_001333, NM_001135, NM_002006, NM_001112706, …	1304	65	7843	1.94317	0.191347
WIKIPATHWAYS	WP5083	Neuroinflammation and glutamatergic signaling	38	1.22423	0.00341692	NM_015350, NM_018662, NM_004619, NM_212535, NM_018103, NM_001083620, NM_004379, NM_001204214, NM_001033044, NM_004612, NM_005544, NM_001166695, NM_001204218, NM_000418, NM_015192, NM_005901, NM_001204213, NM_018976, NM_001083619, NM_000842, NM_001195728, NM_181874, NM_015981, NM_134442, NM_001033056, NM_001164540, NM_000844, NM_139266, NM_004172, NM_030674, NM_007325, NM_003243, NM_001134479, NM_…	1304	144	7843	1.58718	0.191347
WIKIPATHWAYS	WP51	Regulation of actin cytoskeleton	39	1.25644	0.00394023	NM_181504, NM_021032, NM_003047, NM_021914, NM_000738, NM_001128620, NM_138638, NM_001024936, NM_001024935, NM_001024934, NM_002480, NM_033137, NM_033136, NM_004464, NM_012398, NM_001114172, NM_023105, NM_002747, NM_023106, NM_001113513, NM_001178130, NM_001242466, NM_018212, NM_001178131, NM_002026, NM_000800, NM_003559, NM_033143, NM_004333, NM_033389, NM_001195733, NM_023110, NM_212476, NM_181…	1304	150	7843	1.56379	0.202265
WIKIPATHWAYS	WP2853	Endoderm differentiation	38	1.22423	0.00437959	NM_000458, NM_022841, NM_024865, NM_001024094, NM_001165923, NM_000176, NM_181461, NM_001204258, NM_001343, NM_181460, NM_001204259, NM_022802, NM_005901, NM_005197, NM_003012, NM_022091, NM_030625, NM_001114176, NM_015902, NM_017643, NM_001178055, NM_002585, NM_021728, NM_001973, NM_001204261, NM_139266, NM_001204262, NM_001204263, NM_001204264, NM_001018077, NM_001018076, NM_006113, NM_00101807…	1304	146	7843	1.56544	0.207525
WIKIPATHWAYS	WP3676	BDNF-TrkB signaling	13	0.418814	0.0048967	NM_004958, NM_000368, NM_004379, NM_134442, NM_012296, NM_001162427, NM_004985, NM_001162426, NM_005633, NM_002039, NM_003305, NM_207123, NM_002524, NM_033360, NM_003161, NM_001130698, NM_004333, NM_003684, NM_001007097, NM_198973, NM_080491, NM_001135553	1304	33	7843	2.36938	0.215455
WIKIPATHWAYS	WP4155	Endometrial cancer	20	0.64433	0.0053206	NM_181524, NM_000314, NM_181523, NM_000038, NM_001924, NM_181504, NM_003629, NM_001903, NM_015850, NM_001963, NM_001127510, NM_033360, NM_002613, NM_004360, NM_001199742, NM_001127511, NM_001199741, NM_001174067, NM_201559, NM_001174065, NM_001174066, NM_033137, NM_001174063, NM_033136, NM_001174064, NM_001114172, NM_023105, NM_023106, NM_001242466, NM_001178130, NM_001144934, NM_001178131, NM_00…	1304	63	7843	1.90939	0.218499
WIKIPATHWAYS	WP673	ErbB signaling pathway	26	0.837629	0.00597131	NM_001136000, NM_181504, NM_212535, NM_001010848, NM_001168236, NM_001982, NM_002752, NM_001128620, NM_001168239, NM_002039, NM_001168237, NM_001168238, NM_005158, NM_001114172, NM_001178130, NM_001242466, NM_001178131, NM_015981, NM_001204106, NM_001204107, NM_001204108, NM_001204109, NM_139068, NM_003161, NM_138573, NM_002392, NM_004333, NM_005188, NM_139069, NM_181524, NM_004958, NM_181523, NM…	1304	91	7843	1.71845	0.229895
WIKIPATHWAYS	WP4539	Synaptic signaling pathways associated with autism spectrum disorder	17	0.54768	0.00669735	NM_001167625, NM_181504, NM_001129830, NM_001129831, NM_001167624, NM_001167623, NM_001129834, NM_001129835, NM_001129832, NM_001129833, NM_001129838, NM_001129839, NM_001129836, NM_001129837, NM_001114172, NM_000368, NM_001242466, NM_001129841, NM_001129842, NM_001129840, NM_003161, NM_001129846, NM_001129843, NM_001129844, NM_181524, NM_000314, NM_004958, NM_181523, NM_003629, NM_000719, NM_133…	1304	51	7843	2.00486	0.231224
WIKIPATHWAYS	WP4239	Epithelial to mesenchymal transition in colorectal cancer	41	1.32088	0.00709024	NM_001185056, NM_181504, NM_000214, NM_000299, NM_020384, NM_017412, NM_005349, NM_004612, NM_001171092, NM_001128620, NM_005901, NM_004185, NM_201279, NM_032642, NM_003298, NM_001171095, NM_020390, NM_001114172, NM_001005337, NM_001002026, NM_145803, NM_001171653, NM_001242466, NM_001174094, NM_001174095, NM_003872, NM_014572, NM_002026, NM_005610, NM_001174093, NM_030751, NM_001174096, NM_00184…	1304	165	7843	1.49453	0.231224
WIKIPATHWAYS	WP3932	Focal adhesion: PI3K-Akt-mTOR-signaling pathway	69	2.22294	0.00721112	NM_002716, NM_002719, NM_001204214, NM_005544, NM_001204218, NM_000418, NM_001204213, NM_000368, NM_194071, NM_001178130, NM_001242466, NM_001178131, NM_000088, NM_134442, NM_002026, NM_001455, NM_001854, NM_000800, NM_002392, NM_001177562, NM_001199859, NM_001177563, NM_181524, NM_019058, NM_181523, NM_000314, NM_001190709, NM_004115, NM_002211, NM_001204314, NM_002214, NM_001079823, NM_001401, …	1304	309	7843	1.34306	0.231224
WIKIPATHWAYS	WP236	Adipogenesis	34	1.09536	0.00756235	NM_001024094, NM_018464, NM_015472, NM_000176, NM_002310, NM_001204258, NM_004379, NM_001204259, NM_005544, NM_001168278, NM_006238, NM_001621, NM_005746, NM_001199742, NM_001199741, NM_006560, NM_005036, NM_032642, NM_001171894, NM_001077261, NM_022896, NM_001171818, NM_001136178, NM_001136177, NM_001171819, NM_134442, NM_001730, NM_000961, NM_002943, NM_001177800, NM_001204261, NM_139266, NM_00…	1304	131	7843	1.56103	0.231224
WIKIPATHWAYS	WP481	Insulin signaling	40	1.28866	0.00788262	NM_181504, NM_212535, NM_005544, NM_002752, NM_001663, NM_005627, NM_002039, NM_033141, NM_002834, NM_007054, NM_201559, NM_005311, NM_145687, NM_005312, NM_145686, NM_024991, NM_001114172, NM_002747, NM_000368, NM_015385, NM_001242466, NM_014496, NM_001455, NM_178509, NM_139068, NM_003161, NM_006434, NM_005188, NM_001130678, NM_139069, NM_001130679, NM_003749, NM_001034955, NM_181524, NM_0010349…	1304	161	7843	1.4943	0.231224
WIKIPATHWAYS	WP4806	EGFR tyrosine kinase inhibitor resistance	24	0.773196	0.00851359	NM_181504, NM_212535, NM_001982, NM_002039, NM_201559, NM_001114172, NM_001242466, NM_001178130, NM_001178131, NM_001204106, NM_001204107, NM_001455, NM_001204108, NM_001204109, NM_003161, NM_004333, NM_001130678, NM_001130679, NM_181524, NM_000314, NM_004958, NM_181523, NM_000633, NM_000875, NM_002738, NM_001968, NM_003629, NM_207123, NM_001963, NM_207003, NM_006538, NM_033360, NM_002613, NM_001…	1304	84	7843	1.71845	0.23729
WIKIPATHWAYS	WP1541	Energy metabolism	16	0.515464	0.00885985	NM_022366, NM_004379, NM_005920, NM_002015, NM_006238, NM_005011, NM_002040, NM_201559, NM_005036, NM_001171894, NM_206907, NM_001171818, NM_000944, NM_001171819, NM_134442, NM_001455, NM_001130926, NM_001130927, NM_001146156, NM_147180, NM_001130928, NM_001040110, NM_002093, NM_001001928, NM_006251, NM_006252, NM_005587, NM_133263, NM_001197297, NM_001171820, NM_001130691, NM_001172699, NM_00113…	1304	48	7843	2.00486	0.23729
WIKIPATHWAYS	WP3931	Embryonic stem cell pluripotency pathways	31	0.998711	0.0104282	NM_005905, NM_021032, NM_017412, NM_002310, NM_002039, NM_005900, NM_002834, NM_001127217, NM_004185, NM_032642, NM_033137, NM_033136, NM_004464, NM_023105, NM_002747, NM_023106, NM_001178130, NM_001178131, NM_000800, NM_002392, NM_033143, NM_004333, NM_023110, NM_000314, NM_004958, NM_000038, NM_015850, NM_004115, NM_003862, NM_175767, NM_005247, NM_001127671, NM_001204, NM_001963, NM_207123, NM…	1304	119	7843	1.56682	0.249469
WIKIPATHWAYS	WP4746	Thyroid hormones production and peripheral downstream signaling effects	26	0.837629	0.0106462	NM_020464, NM_015192, NM_001144060, NM_000461, NM_001193489, NM_213593, NM_023105, NM_000369, NM_000368, NM_023106, NM_203395, NM_014496, NM_001242503, NM_001039716, NM_001039715, NM_003161, NM_002392, NM_013953, NM_013952, NM_014643, NM_013992, NM_023110, NM_001007023, NM_001042555, NM_004958, NM_182734, NM_000793, NM_000792, NM_015850, NM_003466, NM_002015, NM_001164694, NM_001164695, NM_001174…	1304	95	7843	1.64609	0.249469
WIKIPATHWAYS	WP2380	Brain-derived neurotrophic factor (BDNF) signaling pathway	36	1.15979	0.0108287	NM_181504, NM_001083620, NM_001386, NM_004379, NM_033181, NM_005544, NM_002752, NM_002356, NM_000814, NM_016083, NM_021912, NM_002834, NM_001040022, NM_001040023, NM_201559, NM_001083619, NM_001171894, NM_145803, NM_001136178, NM_001136177, NM_001242466, NM_015981, NM_134442, NM_001204106, NM_001160226, NM_001455, NM_001204107, NM_001204108, NM_001204109, NM_139068, NM_139266, NM_003161, NM_00732…	1304	144	7843	1.50364	0.249469
WIKIPATHWAYS	WP3888	VEGFA-VEGFR2 signaling pathway	92	2.96392	0.0109345	NM_212535, NM_001981, NM_002039, NM_002834, NM_005311, NM_005312, NM_001085458, NM_001085459, NM_178423, NM_178425, NM_001206888, NM_001206887, NM_002026, NM_001206889, NM_139068, NM_002392, NM_001206884, NM_001206883, NM_001002812, NM_001206886, NM_001098512, NM_001206885, NM_139069, NM_001002811, NM_002738, NM_001400, NM_032470, NM_002613, NM_003275, NM_139070, NM_003816, NM_001112800, NM_00111…	1304	438	7843	1.26333	0.249469
WIKIPATHWAYS	WP3876	BMP2-WNT4-FOXO1 pathway in primary endometrial stromal cell differentiation	7	0.225515	0.0123974	NM_005905, NM_138624, NM_138625, NM_138622, NM_001204106, NM_002015, NM_001204107, NM_138623, NM_001048, NM_001204108, NM_001204109, NM_138626, NM_207003, NM_006538, NM_005900, NM_138627, NM_001127217, NM_001204110, NM_001204111, NM_138621, NM_001204112, NM_003012, NM_030761, NM_001003688	1304	13	7843	3.23861	0.272742
WIKIPATHWAYS	WP2857	Mesodermal commitment pathway	38	1.22423	0.0133203	NM_024865, NM_001106, NM_005900, NM_022802, NM_005901, NM_001127612, NM_022091, NM_030625, NM_001114176, NM_001135597, NM_015902, NM_023105, NM_021961, NM_001616, NM_023106, NM_017643, NM_001178055, NM_002585, NM_001730, NM_001973, NM_004690, NM_006113, NM_002111, NM_001178056, NM_023110, NM_014729, NM_006195, NM_007084, NM_001329, NM_001604, NM_001083962, NM_018325, NM_015850, NM_003588, NM_0180…	1304	156	7843	1.46509	0.275675
WIKIPATHWAYS	WP5087	Malignant pleural mesothelioma	93	2.99613	0.0134257	NM_001901, NM_001202557, NM_015472, NM_001903, NM_001202556, NM_001202555, NM_017412, NM_001100, NM_014781, NM_001168278, NM_003404, NM_002040, NM_004185, NM_145203, NM_145687, NM_145686, NM_032642, NM_005397, NM_003012, NM_004464, NM_001197320, NM_000368, NM_021248, NM_001178130, NM_181673, NM_001178131, NM_182763, NM_001012334, NM_134442, NM_181672, NM_002026, NM_000800, NM_001012333, NM_004690…	1304	447	7843	1.25135	0.275675
WIKIPATHWAYS	WP2064	Neural crest differentiation	27	0.869845	0.0141875	NM_017412, NM_152989, NM_181461, NM_181460, NM_005349, NM_001184967, NM_004932, NM_005900, NM_022802, NM_198178, NM_198177, NM_178423, NM_023105, NM_000248, NM_023106, NM_178425, NM_001143820, NM_173814, NM_005221, NM_023110, NM_033668, NM_001329, NM_001527, NM_001083962, NM_015850, NM_002211, NM_203283, NM_203284, NM_024408, NM_004360, NM_004040, NM_145866, NM_001174067, NM_001174065, NM_006940,…	1304	102	7843	1.59209	0.281919
WIKIPATHWAYS	WP4148	Splicing factor NOVA regulated synaptic proteins	14	0.451031	0.0155737	NM_001145658, NM_001980, NM_002752, NM_000816, NM_002499, NM_003688, NM_001642, NM_001145657, NM_000834, NM_001024218, NM_020806, NM_194356, NM_001172624, NM_139070, NM_001172623, NM_030885, NM_001134364, NM_015282, NM_002747, NM_001142276, NM_001142274, NM_001126054, NM_001142273, NM_002885, NM_001126055, NM_001014797, NM_001142278, NM_001142277, NM_139068, NM_014944, NM_198904, NM_198903, NM_13…	1304	42	7843	2.00486	0.299793
WIKIPATHWAYS	WP35	G protein signaling pathways	25	0.805412	0.0199934	NM_002738, NM_212535, NM_018841, NM_003047, NM_001242318, NM_001098819, NM_033360, NM_002734, NM_138736, NM_001098818, NM_002239, NM_001197222, NM_001197223, NM_001104631, NM_004485, NM_006203, NM_001037340, NM_001197220, NM_001098722, NM_001037341, NM_001197221, NM_001098721, NM_144497, NM_001165899, NM_000944, NM_052847, NM_000923, NM_006888, NM_002069, NM_004985, NM_002600, NM_001037339, NM_00…	1304	95	7843	1.58278	0.348138
WIKIPATHWAYS	WP4172	PI3K-Akt signaling pathway	73	2.3518	0.0200394	NM_002716, NM_002719, NM_005544, NM_000418, NM_004464, NM_001197320, NM_000368, NM_194071, NM_001178130, NM_001242466, NM_001178131, NM_182763, NM_000880, NM_000088, NM_134442, NM_002026, NM_001204106, NM_001455, NM_001204107, NM_001204108, NM_001204109, NM_000800, NM_002392, NM_001177562, NM_001199859, NM_001177563, NM_181524, NM_019058, NM_181523, NM_000314, NM_021176, NM_004115, NM_002211, NM_…	1304	345	7843	1.27265	0.348138
WIKIPATHWAYS	WP3594	Circadian rhythm genes	47	1.51418	0.0204736	NM_000458, NM_001165923, NM_001172418, NM_152221, NM_004379, NM_052893, NM_002752, NM_004898, NM_000738, NM_021117, NM_001621, NM_005746, NM_001127457, NM_005036, NM_006885, NM_016831, NM_001042603, NM_182717, NM_015987, NM_006509, NM_182723, NM_182720, NM_182721, NM_181673, NM_134442, NM_183013, NM_181672, NM_183011, NM_001894, NM_005655, NM_022817, NM_183012, NM_152733, NM_001014797, NM_005933,…	1304	207	7843	1.36563	0.348138
WIKIPATHWAYS	WP4787	Osteoblast differentiation and related diseases	30	0.966495	0.0206487	NM_181504, NM_000214, NM_005905, NM_212535, NM_017412, NM_005349, NM_002752, NM_005900, NM_001127217, NM_004185, NM_001015051, NM_032642, NM_033137, NM_033136, NM_004464, NM_001114172, NM_023105, NM_002747, NM_023106, NM_000168, NM_001242466, NM_000800, NM_139068, NM_139266, NM_033143, NM_139069, NM_023110, NM_181524, NM_181523, NM_002738, NM_003629, NM_015850, NM_003862, NM_005247, NM_203283, NM…	1304	120	7843	1.50364	0.348138
WIKIPATHWAYS	WP4674	Head and neck squamous cell carcinoma	21	0.676546	0.0209109	NM_181524, NM_000314, NM_198086, NM_004958, NM_019058, NM_181523, NM_000875, NM_181504, NM_001968, NM_015850, NM_002039, NM_207123, NM_033360, NM_002613, NM_024408, NM_003590, NM_001199786, NM_001174067, NM_054014, NM_001174065, NM_001174066, NM_001174063, NM_001174064, NM_206907, NM_023105, NM_000368, NM_023106, NM_001145306, NM_001242466, NM_005359, NM_001162427, NM_004985, NM_001162426, NM_001…	1304	76	7843	1.66192	0.348138
WIKIPATHWAYS	WP2332	Interleukin-11 signaling pathway	14	0.451031	0.0230146	NM_181524, NM_181523, NM_000633, NM_181504, NM_000201, NM_001242466, NM_004379, NM_134442, NM_175767, NM_002203, NM_002613, NM_002834, NM_006099, NM_139266, NM_003161, NM_002184, NM_031268, NM_001015051, NM_005433, NM_001024630, NM_001190981, NM_005171	1304	44	7843	1.91373	0.373079
WIKIPATHWAYS	WP4262	Breast cancer pathway	37	1.19201	0.0239594	NM_181504, NM_017412, NM_002875, NM_001199742, NM_001199741, NM_004185, NM_145203, NM_001164270, NM_032642, NM_033137, NM_033136, NM_004464, NM_002485, NM_001202474, NM_001114172, NM_001025105, NM_023105, NM_023106, NM_001618, NM_001178130, NM_001242466, NM_000926, NM_001178131, NM_001892, NM_005732, NM_001259, NM_001164269, NM_000800, NM_003161, NM_170679, NM_033143, NM_004333, NM_023110, NM_181…	1304	157	7843	1.41745	0.375102
WIKIPATHWAYS	WP4312	Rett syndrome causing genes	15	0.483247	0.0249662	NM_001165964, NM_001083962, NM_001202435, NM_001172517, NM_024665, NM_015178, NM_006734, NM_001160037, NM_001165963, NM_138736, NM_000834, NM_001160036, NM_000833, NM_001040143, NM_001040142, NM_001134407, NM_001206654, NM_003199, NM_001077261, NM_001079870, NM_001079871, NM_015265, NM_001172509, NM_006306, NM_177977, NM_006920, NM_021007, NM_006312, NM_004333, NM_002111	1304	49	7843	1.8412	0.375102
WIKIPATHWAYS	WP2038	Microtubule cytoskeleton regulation	15	0.483247	0.0249662	NM_000314, NM_000038, NM_005909, NM_001386, NM_021914, NM_002576, NM_001128620, NM_001127510, NM_004759, NM_005406, NM_138638, NM_001127511, NM_025142, NM_015282, NM_018650, NM_020791, NM_152594, NM_001142274, NM_001197293, NM_001142273, NM_203399, NM_001146156, NM_002093, NM_203401, NM_145753, NM_001134438, NM_005563, NM_001134439, NM_001134437, NM_001207051	1304	49	7843	1.8412	0.375102
WIKIPATHWAYS	WP4685	Melanoma	19	0.612113	0.0260156	NM_181524, NM_000314, NM_181523, NM_001924, NM_181504, NM_003629, NM_004379, NM_002576, NM_001184967, NM_001128620, NM_033360, NM_000833, NM_004360, NM_001199742, NM_001199741, NM_001134407, NM_198159, NM_001114172, NM_198158, NM_198178, NM_198177, NM_000248, NM_001031733, NM_000267, NM_001145306, NM_001242466, NM_006888, NM_005238, NM_134442, NM_004985, NM_006722, NM_005633, NM_001143820, NM_001…	1304	68	7843	1.68054	0.380999
WIKIPATHWAYS	WP4222	Phosphodiesterases in neuronal function	16	0.515464	0.0265957	NM_000794, NM_004379, NM_001204214, NM_001242318, NM_001204218, NM_000857, NM_001098819, NM_000856, NM_001098818, NM_000834, NM_000833, NM_001197222, NM_001197223, NM_001134407, NM_001104631, NM_001145291, NM_006203, NM_001145292, NM_001037340, NM_001197220, NM_001204213, NM_001037341, NM_001197221, NM_001130683, NM_001130684, NM_001130685, NM_000283, NM_016953, NM_001130682, NM_001165899, NM_000…	1304	54	7843	1.78209	0.380999
WIKIPATHWAYS	WP2018	RANKL/RANK signaling pathway	16	0.515464	0.0311394	NM_181524, NM_004958, NM_181523, NM_181504, NM_001190945, NM_004619, NM_001190947, NM_001164737, NM_001164738, NM_002752, NM_001184967, NM_001742, NM_015093, NM_139070, NM_198159, NM_198158, NM_006162, NM_198178, NM_145803, NM_198177, NM_001033910, NM_000248, NM_006509, NM_000201, NM_001242466, NM_172387, NM_172388, NM_172389, NM_012296, NM_004620, NM_006722, NM_005658, NM_139068, NM_001015880, N…	1304	55	7843	1.74969	0.435289
WIKIPATHWAYS	WP4673	Male infertility	36	1.15979	0.0317987	NM_020420, NM_001005375, NM_001135197, NM_001142408, NM_000254, NM_001142407, NM_152989, NM_001204214, NM_004898, NM_002313, NM_001621, NM_001204218, NM_020227, NM_001079846, NM_001040022, NM_001040023, NM_003296, NM_006720, NM_005551, NM_001204213, NM_001199829, NM_004380, NM_000446, NM_001618, NM_001145769, NM_001142417, NM_080618, NM_000448, NM_002392, NM_032132, NM_001261, NM_004454, NM_00102…	1304	155	7843	1.39693	0.435289
WIKIPATHWAYS	WP391	Mitochondrial gene expression	8	0.257732	0.036366	NM_000944, NM_022366, NM_004379, NM_134442, NM_001040110, NM_005011, NM_006980, NM_002040, NM_133263, NM_001197297, NM_005254, NM_016654, NM_001130691, NM_001172699, NM_001130692, NM_001172698	1304	20	7843	2.40583	0.486988
WIKIPATHWAYS	WP3651	Pathways affected in adenoid cystic carcinoma	18	0.579897	0.038325	NM_000314, NM_015177, NM_001013415, NM_001079846, NM_201559, NM_012333, NM_003079, NM_033632, NM_139135, NM_005596, NM_001172766, NM_018315, NM_148898, NM_004380, NM_018717, NM_000489, NM_001190738, NM_017563, NM_001190737, NM_006306, NM_001455, NM_001144755, NM_014491, NM_012290, NM_032199, NM_006015, NM_012301, NM_148900, NM_001080416, NM_001136555, NM_001136554, NM_138270	1304	66	7843	1.64034	0.502302
WIKIPATHWAYS	WP2037	Prolactin signaling pathway	20	0.64433	0.039471	NM_181524, NM_003749, NM_004958, NM_181523, NM_181504, NM_002211, NM_001204314, NM_002752, NM_002576, NM_005544, NM_001128620, NM_145690, NM_003406, NM_002834, NM_001040022, NM_012479, NM_001040023, NM_139070, NM_001135699, NM_001163558, NM_001242466, NM_000948, NM_000949, NM_012296, NM_133376, NM_005633, NM_001146156, NM_006099, NM_139068, NM_002093, NM_139266, NM_003161, NM_080792, NM_005188, N…	1304	76	7843	1.58278	0.506545
WIKIPATHWAYS	WP3668	Hypothesized pathways in pathogenesis of cardiovascular disease	9	0.289948	0.0437313	NM_001901, NM_001118888, NM_001118887, NM_005359, NM_004612, NM_001147, NM_000428, NM_001130916, NM_005901, NM_001015051, NM_001135937, NM_001195684, NM_001195683, NM_003243, NM_003298, NM_001024630, NM_001003652	1304	25	7843	2.16525	0.549766
WIKIPATHWAYS	WP1589	Folate-alcohol and cancer pathway hypotheses	5	0.161082	0.0474256	NM_000689, NM_000773, NM_000254, NM_004379, NM_134442, NM_005957	1304	9	7843	3.34143	0.550268
WIKIPATHWAYS	WP4321	Thermogenesis	26	0.837629	0.0482131	NM_001135155, NM_004379, NM_033181, NM_004458, NM_016083, NM_139135, NM_001135156, NM_023105, NM_000368, NM_023106, NM_194071, NM_134442, NM_014496, NM_001160226, NM_004647, NM_022977, NM_003161, NM_001039355, NM_014643, NM_001098512, NM_023110, NM_001042555, NM_017519, NM_004958, NM_182898, NM_182899, NM_015850, NM_001160259, NM_001160258, NM_033360, NM_001174067, NM_001174065, NM_001174066, NM_…	1304	108	7843	1.44795	0.550268
WIKIPATHWAYS	WP23	B cell receptor signaling pathway	24	0.773196	0.0492093	NM_181524, NM_181523, NM_002738, NM_181504, NM_212535, NM_001145856, NM_015376, NM_004379, NM_005920, NM_002752, NM_002015, NM_173844, NM_001145855, NM_002039, NM_207123, NM_002613, NM_005207, NM_002834, NM_006785, NM_002460, NM_005312, NM_012398, NM_198679, NM_001195286, NM_139070, NM_002747, NM_001242466, NM_015981, NM_005238, NM_134442, NM_012296, NM_005633, NM_001143820, NM_001146156, NM_0011…	1304	98	7843	1.47296	0.550268
WIKIPATHWAYS	WP2032	Thyroid stimulating hormone (TSH) signaling pathway	18	0.579897	0.0495971	NM_181524, NM_001130081, NM_004958, NM_181523, NM_000875, NM_181504, NM_182734, NM_001145658, NM_004379, NM_003466, NM_001145657, NM_015192, NM_002613, NM_138736, NM_001197222, NM_001197223, NM_001104631, NM_006203, NM_001197220, NM_001197221, NM_001165899, NM_000369, NM_001242466, NM_134442, NM_002662, NM_002069, NM_002885, NM_006572, NM_139266, NM_003161, NM_013953, NM_013952, NM_031268, NM_004…	1304	68	7843	1.59209	0.550268
WIKIPATHWAYS	WP4352	Ciliary landscape	47	1.51418	0.0496835	NM_004738, NM_016284, NM_001143779, NM_005828, NM_017696, NM_182751, NM_003800, NM_001145354, NM_001079846, NM_003647, NM_022802, NM_006320, NM_004782, NM_002881, NM_006520, NM_018979, NM_025160, NM_004380, NM_001142416, NM_213654, NM_001142415, NM_018010, NM_213655, NM_001143827, NM_001143826, NM_015981, NM_144571, NM_014055, NM_002865, NM_000328, NM_006110, NM_006158, NM_022780, NM_001802, NM_0…	1304	219	7843	1.2908	0.550268
WIKIPATHWAYS	WP2261	Glioblastoma signaling pathways	21	0.676546	0.0500454	NM_181524, NM_000314, NM_004936, NM_181523, NM_000875, NM_002738, NM_181504, NM_212535, NM_015850, NM_002015, NM_001982, NM_005544, NM_078487, NM_002039, NM_207123, NM_033360, NM_002613, NM_001174067, NM_201559, NM_001174065, NM_001174066, NM_001174063, NM_001174064, NM_023105, NM_000368, NM_023106, NM_000267, NM_001145306, NM_001242466, NM_001162427, NM_001455, NM_004985, NM_001162426, NM_002645…	1304	83	7843	1.52176	0.550268
WIKIPATHWAYS	WP4259	Disorders of folate metabolism and transport	6	0.193299	0.0503969	NM_006441, NM_001242366, NM_000254, NM_000791, NM_080669, NM_005957, NM_175085, NM_001199758	1304	13	7843	2.77596	0.550268
WIKIPATHWAYS	WP4659	Gastrin signaling pathway	27	0.869845	0.052324	NM_000610, NM_181504, NM_000214, NM_001202557, NM_001202556, NM_001202555, NM_004379, NM_003047, NM_005544, NM_002752, NM_001128620, NM_002834, NM_201559, NM_005433, NM_001114172, NM_001242466, NM_134442, NM_000805, NM_001455, NM_139068, NM_003161, NM_001002858, NM_139069, NM_001002857, NM_033668, NM_001136015, NM_181524, NM_001001392, NM_004958, NM_181523, NM_003629, NM_001083962, NM_001001391, …	1304	114	7843	1.4245	0.550268
WIKIPATHWAYS	WP4205	MET in type 1 papillary renal cell carcinoma	16	0.515464	0.0550399	NM_181524, NM_181523, NM_181504, NM_001195639, NM_003629, NM_002576, NM_001128620, NM_002039, NM_207123, NM_033360, NM_005207, NM_002834, NM_005312, NM_198679, NM_001114172, NM_001242466, NM_001010934, NM_005238, NM_004985, NM_005633, NM_001143820, NM_002524, NM_001162422, NM_003162, NM_004333, NM_005188	1304	59	7843	1.63107	0.550268
WIKIPATHWAYS	WP2840	Hair follicle development: cytodifferentiation - part 3 of 3	22	0.708763	0.0554673	NM_001901, NM_001024094, NM_000176, NM_001204258, NM_001204259, NM_005349, NM_005900, NM_001127698, NM_003012, NM_006162, NM_001136178, NM_001136177, NM_022898, NM_181552, NM_015541, NM_001204261, NM_001204262, NM_001204263, NM_001204264, NM_138576, NM_001018077, NM_001018076, NM_001018075, NM_001018074, NM_012427, NM_001136179, NM_001204260, NM_000599, NM_000399, NM_001083962, NM_001031680, NM_0…	1304	89	7843	1.48675	0.550268
WIKIPATHWAYS	WP706	Sudden infant death syndrome (SIDS) susceptibility pathways	36	1.15979	0.0563067	NM_024865, NM_001024094, NM_000335, NM_001164757, NM_000176, NM_001204258, NM_004379, NM_001099733, NM_001204259, NM_001166695, NM_003404, NM_145690, NM_001079846, NM_003128, NM_174934, NM_003406, NM_012479, NM_014697, NM_000461, NM_182717, NM_004380, NM_198056, NM_002505, NM_178423, NM_182723, NM_182720, NM_182721, NM_178425, NM_000165, NM_002585, NM_001650, NM_134442, NM_183013, NM_000806, NM_0…	1304	162	7843	1.33657	0.550268
WIKIPATHWAYS	WP4829	mBDNF and proBDNF regulation of GABA neurotransmission	12	0.386598	0.0567653	NM_181524, NM_000314, NM_181523, NM_181504, NM_003629, NM_004379, NM_000816, NM_000814, NM_021912, NM_005406, NM_001191320, NM_001007097, NM_001191321, NM_001114172, NM_182717, NM_182723, NM_182720, NM_182721, NM_001242466, NM_134442, NM_183013, NM_000806, NM_183011, NM_173536, NM_183012, NM_001127644, NM_001127643, NM_198904, NM_198903, NM_001127645, NM_001127648, NM_001204266, NM_001204267, NM_…	1304	40	7843	1.80437	0.550268
WIKIPATHWAYS	WP536	Calcium regulation in cardiac cells	34	1.09536	0.0589225	NM_001167625, NM_212535, NM_000738, NM_001129830, NM_003404, NM_145690, NM_001129831, NM_001167624, NM_003406, NM_002239, NM_001167623, NM_001129834, NM_001199786, NM_001129835, NM_001129832, NM_001129833, NM_012479, NM_001129838, NM_001129839, NM_001129836, NM_001098722, NM_001129837, NM_001098721, NM_001195303, NM_181703, NM_000721, NM_052847, NM_015981, NM_000165, NM_006823, NM_002069, NM_0011…	1304	152	7843	1.34536	0.550268
WIKIPATHWAYS	WP98	Prostaglandin synthesis and regulation	13	0.418814	0.0590902	NM_001145816, NM_000956, NM_001168319, NM_014485, NM_001184967, NM_004039, NM_005845, NM_000953, NM_198715, NM_001193544, NM_198159, NM_198158, NM_198178, NM_198177, NM_001955, NM_000248, NM_001163558, NM_000860, NM_000948, NM_001155, NM_006722, NM_000961, NM_001002858, NM_133263, NM_001002857, NM_001136015, NM_001172699, NM_001172698	1304	45	7843	1.73754	0.550268
WIKIPATHWAYS	WP1584	Type II diabetes mellitus	8	0.257732	0.0593594	NM_004958, NM_203391, NM_000167, NM_004797, NM_080867, NM_005544, NM_001205019, NM_000209, NM_001177800, NM_001128127, NM_201589, NM_000292, NM_199421	1304	22	7843	2.18712	0.550268
WIKIPATHWAYS	WP3996	Ethanol effects on histone modifications	10	0.322165	0.0596798	NM_178423, NM_000689, NM_001527, NM_000773, NM_000254, NM_178425, NM_000693, NM_018091, NM_000791, NM_005957, NM_000668	1304	31	7843	1.94018	0.550268
WIKIPATHWAYS	WP4186	Somatroph axis (GH) and its relationship to dietary restriction and aging	4	0.128866	0.0617028	NM_000314, NM_000875, NM_004958, NM_002015	1304	6	7843	4.00971	0.550268
WIKIPATHWAYS	WP2253	Pilocytic astrocytoma	4	0.128866	0.0617028	NM_000267, NM_004333, NM_001042492, NM_005633, NM_002834	1304	6	7843	4.00971	0.550268
WIKIPATHWAYS	WP585	Interferon type I signaling pathways	15	0.483247	0.0618756	NM_181524, NM_003749, NM_004958, NM_181523, NM_181504, NM_001968, NM_001242466, NM_004379, NM_134442, NM_012296, NM_005921, NM_005544, NM_005207, NM_002834, NM_006099, NM_139266, NM_003161, NM_005312, NM_005188, NM_001130678, NM_198679, NM_001130679, NM_080491	1304	55	7843	1.64034	0.550268
WIKIPATHWAYS	WP289	Myometrial relaxation and contraction pathways	35	1.12758	0.0621507	NM_212535, NM_004379, NM_001204214, NM_001100, NM_003404, NM_001204218, NM_145690, NM_000856, NM_003406, NM_002040, NM_012479, NM_006203, NM_001098722, NM_001098721, NM_001204213, NM_001195303, NM_052847, NM_015981, NM_000165, NM_134442, NM_006823, NM_001037339, NM_181839, NM_021097, NM_002738, NM_000599, NM_018841, NM_001124, NM_001401, NM_002734, NM_001197222, NM_001197223, NM_001104631, NM_004…	1304	158	7843	1.33234	0.550268
WIKIPATHWAYS	WP4223	Ras signaling	40	1.28866	0.0634602	NM_001136000, NM_181504, NM_212535, NM_001168236, NM_002752, NM_001663, NM_001128620, NM_001168239, NM_002039, NM_001168237, NM_002834, NM_001168238, NM_001206670, NM_005158, NM_001098722, NM_002881, NM_001098721, NM_030821, NM_015149, NM_001114172, NM_006282, NM_001159920, NM_023105, NM_052847, NM_005739, NM_023106, NM_001242466, NM_002662, NM_001143820, NM_139068, NM_003560, NM_139069, NM_03342…	1304	185	7843	1.30045	0.550268
WIKIPATHWAYS	WP3859	TGF-beta signaling in thyroid cells for epithelial-mesenchymal transition	7	0.225515	0.0641939	NM_212476, NM_212478, NM_005359, NM_002026, NM_004932, NM_005901, NM_004360, NM_001015051, NM_001135937, NM_003068, NM_001024630, NM_212482, NM_212474, NM_001003652	1304	18	7843	2.339	0.550268
WIKIPATHWAYS	WP3915	Angiopoietin-like protein 8 regulatory pathway	30	0.966495	0.064317	NM_181504, NM_005544, NM_002752, NM_033141, NM_201559, NM_145687, NM_005312, NM_145686, NM_000461, NM_001114172, NM_002747, NM_000368, NM_001242466, NM_014496, NM_001242503, NM_001455, NM_139068, NM_003161, NM_005063, NM_005188, NM_001130678, NM_139069, NM_001130679, NM_001007023, NM_003749, NM_181524, NM_004958, NM_181523, NM_001968, NM_003629, NM_000793, NM_005921, NM_002015, NM_001242559, NM_0…	1304	132	7843	1.36695	0.550268
WIKIPATHWAYS	WP2034	Leptin signaling pathway	19	0.612113	0.0701456	NM_181524, NM_000314, NM_004958, NM_181523, NM_181504, NM_001968, NM_004379, NM_006559, NM_021914, NM_002015, NM_005544, NM_005406, NM_138638, NM_002834, NM_206907, NM_000922, NM_001242466, NM_134442, NM_002268, NM_005633, NM_001146156, NM_002093, NM_139266, NM_003161, NM_006251, NM_006252, NM_001130678, NM_001130679	1304	76	7843	1.50364	0.591914
WIKIPATHWAYS	WP2858	Ectoderm differentiation	32	1.03093	0.0719724	NM_001185056, NM_020861, NM_017770, NM_181461, NM_004016, NM_001184965, NM_181460, NM_004015, NM_005668, NM_001184966, NM_138317, NM_004018, NM_006238, NM_004017, NM_001145155, NM_004932, NM_001145156, NM_001145157, NM_138318, NM_001013031, NM_004021, NM_001127612, NM_004020, NM_004023, NM_004022, NM_005397, NM_021161, NM_001005612, NM_006162, NM_020156, NM_001171818, NM_021005, NM_001171819, NM_…	1304	144	7843	1.33657	0.599121
WIKIPATHWAYS	WP3298	Melatonin metabolism and effects	12	0.386598	0.0770562	NM_001955, NM_001168319, NM_015981, NM_152221, NM_006888, NM_004620, NM_002015, NM_004898, NM_001894, NM_022817, NM_021117, NM_001146156, NM_171825, NM_001127457, NM_002093, NM_000240, NM_016831, NM_145803	1304	42	7843	1.71845	0.632888
WIKIPATHWAYS	WP4816	TGF-beta receptor signaling in skeletal dysplasias	16	0.515464	0.0796707	NM_005905, NM_001031680, NM_002752, NM_004612, NM_001130916, NM_001079846, NM_001963, NM_005900, NM_005901, NM_001199786, NM_001127217, NM_054014, NM_001015051, NM_001195684, NM_001135937, NM_001195683, NM_014795, NM_001130144, NM_139070, NM_001024630, NM_004380, NM_001171653, NM_001003652, NM_001178130, NM_001178131, NM_005359, NM_003036, NM_001164266, NM_000801, NM_139068, NM_139266, NM_004350,…	1304	62	7843	1.55215	0.645752
WIKIPATHWAYS	WP247	Small ligand GPCRs	7	0.225515	0.0811444	NM_000956, NM_001142413, NM_033181, NM_001160226, NM_001160259, NM_001400, NM_001401, NM_001160258, NM_016083, NM_000953, NM_057159, NM_001001938, NM_198715	1304	19	7843	2.21589	0.649155
WIKIPATHWAYS	WP4149	White fat cell differentiation	10	0.322165	0.084216	NM_001024094, NM_001903, NM_000399, NM_000176, NM_004379, NM_001204258, NM_001204259, NM_002015, NM_001145155, NM_001145156, NM_001145157, NM_134260, NM_134261, NM_002460, NM_134262, NM_001195286, NM_001136178, NM_001136177, NM_021005, NM_001163999, NM_134442, NM_001105078, NM_001164000, NM_001730, NM_002943, NM_001105077, NM_005241, NM_001204261, NM_001204262, NM_001204263, NM_001204264, NM_0049…	1304	33	7843	1.8226	0.66509
WIKIPATHWAYS	WP560	TGF-beta receptor signaling	15	0.483247	0.0897605	NM_005905, NM_001031680, NM_002752, NM_004612, NM_001130916, NM_001079846, NM_001963, NM_005900, NM_005901, NM_001199786, NM_001127217, NM_054014, NM_001015051, NM_001195684, NM_001135937, NM_001195683, NM_014795, NM_139070, NM_001024630, NM_004380, NM_001171653, NM_001003652, NM_001178130, NM_001178131, NM_005359, NM_003036, NM_000801, NM_139068, NM_139266, NM_004350, NM_139069, NM_003243, NM_00…	1304	58	7843	1.55549	0.699904
WIKIPATHWAYS	WP2583	T cell receptor and co-stimulatory signaling	9	0.289948	0.095048	NM_001768, NM_000314, NM_000944, NM_005739, NM_006888, NM_001892, NM_002610, NM_001146156, NM_171827, NM_001145873, NM_002093, NM_001128602, NM_006482, NM_003583, NM_001130691, NM_001130692, NM_001025105	1304	29	7843	1.86659	0.73187

## Sheet: 342-3p KEGG
Category	Term		Count	%	PValue	Genes	List Total	Pop Hits	Pop Total	Fold Enrichment	FDR
KEGG_PATHWAY	hsa04935	Growth hormone synthesis, secretion and action	48	1.33854	2.15104e-08	NM_000932, NM_001167625, NM_001626, NM_000933, NM_001184883, NM_021116, NM_004972, NM_001079846, NM_020546, NM_001167624, NM_001167623, NM_001168272, NM_001242462, NM_194071, NM_001242466, NM_139068, NM_005026, NM_139069, NM_016823, NM_001242460, NM_181524, NM_002737, NM_181523, NM_002738, NM_001099952, NM_000719, NM_005206, NM_002730, NM_005207, NM_001172560, NM_001199642, NM_207518, NM_000163, …	1470	119	8195	2.24867	3.12672e-06
KEGG_PATHWAY	hsa01522	Endocrine resistance	42	1.17122	2.48635e-08	NM_001626, NM_181504, NM_020983, NM_021116, NM_001949, NM_005228, NM_005225, NM_000618, NM_002752, NM_002754, NM_002755, NM_020546, NM_015270, NM_139012, NM_001174087, NM_001174088, NM_001197, NM_139014, NM_030662, NM_001109891, NM_000321, NM_001242466, NM_053056, NM_002745, NM_002746, NM_005417, NM_139068, NM_203349, NM_002392, NM_005465, NM_005026, NM_006311, NM_139069, NM_001190440, NM_004091,…	1470	98	8195	2.38921	3.12672e-06
KEGG_PATHWAY	hsa05200	Pathways in cancer	145	4.0435	3.66412e-08	NM_001178081, NM_002957, NM_001626, NM_021116, NM_001184883, NM_152263, NM_000418, NM_031283, NM_001178080, NM_001191, NM_145726, NM_145725, NM_001144999, NM_001012614, NM_001204106, NM_001204107, NM_001204108, NM_053056, NM_012193, NM_001204109, NM_004327, NM_005419, NM_005658, NM_139068, NM_002392, NM_013953, NM_013952, NM_003242, NM_014248, NM_139069, NM_030756, NM_000092, NM_000314, NM_001007…	1470	531	8195	1.52232	3.12672e-06
KEGG_PATHWAY	hsa04722	Neurotrophin signaling pathway	46	1.28277	1.94562e-07	NM_001626, NM_002959, NM_212539, NM_001126241, NM_001126240, NM_001126242, NM_005427, NM_005312, NM_004586, NM_000021, NM_001242466, NM_015981, NM_007318, NM_014496, NM_001455, NM_006986, NM_139068, NM_001204184, NM_001204185, NM_001204186, NM_001204187, NM_001204188, NM_005026, NM_001204189, NM_139069, NM_001220, NM_016823, NM_181524, NM_181523, NM_005206, NM_002613, NM_005207, NM_001007097, NM_…	1470	119	8195	2.15498	1.2452e-05
KEGG_PATHWAY	hsa04912	GnRH signaling pathway	38	1.05968	5.46364e-07	NM_000932, NM_001167625, NM_000933, NM_020983, NM_001184883, NM_021116, NM_182797, NM_172078, NM_172079, NM_212539, NM_005228, NM_002752, NM_001129830, NM_002754, NM_001129831, NM_002755, NM_020546, NM_001167624, NM_001167623, NM_015270, NM_001129834, NM_001129835, NM_139012, NM_001168272, NM_001129832, NM_001129833, NM_001129838, NM_001129839, NM_001129836, NM_001129837, NM_139014, NM_030662, NM…	1470	93	8195	2.27789	2.79738e-05
KEGG_PATHWAY	hsa04921	Oxytocin signaling pathway	53	1.47797	1.41963e-06	NM_000932, NM_001167625, NM_001206917, NM_000933, NM_001184883, NM_021116, NM_000891, NM_001145798, NM_020546, NM_001167624, NM_001206916, NM_001167623, NM_001206915, NM_001168272, NM_201597, NM_005399, NM_001614, NM_153500, NM_015981, NM_053056, NM_005417, NM_014405, NM_004850, NM_001220, NM_000890, NM_153499, NM_002737, NM_181526, NM_002738, NM_001099952, NM_000719, NM_002730, NM_003307, NM_001…	1470	154	8195	1.91861	5.57175e-05
KEGG_PATHWAY	hsa05163	Human cytomegalovirus infection	70	1.95204	1.69372e-06	NM_003804, NM_000932, NM_001626, NM_000933, NM_001184883, NM_021116, NM_020546, NM_001168272, NM_194071, NM_001242466, NM_001144999, NM_053056, NM_005417, NM_007200, NM_002392, NM_005026, NM_004850, NM_016823, NM_181524, NM_181523, NM_002737, NM_002738, NM_001099952, NM_005206, NM_002730, NM_003824, NM_005207, NM_007353, NM_001199642, NM_004485, NM_207518, NM_004904, NM_000546, NM_002969, NM_0010…	1470	225	8195	1.73439	5.57175e-05
KEGG_PATHWAY	hsa04371	Apelin signaling pathway	49	1.36642	1.74117e-06	NM_000932, NM_001160110, NM_001626, NM_000933, NM_001160111, NM_020983, NM_001184883, NM_021116, NM_182797, NM_053028, NM_183002, NM_053027, NM_001204214, NM_058240, NM_053026, NM_053025, NM_001204218, NM_005902, NM_033262, NM_002755, NM_020546, NM_001145311, NM_015270, NM_005901, NM_001168272, NM_005399, NM_005474, NM_001015053, NM_001098722, NM_001160109, NM_001098721, NM_030662, NM_001204213, …	1470	139	8195	1.96523	5.57175e-05
KEGG_PATHWAY	hsa05223	Non-small cell lung cancer	31	0.864473	2.05711e-06	NM_000215, NM_001626, NM_002957, NM_181504, NM_001949, NM_005228, NM_005225, NM_002755, NM_001206957, NM_001145076, NM_201559, NM_030662, NM_001109891, NM_000321, NM_001242466, NM_004522, NM_001455, NM_053056, NM_001259, NM_002745, NM_002746, NM_019063, NM_170714, NM_170713, NM_170712, NM_005465, NM_005026, NM_004091, NM_181524, NM_002737, NM_181523, NM_002738, NM_033360, NM_002613, NM_000546, NM…	1470	72	8195	2.40027	5.85133e-05
KEGG_PATHWAY	hsa05220	Chronic myeloid leukemia	32	0.892359	2.40542e-06	NM_001626, NM_001001890, NM_181504, NM_001949, NM_005225, NM_005902, NM_002755, NM_001191, NM_030662, NM_001109891, NM_001012614, NM_000321, NM_001242466, NM_053056, NM_004327, NM_001259, NM_002745, NM_002746, NM_203349, NM_002392, NM_003242, NM_005465, NM_005026, NM_005188, NM_016823, NM_004091, NM_001328, NM_181524, NM_181523, NM_001527, NM_021574, NM_005206, NM_138578, NM_033360, NM_005207, NM…	1470	76	8195	2.3473	6.15789e-05
KEGG_PATHWAY	hsa04010	MAPK signaling pathway	85	2.37033	3.29701e-06	NM_001167625, NM_001626, NM_001167624, NM_001167623, NM_004586, NM_021003, NM_014496, NM_001973, NM_139068, NM_001203251, NM_001203252, NM_003242, NM_139069, NM_001007139, NM_002737, NM_002738, NM_153815, NM_005206, NM_002730, NM_005204, NM_004358, NM_003942, NM_005207, NM_002182, NM_001174067, NM_001174065, NM_001174066, NM_001174063, NM_207518, NM_001174064, NM_139070, NM_025142, NM_001111283, …	1470	294	8195	1.61177	7.67305e-05
KEGG_PATHWAY	hsa04720	Long-term potentiation	29	0.808701	4.18176e-06	NM_000932, NM_001167625, NM_000933, NM_001429, NM_001184883, NM_021116, NM_182797, NM_001083620, NM_172078, NM_172079, NM_001129830, NM_001129831, NM_002755, NM_001079846, NM_001167624, NM_001167623, NM_001129834, NM_001129835, NM_001168272, NM_001129832, NM_001129833, NM_001129838, NM_001129839, NM_001129836, NM_004586, NM_001129837, NM_030662, NM_001083619, NM_172080, NM_172081, NM_004380, NM_1…	1470	67	8195	2.41299	8.31249e-05
KEGG_PATHWAY	hsa04934	Cushing syndrome	52	1.45008	4.22119e-06	NM_000932, NM_001167625, NM_000933, NM_001184883, NM_021116, NM_000939, NM_020546, NM_031283, NM_001167624, NM_001167623, NM_001198531, NM_001168272, NM_001198530, NM_016953, NM_001199989, NM_194071, NM_015981, NM_020792, NM_000529, NM_012193, NM_053056, NM_000527, NM_005933, NM_001220, NM_001198528, NM_001198529, NM_030756, NM_021096, NM_001198525, NM_001198526, NM_001198527, NM_001099952, NM_00…	1470	155	8195	1.87027	8.31249e-05
KEGG_PATHWAY	hsa04725	Cholinergic synapse	41	1.14334	6.31114e-06	NM_000932, NM_001167625, NM_001626, NM_000933, NM_181504, NM_020983, NM_001184883, NM_021116, NM_182797, NM_172078, NM_172079, NM_000891, NM_004972, NM_001129830, NM_001129831, NM_002755, NM_020546, NM_001167624, NM_002239, NM_001167623, NM_015270, NM_001129834, NM_001129835, NM_001168272, NM_001129832, NM_001129833, NM_001129838, NM_001129839, NM_001129836, NM_001098722, NM_001129837, NM_0010987…	1470	113	8195	2.02273	0.000115404
KEGG_PATHWAY	hsa05215	Prostate cancer	36	1.0039	1.46733e-05	NM_001626, NM_181504, NM_001429, NM_001949, NM_005228, NM_005225, NM_000618, NM_002755, NM_001079846, NM_031283, NM_001146285, NM_001198531, NM_001145031, NM_001146284, NM_001146286, NM_003299, NM_001146283, NM_001198530, NM_030662, NM_004380, NM_023105, NM_001109891, NM_023106, NM_194071, NM_000321, NM_001242466, NM_001174094, NM_001174095, NM_001174093, NM_053056, NM_002745, NM_002746, NM_00239…	1470	97	8195	2.06901	0.000250425
KEGG_PATHWAY	hsa05214	Glioma	30	0.836587	1.74007e-05	NM_001626, NM_181504, NM_001949, NM_172078, NM_172079, NM_005228, NM_005225, NM_000618, NM_002755, NM_030662, NM_172080, NM_172081, NM_172082, NM_172083, NM_172084, NM_001109891, NM_000321, NM_001242466, NM_015981, NM_053056, NM_001259, NM_002745, NM_002746, NM_203349, NM_002392, NM_005465, NM_005026, NM_001220, NM_033429, NM_004091, NM_181524, NM_002737, NM_000875, NM_000314, NM_181523, NM_00273…	1470	75	8195	2.22993	0.000278411
KEGG_PATHWAY	hsa04914	Progesterone-mediated oocyte maturation	37	1.03179	1.95235e-05	NM_021872, NM_001626, NM_021873, NM_181504, NM_020983, NM_021116, NM_003600, NM_000618, NM_002752, NM_002754, NM_002358, NM_002755, NM_020546, NM_001789, NM_015270, NM_005990, NM_139012, NM_004586, NM_139014, NM_001202474, NM_001079533, NM_001109891, NM_001079534, NM_001079535, NM_001006932, NM_001004351, NM_001242466, NM_000926, NM_001242546, NM_014496, NM_001242547, NM_001242548, NM_002745, NM_…	1470	102	8195	2.02224	0.00028349
KEGG_PATHWAY	hsa04022	cGMP-PKG signaling pathway	53	1.47797	1.99329e-05	NM_000932, NM_001167625, NM_001626, NM_000933, NM_001184883, NM_021116, NM_058240, NM_020546, NM_001167624, NM_001167623, NM_001168272, NM_003374, NM_000921, NM_001161353, NM_001161352, NM_194071, NM_001206880, NM_001206881, NM_004850, NM_181526, NM_005729, NM_000674, NM_001099952, NM_000719, NM_181361, NM_007353, NM_001199642, NM_033430, NM_170665, NM_000681, NM_033437, NM_001001396, NM_004904, …	1470	167	8195	1.76926	0.00028349
KEGG_PATHWAY	hsa04917	Prolactin signaling pathway	28	0.780814	3.54612e-05	NM_181524, NM_001626, NM_181523, NM_181504, NM_199293, NM_199292, NM_004972, NM_002752, NM_001204316, NM_002754, NM_001204317, NM_002755, NM_001204318, NM_033360, NM_139012, NM_201559, NM_014598, NM_139014, NM_030662, NM_139070, NM_000360, NM_000162, NM_001109891, NM_002969, NM_001242466, NM_198291, NM_001455, NM_004985, NM_005633, NM_053056, NM_001146156, NM_001315, NM_002745, NM_002746, NM_0014…	1470	70	8195	2.22993	0.000477794
KEGG_PATHWAY	hsa05205	Proteoglycans in cancer	61	1.70106	3.83674e-05	NM_001005377, NM_001626, NM_001145031, NM_001168272, NM_001100412, NM_001614, NM_001242466, NM_001144999, NM_015981, NM_012193, NM_053056, NM_001457, NM_001458, NM_005417, NM_002392, NM_005026, NM_004850, NM_001220, NM_181524, NM_001007139, NM_181523, NM_002737, NM_002738, NM_001099952, NM_002211, NM_002730, NM_002613, NM_003392, NM_003394, NM_001174067, NM_001174065, NM_032104, NM_001174066, NM_…	1470	205	8195	1.65885	0.000491102
KEGG_PATHWAY	hsa04915	Estrogen signaling pathway	45	1.25488	4.52233e-05	NM_000932, NM_001160110, NM_001626, NM_000933, NM_001160111, NM_181504, NM_020983, NM_001184883, NM_021116, NM_182797, NM_000939, NM_212539, NM_005228, NM_002755, NM_020546, NM_002239, NM_015270, NM_001168272, NM_001174087, NM_001174088, NM_003299, NM_001160109, NM_030662, NM_001202474, NM_001109891, NM_194071, NM_001242466, NM_000926, NM_002222, NM_002223, NM_002745, NM_002746, NM_005417, NM_203…	1470	138	8195	1.81788	0.000551294
KEGG_PATHWAY	hsa04750	Inflammatory mediator regulation of TRP channels	35	0.976018	4.93869e-05	NM_000932, NM_000933, NM_181504, NM_020983, NM_001184883, NM_021116, NM_182797, NM_172078, NM_172079, NM_001242413, NM_212539, NM_000618, NM_002752, NM_002754, NM_020546, NM_015270, NM_139012, NM_001168272, NM_139014, NM_001177431, NM_001177433, NM_172080, NM_172081, NM_172082, NM_172083, NM_172084, NM_001242466, NM_015981, NM_002222, NM_002223, NM_001167931, NM_005417, NM_139068, NM_002072, NM_0…	1470	98	8195	1.99101	0.000573995
KEGG_PATHWAY	hsa05224	Breast cancer	47	1.31065	5.15698e-05	NM_001626, NM_181504, NM_001010926, NM_001949, NM_005228, NM_005225, NM_000618, NM_002755, NM_031283, NM_001146285, NM_001198531, NM_001146284, NM_001146286, NM_001174087, NM_001174088, NM_033137, NM_001146283, NM_033136, NM_001198530, NM_030662, NM_001202474, NM_023105, NM_001109891, NM_023106, NM_000321, NM_001242466, NM_000926, NM_014571, NM_012193, NM_053056, NM_001259, NM_002745, NM_000800, …	1470	147	8195	1.78243	0.000573995
KEGG_PATHWAY	hsa01521	EGFR tyrosine kinase inhibitor resistance	30	0.836587	5.41856e-05	NM_001626, NM_181504, NM_004972, NM_005228, NM_000618, NM_022965, NM_002755, NM_001191, NM_201559, NM_030662, NM_000142, NM_001109891, NM_001242466, NM_001204106, NM_001455, NM_001204107, NM_001204108, NM_001204109, NM_002745, NM_001163213, NM_002746, NM_005417, NM_203349, NM_005465, NM_004495, NM_005026, NM_001130678, NM_001130679, NM_181524, NM_002737, NM_000633, NM_000875, NM_000314, NM_181523…	1470	79	8195	2.11702	0.00057798
KEGG_PATHWAY	hsa04071	Sphingolipid signaling pathway	40	1.11545	6.13968e-05	NM_000932, NM_001160110, NM_001626, NM_000933, NM_001160111, NM_001010887, NM_002716, NM_181504, NM_001184883, NM_182797, NM_177924, NM_002752, NM_005226, NM_147190, NM_002754, NM_002755, NM_203463, NM_139012, NM_001206994, NM_001206996, NM_001160109, NM_001206995, NM_139014, NM_030662, NM_001109891, NM_181876, NM_001242466, NM_002745, NM_002746, NM_139068, NM_013239, NM_002072, NM_005465, NM_001…	1470	119	8195	1.87389	0.000628703
KEGG_PATHWAY	hsa05166	Human T-cell leukemia virus 1 infection	64	1.78472	6.88521e-05	NM_001746, NM_001626, NM_021116, NM_021078, NM_003884, NM_001079846, NM_020546, NM_001191, NM_003374, NM_001098482, NM_194071, NM_001242466, NM_001143820, NM_053056, NM_001973, NM_018052, NM_139068, NM_003242, NM_005026, NM_139069, NM_181524, NM_181523, NM_000314, NM_001760, NM_002730, NM_001199642, NM_207518, NM_139070, NM_004904, NM_000546, NM_173473, NM_004985, NM_001116, NM_001126113, NM_0024…	1470	222	8195	1.60716	0.000668564
KEGG_PATHWAY	hsa04728	Dopaminergic synapse	43	1.19911	7.05126e-05	NM_000932, NM_001167625, NM_001626, NM_000933, NM_002716, NM_001184883, NM_001142325, NM_001142324, NM_001167624, NM_001167623, NM_001168272, NM_001206994, NM_001206996, NM_001206995, NM_194071, NM_015981, NM_139068, NM_007325, NM_139069, NM_001220, NM_000890, NM_001177562, NM_001177563, NM_001077244, NM_002737, NM_002738, NM_001135691, NM_199293, NM_199292, NM_001099952, NM_000719, NM_000718, NM…	1470	132	8195	1.81604	0.000668564
KEGG_PATHWAY	hsa04933	AGE-RAGE signaling pathway in diabetic complications	35	0.976018	7.86487e-05	NM_000932, NM_001160110, NM_001626, NM_000933, NM_001160111, NM_181504, NM_001184883, NM_182797, NM_212539, NM_004972, NM_002752, NM_002754, NM_005902, NM_005901, NM_139012, NM_001160109, NM_139014, NM_032726, NM_001109891, NM_001242466, NM_053056, NM_002745, NM_002746, NM_000602, NM_139068, NM_003242, NM_005465, NM_005026, NM_139069, NM_000450, NM_000092, NM_181524, NM_002737, NM_000633, NM_1815…	1470	100	8195	1.95119	0.00070409
KEGG_PATHWAY	hsa04140	Autophagy - animal	45	1.25488	8.01793e-05	NM_001626, NM_181504, NM_022485, NM_016003, NM_001242413, NM_212539, NM_003565, NM_002752, NM_001033520, NM_002755, NM_001348, NM_001191, NM_001168272, NM_030662, NM_181509, NM_004180, NM_145803, NM_001109891, NM_021202, NM_153500, NM_001077198, NM_001242466, NM_001142298, NM_002222, NM_022818, NM_001205119, NM_006549, NM_002745, NM_002746, NM_001142299, NM_001145642, NM_139068, NM_005465, NM_013…	1470	141	8195	1.7792	0.00070409
KEGG_PATHWAY	hsa04015	Rap1 signaling pathway	61	1.70106	8.25106e-05	NM_000932, NM_001626, NM_000933, NM_001184883, NM_021116, NM_014387, NM_033181, NM_022965, NM_020546, NM_005312, NM_000142, NM_001614, NM_001242466, NM_018212, NM_004720, NM_006105, NM_005813, NM_005417, NM_000800, NM_005026, NM_016823, NM_181524, NM_181523, NM_002737, NM_000676, NM_002738, NM_001145658, NM_001014989, NM_001184789, NM_002211, NM_005206, NM_001014988, NM_001160259, NM_001145657, N…	1470	210	8195	1.61936	0.00070409
KEGG_PATHWAY	hsa04926	Relaxin signaling pathway	42	1.17122	8.80513e-05	NM_000932, NM_001160110, NM_001626, NM_000933, NM_001160111, NM_181504, NM_020983, NM_001184883, NM_021116, NM_182797, NM_001204214, NM_005228, NM_002752, NM_001166058, NM_002754, NM_001204218, NM_002755, NM_020546, NM_015270, NM_005901, NM_139012, NM_001098722, NM_001160109, NM_139014, NM_001098721, NM_030662, NM_001204213, NM_001109891, NM_052847, NM_194071, NM_001242466, NM_002745, NM_002746, …	1470	129	8195	1.81506	0.000710043
KEGG_PATHWAY	hsa04310	Wnt signaling pathway	51	1.4222	8.87553e-05	NM_000932, NM_000933, NM_001184883, NM_001206998, NM_006238, NM_001079846, NM_031283, NM_001198531, NM_003012, NM_001198530, NM_000021, NM_015345, NM_001006610, NM_001012614, NM_015981, NM_007318, NM_001332, NM_012193, NM_053056, NM_001204869, NM_139068, NM_014248, NM_004850, NM_003882, NM_001220, NM_139069, NM_001198528, NM_001198529, NM_030756, NM_001198525, NM_001198526, NM_001198527, NM_00273…	1470	167	8195	1.70249	0.000710043
KEGG_PATHWAY	hsa04211	Longevity regulating pathway	32	0.892359	9.63243e-05	NM_001626, NM_181504, NM_020983, NM_021116, NM_003565, NM_000618, NM_020546, NM_015270, NM_201559, NM_005399, NM_024551, NM_024757, NM_153500, NM_194071, NM_001242466, NM_001079817, NM_001205119, NM_001455, NM_000208, NM_006549, NM_005465, NM_005026, NM_001130678, NM_001130679, NM_003749, NM_181524, NM_020761, NM_153499, NM_000875, NM_181523, NM_182810, NM_182898, NM_001968, NM_182899, NM_002730,…	1470	89	8195	2.00443	0.000720439
KEGG_PATHWAY	hsa04713	Circadian entrainment	34	0.948132	9.83704e-05	NM_000932, NM_001167625, NM_000933, NM_020983, NM_001184883, NM_021116, NM_001164757, NM_182797, NM_001083620, NM_172078, NM_172079, NM_001204214, NM_001129830, NM_001204218, NM_001129831, NM_020546, NM_001167624, NM_002239, NM_001167623, NM_016084, NM_015270, NM_001129834, NM_001129835, NM_001168272, NM_001129832, NM_001129833, NM_001129838, NM_001129839, NM_001129836, NM_001098722, NM_014697, N…	1470	97	8195	1.95406	0.000720439
KEGG_PATHWAY	hsa04916	Melanogenesis	35	0.976018	9.84976e-05	NM_000932, NM_000933, NM_020983, NM_001429, NM_001184883, NM_021116, NM_182797, NM_172078, NM_172079, NM_000939, NM_002755, NM_001079846, NM_020546, NM_031283, NM_015270, NM_001146285, NM_001198531, NM_001146284, NM_001146286, NM_001146283, NM_001198530, NM_030662, NM_172080, NM_172081, NM_004380, NM_172082, NM_172083, NM_172084, NM_001109891, NM_194071, NM_015981, NM_012193, NM_002745, NM_002746…	1470	101	8195	1.93187	0.000720439
KEGG_PATHWAY	hsa04218	Cellular senescence	48	1.33854	0.000121068	NM_001626, NM_173163, NM_181504, NM_173165, NM_001949, NM_005225, NM_002754, NM_005902, NM_002117, NM_002755, NM_001789, NM_005901, NM_139012, NM_001168272, NM_201559, NM_003374, NM_139014, NM_030662, NM_001177431, NM_001177433, NM_001136126, NM_001136125, NM_001109891, NM_000321, NM_001242466, NM_001113239, NM_001142298, NM_002222, NM_002223, NM_001455, NM_005611, NM_001143820, NM_053056, NM_001…	1470	156	8195	1.71533	0.000860932
KEGG_PATHWAY	hsa04340	Hedgehog signaling pathway	23	0.641383	0.00013444	NM_022048, NM_000633, NM_016169, NM_001100390, NM_002730, NM_001166136, NM_004041, NM_001166292, NM_003592, NM_007054, NM_207518, NM_033637, NM_001007230, NM_016952, NM_147127, NM_001007226, NM_001007227, NM_001007228, NM_001007229, NM_000168, NM_020251, NM_003939, NM_001619, NM_022475, NM_001893, NM_053056, NM_020974, NM_004525, NM_001146156, NM_152558, NM_002093, NM_001170690, NM_003563, NM_001…	1470	56	8195	2.28966	0.000930179
KEGG_PATHWAY	hsa05161	Hepatitis B	49	1.36642	0.00016108	NM_001178081, NM_000215, NM_173163, NM_001626, NM_181504, NM_001429, NM_173165, NM_001949, NM_181861, NM_004972, NM_005225, NM_002752, NM_002754, NM_003404, NM_005902, NM_002755, NM_001079846, NM_020746, NM_001178080, NM_139012, NM_139014, NM_030662, NM_001199427, NM_198332, NM_145726, NM_145803, NM_181868, NM_004380, NM_145725, NM_181869, NM_001109891, NM_194071, NM_000321, NM_001242466, NM_0216…	1470	162	8195	1.68621	0.00108517
KEGG_PATHWAY	hsa04910	Insulin signaling pathway	43	1.19911	0.000179238	NM_001626, NM_001081686, NM_181504, NM_001164758, NM_001164759, NM_001005291, NM_002752, NM_002755, NM_006242, NM_033498, NM_033497, NM_033496, NM_005399, NM_005312, NM_005398, NM_030662, NM_198973, NM_001135553, NM_001109891, NM_130440, NM_001242466, NM_001079817, NM_005539, NM_000208, NM_002745, NM_002746, NM_139068, NM_203349, NM_002591, NM_005465, NM_004176, NM_005026, NM_033500, NM_005188, N…	1470	137	8195	1.74976	0.00117654
KEGG_PATHWAY	hsa04919	Thyroid hormone signaling pathway	39	1.08756	0.000207652	NM_000932, NM_001626, NM_000933, NM_002957, NM_181504, NM_001429, NM_001184883, NM_182797, NM_000212, NM_021078, NM_003884, NM_001145357, NM_001145358, NM_002755, NM_001079846, NM_001174087, NM_001174088, NM_030662, NM_014815, NM_004380, NM_032726, NM_001614, NM_001109891, NM_001144999, NM_001242466, NM_053056, NM_002745, NM_002746, NM_005417, NM_002392, NM_001145000, NM_005465, NM_005026, NM_006…	1470	121	8195	1.79685	0.00131468
KEGG_PATHWAY	hsa04927	Cortisol synthesis and secretion	25	0.697156	0.000210554	NM_000932, NM_001167625, NM_000933, NM_020983, NM_001184883, NM_021116, NM_182797, NM_000939, NM_001129830, NM_001129831, NM_020546, NM_001167624, NM_001167623, NM_015270, NM_001129834, NM_001129835, NM_001168272, NM_001129832, NM_001129833, NM_001129838, NM_001129839, NM_001129836, NM_001129837, NM_194071, NM_020792, NM_002585, NM_002222, NM_002223, NM_000529, NM_001129841, NM_001129842, NM_0005…	1470	65	8195	2.14417	0.00131468
KEGG_PATHWAY	hsa04550	Signaling pathways regulating pluripotency of stem cells	44	1.22699	0.000243056	NM_000215, NM_001626, NM_181504, NM_002310, NM_004972, NM_000618, NM_006315, NM_002754, NM_005902, NM_022965, NM_002755, NM_005903, NM_001106, NM_005901, NM_139012, NM_001001419, NM_001127612, NM_139014, NM_030662, NM_000142, NM_001172425, NM_023105, NM_018055, NM_001193508, NM_001109891, NM_001616, NM_023106, NM_001242466, NM_005612, NM_012193, NM_002745, NM_001163213, NM_002746, NM_002192, NM_0…	1470	143	8195	1.71533	0.00148148
KEGG_PATHWAY	hsa04114	Oocyte meiosis	41	1.14334	0.000277809	NM_002716, NM_020983, NM_021116, NM_172078, NM_172079, NM_003600, NM_000618, NM_002754, NM_003404, NM_002358, NM_002755, NM_020546, NM_015270, NM_139012, NM_001168272, NM_004586, NM_139014, NM_001202474, NM_172080, NM_172081, NM_172082, NM_172083, NM_172084, NM_001079533, NM_001109891, NM_001079534, NM_001079535, NM_001006932, NM_001004351, NM_000926, NM_015981, NM_001242546, NM_002222, NM_014496…	1470	131	8195	1.74479	0.00160766
KEGG_PATHWAY	hsa04068	FoxO signaling pathway	41	1.14334	0.000277809	NM_001626, NM_001081686, NM_181504, NM_001429, NM_005228, NM_000618, NM_002752, NM_002754, NM_005627, NM_005902, NM_002755, NM_001079846, NM_139012, NM_201559, NM_005399, NM_139014, NM_030662, NM_004380, NM_001109891, NM_001242466, NM_001079817, NM_001204106, NM_001455, NM_001204107, NM_005611, NM_053056, NM_001204108, NM_001204109, NM_000208, NM_002745, NM_000448, NM_002746, NM_139068, NM_002392…	1470	131	8195	1.74479	0.00160766
KEGG_PATHWAY	hsa04928	Parathyroid hormone synthesis, secretion and action	35	0.976018	0.000282597	NM_000932, NM_000933, NM_002957, NM_020983, NM_001184883, NM_021116, NM_182797, NM_005228, NM_002755, NM_020546, NM_015270, NM_001168272, NM_003052, NM_006203, NM_023105, NM_001109891, NM_023106, NM_194071, NM_002222, NM_002223, NM_001037339, NM_002745, NM_002746, NM_007200, NM_002072, NM_001128915, NM_023110, NM_002737, NM_000633, NM_002738, NM_182810, NM_182898, NM_182899, NM_015850, NM_0010999…	1470	106	8195	1.84075	0.00160766
KEGG_PATHWAY	hsa04925	Aldosterone synthesis and secretion	33	0.920245	0.000294404	NM_000932, NM_001167625, NM_000933, NM_020983, NM_001184883, NM_021116, NM_001146209, NM_182797, NM_172078, NM_172079, NM_000939, NM_002599, NM_001129830, NM_001129831, NM_020546, NM_001167624, NM_001167623, NM_015270, NM_001129834, NM_001129835, NM_001168272, NM_001129832, NM_001129833, NM_001129838, NM_001129839, NM_001129836, NM_001129837, NM_172080, NM_172081, NM_172082, NM_172083, NM_172084,…	1470	98	8195	1.87724	0.00163842
KEGG_PATHWAY	hsa05131	Shigellosis	67	1.86838	0.00032182	NM_003804, NM_000932, NM_001626, NM_000933, NM_001135592, NM_001184883, NM_212539, NM_001164473, NM_002954, NM_001191, NM_001168272, NM_003374, NM_003373, NM_006640, NM_001614, NM_001242466, NM_001142298, NM_001455, NM_001142299, NM_005417, NM_139068, NM_145733, NM_002392, NM_014248, NM_005026, NM_004850, NM_033500, NM_139069, NM_015610, NM_016823, NM_001024228, NM_001024227, NM_001024226, NM_181…	1470	247	8195	1.5122	0.00175289
KEGG_PATHWAY	hsa05032	Morphine addiction	31	0.864473	0.000374014	NM_020983, NM_021116, NM_001146209, NM_002599, NM_020546, NM_002239, NM_015270, NM_002082, NM_006203, NM_001098722, NM_001098721, NM_016953, NM_000921, NM_052847, NM_001077197, NM_001619, NM_004961, NM_173536, NM_001037339, NM_016194, NM_001204266, NM_001204267, NM_000809, NM_000890, NM_001077196, NM_002737, NM_002738, NM_000674, NM_001143839, NM_018841, NM_000718, NM_006578, NM_002730, NM_004041…	1470	91	8195	1.89912	0.00199474
KEGG_PATHWAY	hsa04931	Insulin resistance	35	0.976018	0.00041758	NM_001160110, NM_001626, NM_021158, NM_001160111, NM_001081686, NM_181504, NM_001242413, NM_212539, NM_001005291, NM_002752, NM_006242, NM_005036, NM_005399, NM_001160109, NM_004586, NM_005398, NM_001006932, NM_194071, NM_130440, NM_001242466, NM_014496, NM_001079817, NM_000208, NM_139068, NM_001001928, NM_002591, NM_005465, NM_004176, NM_005026, NM_139069, NM_003749, NM_181524, NM_021135, NM_000…	1470	108	8195	1.80666	0.0021507
KEGG_PATHWAY	hsa04150	mTOR signaling pathway	46	1.28277	0.000420058	NM_002956, NM_001626, NM_181504, NM_016289, NM_003565, NM_000618, NM_005627, NM_002755, NM_144997, NM_030581, NM_004586, NM_030662, NM_001109891, NM_001417, NM_001006932, NM_001242466, NM_014496, NM_001695, NM_001079817, NM_012193, NM_004888, NM_000208, NM_002745, NM_002746, NM_014646, NM_001198721, NM_005465, NM_005026, NM_003486, NM_001130678, NM_001130679, NM_003507, NM_181524, NM_020761, NM_0…	1470	155	8195	1.65447	0.0021507
KEGG_PATHWAY	hsa04929	GnRH secretion	24	0.669269	0.000446456	NM_000932, NM_001167625, NM_001626, NM_000933, NM_181504, NM_001184883, NM_182797, NM_001129830, NM_002755, NM_001129831, NM_001167624, NM_002239, NM_001167623, NM_001129834, NM_001129835, NM_001168272, NM_001129832, NM_001129833, NM_001129838, NM_001129839, NM_001129836, NM_030662, NM_001129837, NM_001109891, NM_001242466, NM_002222, NM_002223, NM_001129841, NM_001129842, NM_002745, NM_001129840…	1470	64	8195	2.09056	0.00224103
KEGG_PATHWAY	hsa05218	Melanoma	26	0.725042	0.000469036	NM_001626, NM_181504, NM_001949, NM_005228, NM_005225, NM_000618, NM_002755, NM_033137, NM_033136, NM_030662, NM_023105, NM_001109891, NM_023106, NM_000321, NM_001242466, NM_053056, NM_001259, NM_002745, NM_000800, NM_002746, NM_002392, NM_005465, NM_005026, NM_023110, NM_004091, NM_181524, NM_000875, NM_000314, NM_181523, NM_015850, NM_005247, NM_033360, NM_001174067, NM_001174065, NM_001174066,…	1470	72	8195	2.01313	0.0022891
KEGG_PATHWAY	hsa04971	Gastric acid secretion	27	0.752928	0.000473914	NM_000932, NM_000933, NM_020983, NM_001184883, NM_021116, NM_182797, NM_172078, NM_172079, NM_053028, NM_000891, NM_053027, NM_053026, NM_053025, NM_020546, NM_015270, NM_001168272, NM_002241, NM_002243, NM_172080, NM_172081, NM_172082, NM_172083, NM_001614, NM_172084, NM_015981, NM_001012418, NM_002222, NM_002223, NM_002072, NM_001220, NM_033429, NM_002737, NM_002738, NM_001099952, NM_002730, NM…	1470	76	8195	1.98053	0.0022891
KEGG_PATHWAY	hsa04070	Phosphatidylinositol signaling system	32	0.892359	0.000553258	NM_000932, NM_000933, NM_181504, NM_001184883, NM_182797, NM_022485, NM_001017915, NM_001347, NM_003648, NM_001168272, NM_014214, NM_001100814, NM_014937, NM_032726, NM_001190316, NM_001190317, NM_001242466, NM_002222, NM_001146259, NM_002223, NM_005539, NM_001146179, NM_001146178, NM_001146258, NM_003559, NM_144568, NM_005026, NM_001263, NM_005541, NM_033429, NM_004717, NM_181524, NM_002737, NM_…	1470	97	8195	1.83912	0.00262285
KEGG_PATHWAY	hsa05235	PD-L1 expression and PD-1 checkpoint pathway in cancer	30	0.836587	0.000578208	NM_001626, NM_173163, NM_181504, NM_173165, NM_001242413, NM_014387, NM_004972, NM_005228, NM_002754, NM_002755, NM_139012, NM_001145076, NM_005356, NM_139014, NM_030662, NM_145803, NM_001109891, NM_005739, NM_001242466, NM_021649, NM_203351, NM_001895, NM_002745, NM_002746, NM_019063, NM_005465, NM_138456, NM_005026, NM_181524, NM_000314, NM_181523, NM_001014989, NM_004555, NM_001014988, NM_0010…	1470	89	8195	1.87916	0.00266692
KEGG_PATHWAY	hsa04724	Glutamatergic synapse	36	1.0039	0.00058339	NM_000932, NM_001167625, NM_000933, NM_020983, NM_001184883, NM_021116, NM_182797, NM_001083620, NM_001166695, NM_001129830, NM_001129831, NM_020546, NM_001167624, NM_002239, NM_001167623, NM_021956, NM_015270, NM_001129834, NM_001129835, NM_001168272, NM_001129832, NM_001129833, NM_001129838, NM_001129839, NM_001129836, NM_001098722, NM_001129837, NM_001098721, NM_001083619, NM_001109891, NM_052…	1470	114	8195	1.76047	0.00266692
KEGG_PATHWAY	hsa04210	Apoptosis	41	1.14334	0.00064665	NM_003804, NM_001626, NM_003127, NM_001191, NM_080683, NM_001168272, NM_080684, NM_080685, NM_001197320, NM_001614, NM_001242466, NM_182763, NM_001204106, NM_001333, NM_001204107, NM_001334, NM_001204108, NM_001204109, NM_148170, NM_005658, NM_139068, NM_005026, NM_139069, NM_001195532, NM_181524, NM_181523, NM_001190945, NM_001190947, NM_001099952, NM_003824, NM_207003, NM_006538, NM_002613, NM_…	1470	136	8195	1.68065	0.00290425
KEGG_PATHWAY	hsa04024	cAMP signaling pathway	60	1.67317	0.000671026	NM_001167625, NM_001626, NM_021116, NM_000939, NM_001079846, NM_020546, NM_001167624, NM_001167623, NM_005036, NM_007292, NM_000921, NM_194071, NM_001242466, NM_015981, NM_001298, NM_006105, NM_000529, NM_139068, NM_007325, NM_005026, NM_004850, NM_001220, NM_139069, NM_181524, NM_001077244, NM_181523, NM_181526, NM_000674, NM_000719, NM_001112812, NM_002730, NM_000833, NM_001197222, NM_001197223…	1470	221	8195	1.51353	0.00296177
KEGG_PATHWAY	hsa04213	Longevity regulating pathway - multiple species	23	0.641383	0.000720472	NM_181524, NM_020761, NM_003749, NM_181523, NM_001626, NM_000875, NM_001527, NM_181504, NM_020983, NM_021116, NM_000618, NM_002730, NM_020546, NM_033360, NM_005527, NM_015270, NM_001199642, NM_201559, NM_005399, NM_207518, NM_001111283, NM_001111284, NM_001242466, NM_183357, NM_001079817, NM_001455, NM_004985, NM_001163034, NM_001116, NM_000208, NM_004096, NM_006253, NM_005465, NM_005026, NM_0040…	1470	62	8195	2.06808	0.00312612
KEGG_PATHWAY	hsa05225	Hepatocellular carcinoma	48	1.33854	0.000780894	NM_000612, NM_001626, NM_181504, NM_001949, NM_005228, NM_005225, NM_005902, NM_002755, NM_031283, NM_005901, NM_001191, NM_001146285, NM_001198531, NM_001146284, NM_001146286, NM_003330, NM_001146283, NM_001198530, NM_139135, NM_030662, NM_001614, NM_001109891, NM_000321, NM_001242466, NM_000849, NM_012193, NM_053056, NM_001259, NM_002745, NM_002746, NM_203349, NM_003242, NM_005465, NM_005026, N…	1470	168	8195	1.59281	0.00333181
KEGG_PATHWAY	hsa00310	Lysine degradation	23	0.641383	0.000922836	NM_018682, NM_182931, NM_022743, NM_000696, NM_018489, NM_001167740, NM_020227, NM_001197104, NM_003173, NM_001160308, NM_024670, NM_000382, NM_001193426, NM_001193427, NM_031915, NM_001193424, NM_001193425, NM_030648, NM_001098173, NM_022114, NM_198274, NM_024656, NM_022455, NM_024757, NM_015101, NM_133334, NM_172349, NM_032482, NM_005933, NM_000108, NM_005763, NM_000692, NM_001031806, NM_199454	1470	63	8195	2.03526	0.00375545
KEGG_PATHWAY	hsa04918	Thyroid hormone synthesis	26	0.725042	0.000933213	NM_000932, NM_001746, NM_002737, NM_000933, NM_002738, NM_182810, NM_020983, NM_182898, NM_001184883, NM_021116, NM_182899, NM_182797, NM_015696, NM_001099952, NM_003466, NM_002730, NM_001164694, NM_004911, NM_001164695, NM_020546, NM_015270, NM_001199642, NM_001168272, NM_002084, NM_003299, NM_207518, NM_001172646, NM_004904, NM_182701, NM_194071, NM_183357, NM_002222, NM_203395, NM_002223, NM_0…	1470	75	8195	1.93261	0.00375545
KEGG_PATHWAY	hsa04520	Adherens junction	25	0.697156	0.000937232	NM_017450, NM_002837, NM_001429, NM_005228, NM_001207008, NM_005902, NM_001079846, NM_031283, NM_001146285, NM_001198531, NM_001146284, NM_001146286, NM_003373, NM_001146283, NM_001198530, NM_004380, NM_001614, NM_023105, NM_001109891, NM_030916, NM_023106, NM_130440, NM_001079817, NM_001895, NM_000208, NM_002745, NM_002746, NM_005417, NM_003242, NM_001198528, NM_001198529, NM_030756, NM_023110, …	1470	71	8195	1.96297	0.00375545
KEGG_PATHWAY	hsa04270	Vascular smooth muscle contraction	40	1.11545	0.000938863	NM_000932, NM_001167625, NM_000933, NM_020983, NM_001184883, NM_021116, NM_182797, NM_001242413, NM_053028, NM_212539, NM_053027, NM_053026, NM_053025, NM_001129830, NM_001129831, NM_002755, NM_020546, NM_001167624, NM_001167623, NM_015270, NM_001129834, NM_001129835, NM_001168272, NM_001129832, NM_001129833, NM_002481, NM_001129838, NM_001129839, NM_001129836, NM_001129837, NM_030662, NM_0011613…	1470	134	8195	1.66413	0.00375545
KEGG_PATHWAY	hsa05219	Bladder cancer	17	0.474066	0.00117901	NM_001949, NM_005228, NM_005225, NM_002755, NM_001206957, NM_022965, NM_033360, NM_001348, NM_030662, NM_000142, NM_000546, NM_001109891, NM_000321, NM_198291, NM_004985, NM_053056, NM_001126113, NM_002745, NM_170714, NM_001163213, NM_001126112, NM_005417, NM_002746, NM_170713, NM_001126115, NM_170712, NM_001126114, NM_002392, NM_001126117, NM_001126116, NM_004091, NM_007182	1470	41	8195	2.31151	0.00464348
KEGG_PATHWAY	hsa04020	Calcium signaling pathway	63	1.75683	0.0012287	NM_000932, NM_001167625, NM_000933, NM_001184883, NM_021116, NM_001204214, NM_058240, NM_001164750, NM_001204218, NM_022965, NM_020546, NM_001167624, NM_002558, NM_001167623, NM_001168272, NM_201636, NM_003374, NM_002560, NM_001204213, NM_000142, NM_015981, NM_001058, NM_000800, NM_001060, NM_001220, NM_021096, NM_001172432, NM_002737, NM_000676, NM_002738, NM_005729, NM_000959, NM_001099952, NM_…	1470	240	8195	1.46339	0.00476588
KEGG_PATHWAY	hsa04012	ErbB signaling pathway	28	0.780814	0.00135966	NM_001626, NM_001136000, NM_181504, NM_001010848, NM_172078, NM_172079, NM_001168236, NM_005228, NM_002752, NM_001168239, NM_002755, NM_001168237, NM_001168238, NM_005235, NM_005158, NM_030662, NM_172080, NM_172081, NM_172082, NM_172083, NM_172084, NM_001109891, NM_001242466, NM_015981, NM_002745, NM_002746, NM_005417, NM_139068, NM_203349, NM_005465, NM_004495, NM_005026, NM_005188, NM_139069, N…	1470	85	8195	1.83641	0.00519512
KEGG_PATHWAY	hsa04261	Adrenergic signaling in cardiomyocytes	43	1.19911	0.00142412	NM_000932, NM_001167625, NM_001626, NM_001206917, NM_000933, NM_002716, NM_001184883, NM_021116, NM_152263, NM_001145798, NM_058240, NM_020546, NM_001167624, NM_001206916, NM_001167623, NM_001206915, NM_201597, NM_001206994, NM_001206996, NM_001206995, NM_194071, NM_015981, NM_006105, NM_014405, NM_001220, NM_001177562, NM_001177563, NM_002737, NM_000719, NM_002730, NM_001199642, NM_031895, NM_17…	1470	150	8195	1.59812	0.0053614
KEGG_PATHWAY	hsa04013	MAPK signaling pathway - fly	28	0.780814	0.00165031	NM_001161563, NM_001161562, NM_001161561, NM_001161560, NM_005228, NM_002752, NM_002754, NM_003404, NM_001161566, NM_033141, NM_002755, NM_001161565, NM_001161564, NM_001987, NM_139012, NM_013403, NM_139014, NM_015028, NM_145803, NM_001006610, NM_001109891, NM_001039877, NM_014574, NM_001143820, NM_002745, NM_002746, NM_005417, NM_001042355, NM_139068, NM_003162, NM_139069, NM_006391, NM_033360, …	1470	86	8195	1.81506	0.00612288
KEGG_PATHWAY	hsa04151	PI3K-Akt signaling pathway	86	2.39822	0.00194447	NM_001626, NM_002957, NM_002716, NM_004972, NM_003404, NM_000418, NM_022965, NM_001174168, NM_001191, NM_001174167, NM_001206994, NM_001206996, NM_001206995, NM_001197320, NM_000142, NM_001242462, NM_194071, NM_001242466, NM_001144999, NM_182763, NM_004720, NM_001204106, NM_001455, NM_001204107, NM_001204108, NM_053056, NM_053055, NM_001204109, NM_000800, NM_002392, NM_005026, NM_001177562, NM_00…	1470	354	8195	1.35434	0.00711122
KEGG_PATHWAY	hsa04072	Phospholipase D signaling pathway	42	1.17122	0.00200958	NM_000932, NM_001626, NM_000933, NM_181504, NM_020983, NM_001184883, NM_021116, NM_182797, NM_017456, NM_005228, NM_001347, NM_002755, NM_020546, NM_003648, NM_015270, NM_001174168, NM_001174167, NM_001039585, NM_003177, NM_030662, NM_001136127, NM_001658, NM_001109891, NM_000841, NM_001242466, NM_004720, NM_001079817, NM_006105, NM_000208, NM_002745, NM_002746, NM_203349, NM_005465, NM_005026, N…	1470	148	8195	1.58205	0.00724582
KEGG_PATHWAY	hsa05222	Small cell lung cancer	29	0.808701	0.00229324	NM_001626, NM_002957, NM_181504, NM_001949, NM_000210, NM_181861, NM_005225, NM_001191, NM_001199427, NM_145726, NM_145803, NM_181868, NM_145725, NM_181869, NM_001144999, NM_000321, NM_001242466, NM_001079818, NM_053056, NM_001259, NM_005658, NM_001145000, NM_005465, NM_005026, NM_033668, NM_004091, NM_000092, NM_181524, NM_000633, NM_000314, NM_181523, NM_001190945, NM_021138, NM_001190947, NM_0…	1470	92	8195	1.75728	0.00807946
KEGG_PATHWAY	hsa04514	Cell adhesion molecules	42	1.17122	0.00230391	NM_002838, NM_020742, NM_001144822, NM_000530, NM_000210, NM_148960, NM_001006946, NM_080921, NM_001127173, NM_003006, NM_004931, NM_001242614, NM_014141, NM_002117, NM_002997, NM_002998, NM_005076, NM_173808, NM_014333, NM_032801, NM_001206609, NM_001145808, NM_023068, NM_130440, NM_001144999, NM_014893, NM_001079818, NM_134445, NM_004801, NM_134446, NM_003953, NM_006505, NM_001184808, NM_001123…	1470	149	8195	1.57143	0.00807946
KEGG_PATHWAY	hsa04540	Gap junction	28	0.780814	0.00239445	NM_000932, NM_002737, NM_000933, NM_002738, NM_020983, NM_001184883, NM_021116, NM_182797, NM_001099952, NM_005228, NM_002730, NM_002755, NM_020546, NM_033360, NM_015270, NM_006088, NM_001199642, NM_001168272, NM_030662, NM_207518, NM_001172646, NM_032704, NM_001109891, NM_006609, NM_000684, NM_198291, NM_183357, NM_002222, NM_001893, NM_002223, NM_004985, NM_005633, NM_000868, NM_001116, NM_0027…	1470	88	8195	1.77381	0.00828349
KEGG_PATHWAY	hsa04144	Endocytosis	64	1.78472	0.00266189	NM_015470, NM_015075, NM_001134382, NM_001981, NM_001135191, NM_003887, NM_022965, NM_001159969, NM_014776, NM_003099, NM_001085454, NM_000142, NM_148955, NM_015627, NM_020673, NM_001619, NM_001142296, NM_001142295, NM_021249, NM_000527, NM_006868, NM_005417, NM_139343, NM_002392, NM_003242, NM_139347, NM_001142294, NM_001002814, NM_139346, NM_005785, NM_139345, NM_139344, NM_022340, NM_032932, N…	1470	252	8195	1.41583	0.00896826
KEGG_PATHWAY	hsa05022	Pathways of neurodegeneration - multiple diseases	110	3.06748	0.00266245	NM_001167625, NM_001135592, NM_001184883, NM_001204214, NM_001204218, NM_001167624, NM_002954, NM_001167623, NM_001191, NM_006088, NM_001168272, NM_003374, NM_001204213, NM_005552, NM_001130107, NM_182923, NM_012193, NM_139068, NM_001203251, NM_001203252, NM_139069, NM_001077244, NM_002737, NM_002738, NM_016221, NM_000311, NM_001099952, NM_001112812, NM_003824, NM_003392, NM_003394, NM_144775, NM…	1470	476	8195	1.2883	0.00896826
KEGG_PATHWAY	hsa04611	Platelet activation	36	1.0039	0.00295581	NM_000932, NM_001160110, NM_001626, NM_000933, NM_001160111, NM_181504, NM_020983, NM_001184883, NM_021116, NM_182797, NM_000212, NM_053028, NM_053027, NM_053026, NM_053025, NM_002754, NM_020546, NM_002558, NM_015270, NM_001174168, NM_139012, NM_001168272, NM_001174167, NM_201636, NM_001160109, NM_003177, NM_139014, NM_001614, NM_001109891, NM_005739, NM_001242466, NM_001012418, NM_002222, NM_002…	1470	124	8195	1.6185	0.00982712
KEGG_PATHWAY	hsa05207	Chemical carcinogenesis - receptor activation	55	1.53374	0.00340873	NM_001167625, NM_001626, NM_002957, NM_021116, NM_004972, NM_020546, NM_001167624, NM_001167623, NM_005036, NM_004586, NM_194071, NM_001242466, NM_000926, NM_014496, NM_002267, NM_053056, NM_005417, NM_005026, NM_181524, NM_181523, NM_002737, NM_002738, NM_001760, NM_000719, NM_000718, NM_002730, NM_001199642, NM_207518, NM_017705, NM_004904, NM_199460, NM_020251, NM_004985, NM_001116, NM_0010122…	1470	212	8195	1.4463	0.0111876
KEGG_PATHWAY	hsa04360	Axon guidance	48	1.33854	0.00457059	NM_173163, NM_181504, NM_173165, NM_003728, NM_172078, NM_172079, NM_018984, NM_001142287, NM_001105543, NM_002313, NM_002314, NM_004263, NM_032242, NM_006720, NM_014850, NM_172080, NM_172081, NM_172082, NM_172083, NM_172084, NM_001109891, NM_020796, NM_001242466, NM_018212, NM_182685, NM_015981, NM_001166287, NM_000609, NM_001166286, NM_001166289, NM_001166288, NM_001204426, NM_005215, NM_002745…	1470	182	8195	1.47028	0.0146451
KEGG_PATHWAY	hsa05213	Endometrial cancer	20	0.557724	0.00457659	NM_181524, NM_000314, NM_181523, NM_001626, NM_181504, NM_005228, NM_002755, NM_031283, NM_003502, NM_033360, NM_002613, NM_001146285, NM_001198531, NM_001146284, NM_001146286, NM_201559, NM_001146283, NM_030662, NM_001198530, NM_000546, NM_001109891, NM_001242466, NM_001455, NM_004985, NM_005633, NM_053056, NM_181050, NM_001146156, NM_001126113, NM_002745, NM_001126112, NM_002746, NM_002093, NM_…	1470	58	8195	1.92236	0.0146451
KEGG_PATHWAY	hsa04510	Focal adhesion	52	1.45008	0.00472817	NM_001626, NM_181504, NM_018222, NM_001164317, NM_001164318, NM_000212, NM_001164319, NM_000210, NM_053028, NM_053027, NM_053026, NM_005228, NM_000618, NM_053025, NM_002752, NM_002755, NM_002481, NM_005312, NM_003373, NM_001136126, NM_001136125, NM_001614, NM_001109891, NM_001145648, NM_001242466, NM_001144999, NM_001012418, NM_001079818, NM_053056, NM_001457, NM_001458, NM_002745, NM_033150, NM_…	1470	201	8195	1.44224	0.0149434
KEGG_PATHWAY	hsa05135	Yersinia infection	38	1.05968	0.00513969	NM_017450, NM_001626, NM_001080479, NM_173163, NM_181504, NM_173165, NM_014387, NM_004931, NM_002752, NM_002314, NM_002754, NM_002755, NM_139012, NM_014776, NM_005356, NM_004586, NM_139014, NM_030662, NM_145803, NM_001614, NM_001109891, NM_001113511, NM_001006932, NM_001113512, NM_001242466, NM_014496, NM_001204426, NM_002745, NM_002746, NM_005417, NM_139068, NM_145735, NM_002072, NM_005465, NM_0…	1470	137	8195	1.5463	0.0160458
KEGG_PATHWAY	hsa04361	Axon regeneration	30	0.836587	0.00578142	NM_004717, NM_000932, NM_000933, NM_177422, NM_000314, NM_004419, NM_001184883, NM_182797, NM_015310, NM_212539, NM_002752, NM_002730, NM_002754, NM_033141, NM_001347, NM_003648, NM_002998, NM_203365, NM_007353, NM_139012, NM_201559, NM_012455, NM_139014, NM_001110, NM_207518, NM_001172646, NM_000021, NM_139070, NM_206909, NM_017629, NM_002969, NM_024852, NM_152879, NM_007318, NM_001079817, NM_00…	1470	102	8195	1.63966	0.0178319
KEGG_PATHWAY	hsa05212	Pancreatic cancer	24	0.669269	0.00585537	NM_001626, NM_181504, NM_001949, NM_005228, NM_002752, NM_005225, NM_002875, NM_005902, NM_002755, NM_005901, NM_001191, NM_001164270, NM_001109891, NM_000321, NM_001242466, NM_004840, NM_053056, NM_001259, NM_002745, NM_001164269, NM_002746, NM_139068, NM_003242, NM_005465, NM_005026, NM_139069, NM_004091, NM_181524, NM_181523, NM_133487, NM_138578, NM_033360, NM_001135937, NM_139070, NM_0010036…	1470	76	8195	1.76047	0.0178449
KEGG_PATHWAY	hsa04137	Mitophagy - animal	23	0.641383	0.00613188	NM_001135592, NM_001167827, NM_003565, NM_002752, NM_005225, NM_002954, NM_001191, NM_201559, NM_181509, NM_001077198, NM_001142298, NM_001127660, NM_022818, NM_001455, NM_001895, NM_138769, NM_001142299, NM_005417, NM_139068, NM_139069, NM_007162, NM_024085, NM_006270, NM_182810, NM_138578, NM_033360, NM_004836, NM_003109, NM_003900, NM_001177413, NM_014874, NM_015367, NM_139070, NM_000546, NM_1…	1470	72	8195	1.78085	0.0184678
KEGG_PATHWAY	hsa04390	Hippo signaling pathway	42	1.17122	0.00631307	NM_002716, NM_018221, NM_001126241, NM_001126240, NM_003404, NM_031283, NM_001126242, NM_005427, NM_001198531, NM_001206994, NM_001206996, NM_001206995, NM_001198530, NM_181828, NM_181829, NM_001614, NM_181833, NM_181832, NM_021120, NM_181830, NM_024919, NM_012193, NM_053056, NM_000800, NM_001204184, NM_001204185, NM_001204186, NM_001204187, NM_003242, NM_001204188, NM_001204189, NM_001198528, NM…	1470	157	8195	1.49136	0.0187924
KEGG_PATHWAY	hsa04723	Retrograde endocannabinoid signaling	40	1.11545	0.00648183	NM_000932, NM_001167625, NM_000933, NM_020983, NM_001184883, NM_021116, NM_182797, NM_001083620, NM_033181, NM_002752, NM_001129830, NM_002754, NM_001129831, NM_020546, NM_001167624, NM_002239, NM_016083, NM_001167623, NM_015270, NM_001129834, NM_001129835, NM_139012, NM_001168272, NM_001129832, NM_001129833, NM_001129838, NM_001129839, NM_001129836, NM_001098722, NM_001129837, NM_139014, NM_0010…	1470	148	8195	1.50671	0.019073
KEGG_PATHWAY	hsa04730	Long-term depression	20	0.557724	0.00689993	NM_000932, NM_002737, NM_000933, NM_000875, NM_002738, NM_002716, NM_001184883, NM_182797, NM_001083620, NM_001099952, NM_001204214, NM_000618, NM_001204218, NM_002755, NM_033360, NM_007353, NM_001168272, NM_030662, NM_001204213, NM_001172646, NM_001083619, NM_001111283, NM_001111284, NM_001109891, NM_000620, NM_002222, NM_000828, NM_002223, NM_004985, NM_000826, NM_002745, NM_002746, NM_002072, …	1470	60	8195	1.85828	0.0200725
KEGG_PATHWAY	hsa04659	Th17 cell differentiation	31	0.864473	0.00724849	NM_001178081, NM_000215, NM_173163, NM_002957, NM_001001890, NM_173165, NM_021798, NM_001242413, NM_014387, NM_004972, NM_002752, NM_002754, NM_000418, NM_005902, NM_005901, NM_001178080, NM_139012, NM_005356, NM_139014, NM_001109891, NM_181079, NM_181078, NM_002943, NM_002745, NM_002746, NM_001167931, NM_139068, NM_003242, NM_139069, NM_001014989, NM_001167929, NM_001167928, NM_004555, NM_001014…	1470	108	8195	1.60018	0.0204864
KEGG_PATHWAY	hsa05226	Gastric cancer	40	1.11545	0.00730247	NM_001626, NM_002957, NM_181504, NM_001949, NM_005228, NM_005225, NM_005902, NM_002755, NM_031283, NM_005901, NM_001146285, NM_001198531, NM_001146284, NM_001146286, NM_033137, NM_001146283, NM_033136, NM_001198530, NM_030662, NM_001109891, NM_000321, NM_001242466, NM_012193, NM_053056, NM_002745, NM_000800, NM_002746, NM_203349, NM_003242, NM_005465, NM_005026, NM_001198528, NM_001198529, NM_030…	1470	149	8195	1.4966	0.0204864
KEGG_PATHWAY	hsa05210	Colorectal cancer	26	0.725042	0.00736231	NM_001626, NM_181504, NM_005228, NM_002752, NM_005902, NM_002755, NM_031283, NM_005901, NM_001146285, NM_001198531, NM_001146284, NM_001146286, NM_001146283, NM_001198530, NM_030662, NM_001109891, NM_001242466, NM_001204106, NM_005215, NM_001204107, NM_053056, NM_001204108, NM_001204109, NM_002745, NM_002746, NM_139068, NM_003242, NM_005465, NM_005026, NM_139069, NM_001198528, NM_001198529, NM_03…	1470	86	8195	1.68541	0.0204864
KEGG_PATHWAY	hsa04911	Insulin secretion	26	0.725042	0.00736231	NM_000932, NM_001167625, NM_000933, NM_020983, NM_001184883, NM_021116, NM_182797, NM_172078, NM_172079, NM_001129830, NM_001129831, NM_020546, NM_001167624, NM_001167623, NM_015270, NM_001129834, NM_001129835, NM_001129832, NM_001129833, NM_001129838, NM_001129839, NM_001129836, NM_001129837, NM_172080, NM_172081, NM_172082, NM_172083, NM_172084, NM_001161353, NM_001161352, NM_194071, NM_015981,…	1470	86	8195	1.68541	0.0204864
KEGG_PATHWAY	hsa05211	Renal cell carcinoma	22	0.613497	0.00768631	NM_181524, NM_181523, NM_001626, NM_181504, NM_001429, NM_000551, NM_005206, NM_002755, NM_001079846, NM_033360, NM_005207, NM_144997, NM_005312, NM_030662, NM_198679, NM_198156, NM_004380, NM_001109891, NM_001242466, NM_001010934, NM_005238, NM_001430, NM_004985, NM_005633, NM_001143820, NM_002745, NM_001162422, NM_002746, NM_005465, NM_014248, NM_005026, NM_014862, NM_016823	1470	69	8195	1.77748	0.0209329
KEGG_PATHWAY	hsa05031	Amphetamine addiction	22	0.613497	0.00768631	NM_001167625, NM_001142325, NM_001083620, NM_172078, NM_172079, NM_001129830, NM_001142324, NM_001129831, NM_001167624, NM_001167623, NM_001129834, NM_001129835, NM_001129832, NM_003053, NM_001129833, NM_001129838, NM_001129839, NM_001129836, NM_001129837, NM_001114171, NM_001083619, NM_172080, NM_172081, NM_172082, NM_172083, NM_172084, NM_194071, NM_015981, NM_001129841, NM_001129842, NM_001129…	1470	69	8195	1.77748	0.0209329
KEGG_PATHWAY	hsa04062	Chemokine signaling pathway	49	1.36642	0.008064	NM_000932, NM_000215, NM_001626, NM_000933, NM_181504, NM_020983, NM_001184883, NM_021116, NM_182797, NM_212539, NM_004972, NM_002993, NM_002755, NM_020546, NM_015270, NM_002082, NM_201559, NM_001098722, NM_001098721, NM_198332, NM_001109891, NM_052847, NM_001619, NM_001242466, NM_000609, NM_004367, NM_001455, NM_002984, NM_005419, NM_002745, NM_016194, NM_005417, NM_002746, NM_001123396, NM_2033…	1470	192	8195	1.42274	0.0217304
KEGG_PATHWAY	hsa04214	Apoptosis - fly	17	0.474066	0.00920429	NM_182810, NM_001969, NM_001114978, NM_183004, NM_181861, NM_005228, NM_001167, NM_002752, NM_001421, NM_001127197, NM_003722, NM_033360, NM_004836, NM_015093, NM_005923, NM_013229, NM_014874, NM_139070, NM_145803, NM_181868, NM_181869, NM_001109891, NM_001204401, NM_004620, NM_001127660, NM_004985, NM_001675, NM_002745, NM_002746, NM_139068, NM_001160, NM_139069, NM_001114980, NM_001114981, NM_0…	1470	49	8195	1.93412	0.0245448
KEGG_PATHWAY	hsa05216	Thyroid cancer	14	0.390407	0.0093652	NM_002957, NM_152263, NM_003466, NM_002755, NM_031283, NM_033360, NM_001146285, NM_001198531, NM_001146284, NM_001146286, NM_001043353, NM_001043352, NM_001043351, NM_001146283, NM_030662, NM_001198530, NM_000546, NM_001109891, NM_153649, NM_005436, NM_004985, NM_053056, NM_020975, NM_001126113, NM_002745, NM_001126112, NM_002746, NM_001126115, NM_001146274, NM_001126114, NM_013953, NM_001126117,…	1470	37	8195	2.1094	0.0247164
KEGG_PATHWAY	hsa04014	Ras signaling pathway	57	1.58951	0.00955749	NM_001626, NM_014387, NM_022965, NM_001191, NM_005158, NM_000142, NM_001193521, NM_001193520, NM_001242466, NM_001143820, NM_006989, NM_000800, NM_139068, NM_005026, NM_139069, NM_000929, NM_181524, NM_001007139, NM_181523, NM_002737, NM_002738, NM_001014989, NM_153815, NM_001014988, NM_002730, NM_001014987, NM_000833, NM_001174067, NM_001174065, NM_001134407, NM_004485, NM_001174066, NM_00117406…	1470	232	8195	1.36968	0.0249665
KEGG_PATHWAY	hsa05167	Kaposi sarcoma-associated herpesvirus infection	49	1.36642	0.00984977	NM_001626, NM_001135592, NM_004972, NM_001079846, NM_031283, NM_002954, NM_001198531, NM_001174168, NM_001168272, NM_001174167, NM_001198530, NM_145726, NM_145725, NM_001242466, NM_053056, NM_005419, NM_005417, NM_139068, NM_005026, NM_139069, NM_001198528, NM_001198529, NM_030756, NM_001198525, NM_001198526, NM_001198527, NM_181524, NM_181523, NM_001135052, NM_001099952, NM_003300, NM_003824, NM…	1470	194	8195	1.40808	0.0254701
KEGG_PATHWAY	hsa05017	Spinocerebellar ataxia	38	1.05968	0.0106727	NM_000932, NM_001626, NM_000933, NM_021830, NM_181504, NM_001184883, NM_182797, NM_001083620, NM_016003, NM_003565, NM_002752, NM_001033520, NM_001167621, NM_001127697, NM_001127696, NM_001168272, NM_030660, NM_003374, NM_001083619, NM_001135995, NM_002505, NM_001163812, NM_001163813, NM_001242466, NM_001163814, NM_002222, NM_002223, NM_001164780, NM_001205119, NM_001164781, NM_001164782, NM_0029…	1470	143	8195	1.48142	0.0272254
KEGG_PATHWAY	hsa04152	AMPK signaling pathway	33	0.920245	0.0107413	NM_001626, NM_002716, NM_001081686, NM_178850, NM_181504, NM_016289, NM_003565, NM_001005291, NM_000618, NM_201559, NM_001206994, NM_005399, NM_001206996, NM_001206995, NM_024551, NM_153500, NM_001419, NM_181876, NM_194071, NM_001242466, NM_001079817, NM_001455, NM_053056, NM_000208, NM_006549, NM_013239, NM_005063, NM_002591, NM_005465, NM_004176, NM_005026, NM_001177562, NM_001177563, NM_003749…	1470	120	8195	1.53308	0.0272254
KEGG_PATHWAY	hsa05221	Acute myeloid leukemia	21	0.585611	0.0114863	NM_001626, NM_181504, NM_001946, NM_001001890, NM_006238, NM_002755, NM_031283, NM_001146285, NM_001198531, NM_001146284, NM_001146286, NM_001146283, NM_030662, NM_001198530, NM_001171818, NM_001109891, NM_000566, NM_001145808, NM_001171819, NM_001242466, NM_022652, NM_175635, NM_175634, NM_175636, NM_053056, NM_002745, NM_002746, NM_005465, NM_005026, NM_001198528, NM_001198529, NM_030756, NM_00…	1470	67	8195	1.74733	0.028692
KEGG_PATHWAY	hsa04745	Phototransduction - fly	12	0.334635	0.011544	NM_000932, NM_000933, NM_002737, NM_001184883, NM_182797, NM_172078, NM_172079, NM_001099952, NM_001168272, NM_001172646, NM_172080, NM_172081, NM_172082, NM_172083, NM_172084, NM_001614, NM_001031733, NM_001619, NM_015981, NM_006888, NM_002222, NM_171825, NM_002072, NM_001220, NM_033429, NM_005160, NM_001199954	1470	30	8195	2.22993	0.028692
KEGG_PATHWAY	hsa04370	VEGF signaling pathway	19	0.529838	0.0126996	NM_001160110, NM_181524, NM_002737, NM_001160111, NM_181523, NM_001626, NM_002738, NM_181504, NM_001540, NM_002754, NM_002755, NM_033360, NM_139012, NM_001160109, NM_030662, NM_139014, NM_001109891, NM_002969, NM_001242466, NM_198291, NM_004985, NM_147180, NM_001315, NM_002745, NM_005417, NM_002746, NM_005465, NM_005026, NM_002253	1470	59	8195	1.79528	0.0312605
KEGG_PATHWAY	hsa04660	T cell receptor signaling pathway	29	0.808701	0.0143244	NM_001626, NM_173163, NM_181504, NM_002838, NM_173165, NM_001242413, NM_080921, NM_014387, NM_004931, NM_002752, NM_002754, NM_002755, NM_139012, NM_005356, NM_139014, NM_030662, NM_001109891, NM_005739, NM_001242466, NM_002745, NM_002746, NM_139068, NM_005465, NM_005026, NM_139069, NM_181524, NM_181523, NM_001014989, NM_004555, NM_001014988, NM_001014987, NM_005204, NM_004556, NM_033360, NM_0026…	1470	104	8195	1.55452	0.0349242
KEGG_PATHWAY	hsa04320	Dorso-ventral axis formation	11	0.306748	0.0146057	NM_001079533, NM_001079534, NM_001109891, NM_001079535, NM_005238, NM_005228, NM_004985, NM_005633, NM_001143820, NM_002755, NM_033360, NM_002745, NM_001162422, NM_024408, NM_001987, NM_002746, NM_030594, NM_017617	1470	27	8195	2.27123	0.0352742
KEGG_PATHWAY	hsa04066	HIF-1 signaling pathway	30	0.836587	0.0151433	NM_001160110, NM_001626, NM_001160111, NM_181504, NM_001429, NM_172078, NM_172079, NM_005228, NM_000618, NM_002755, NM_001079846, NM_033498, NM_033497, NM_033496, NM_001160109, NM_030662, NM_198973, NM_172080, NM_172081, NM_004380, NM_172082, NM_172083, NM_001135553, NM_172084, NM_001109891, NM_001242466, NM_015981, NM_001079817, NM_000208, NM_002745, NM_001975, NM_002746, NM_000602, NM_005465, N…	1470	109	8195	1.53436	0.0362306
KEGG_PATHWAY	hsa04810	Regulation of actin cytoskeleton	53	1.47797	0.0153164	NM_018984, NM_002314, NM_205842, NM_022965, NM_003373, NM_001085454, NM_000142, NM_001614, NM_001242466, NM_018212, NM_001144999, NM_004720, NM_001146259, NM_004840, NM_001146258, NM_005417, NM_000800, NM_145735, NM_013436, NM_005026, NM_004850, NM_016823, NM_181524, NM_181523, NM_181526, NM_002211, NM_005206, NM_002214, NM_005207, NM_007353, NM_001174067, NM_001174065, NM_032104, NM_001174066, N…	1470	218	8195	1.35535	0.0363056
KEGG_PATHWAY	hsa04923	Regulation of lipolysis in adipocytes	18	0.501952	0.0159801	NM_181524, NM_003749, NM_181523, NM_001626, NM_181504, NM_020983, NM_021116, NM_000674, NM_002730, NM_020546, NM_001145311, NM_015270, NM_001199642, NM_198715, NM_207518, NM_001048230, NM_001242466, NM_000684, NM_183357, NM_001079817, NM_002666, NM_001116, NM_000208, NM_005465, NM_005026, NM_004036, NM_000909	1470	56	8195	1.79191	0.0375313
KEGG_PATHWAY	hsa00100	Steroid biosynthesis	9	0.250976	0.0171632	NM_006918, NM_000786, NM_000235, NM_000782, NM_006745, NM_001145436, NM_006579, NM_001145437, NM_001017369, NM_001146152, NM_001024956, NM_001128915, NM_004462, NM_002340, NM_001127605, NM_014762	1470	20	8195	2.50867	0.0399435
KEGG_PATHWAY	hsa04727	GABAergic synapse	25	0.697156	0.0218152	NM_001167625, NM_020983, NM_021116, NM_001129830, NM_001129831, NM_020546, NM_001167624, NM_001167623, NM_015270, NM_001129834, NM_001129835, NM_001129832, NM_001129833, NM_001129838, NM_001129839, NM_001129836, NM_001098722, NM_001129837, NM_001098721, NM_001190997, NM_052847, NM_004961, NM_006226, NM_177977, NM_173536, NM_001129841, NM_001129842, NM_001129840, NM_016194, NM_005417, NM_001129846…	1470	89	8195	1.56596	0.0503125
KEGG_PATHWAY	hsa04350	TGF-beta signaling pathway	26	0.725042	0.0230711	NM_002716, NM_001429, NM_005904, NM_013372, NM_005902, NM_001079846, NM_005903, NM_001106, NM_005901, NM_001001419, NM_001172425, NM_004380, NM_018055, NM_001109891, NM_001616, NM_001166287, NM_001166286, NM_001166289, NM_001166288, NM_002745, NM_002746, NM_002192, NM_003240, NM_145259, NM_001166283, NM_003242, NM_014248, NM_001177562, NM_001177563, NM_001190822, NM_001190821, NM_001190823, NM_00…	1470	94	8195	1.54197	0.0527339
KEGG_PATHWAY	hsa05417	Lipid and atherosclerosis	51	1.4222	0.0268754	NM_000932, NM_001626, NM_000933, NM_002957, NM_001184883, NM_004972, NM_001191, NM_001168272, NM_004180, NM_145726, NM_145725, NM_001242466, NM_015981, NM_021649, NM_000527, NM_005417, NM_139068, NM_005026, NM_004850, NM_001220, NM_139069, NM_181524, NM_181523, NM_002737, NM_000397, NM_001099952, NM_003300, NM_002697, NM_002613, NM_015093, NM_013229, NM_139070, NM_000546, NM_002969, NM_001031733,…	1470	215	8195	1.3224	0.0608859
KEGG_PATHWAY	hsa05160	Hepatitis C	39	1.08756	0.027858	NM_003804, NM_001626, NM_002957, NM_002716, NM_181504, NM_016166, NM_001949, NM_148960, NM_181861, NM_005228, NM_005225, NM_003404, NM_002755, NM_020746, NM_001206994, NM_005036, NM_001206996, NM_001206995, NM_030662, NM_001199427, NM_198332, NM_145726, NM_145803, NM_181868, NM_145725, NM_181869, NM_001109891, NM_181876, NM_000321, NM_001242466, NM_053056, NM_000527, NM_005419, NM_001259, NM_0027…	1470	157	8195	1.38483	0.0625583
KEGG_PATHWAY	hsa04115	p53 signaling pathway	21	0.585611	0.0291825	NM_181861, NM_000618, NM_001126241, NM_003842, NM_001126240, NM_001126242, NM_005427, NM_001191, NM_016479, NM_182915, NM_001136126, NM_001136125, NM_001204171, NM_181868, NM_001204172, NM_181869, NM_001006610, NM_053056, NM_001259, NM_000602, NM_001204184, NM_001204185, NM_002392, NM_001204186, NM_002393, NM_001204187, NM_001204188, NM_001204189, NM_001136017, NM_000314, NM_000633, NM_152240, NM…	1470	73	8195	1.60372	0.0649628
KEGG_PATHWAY	hsa04924	Renin secretion	20	0.557724	0.0313712	NM_000932, NM_001167625, NM_000933, NM_020983, NM_001184883, NM_182797, NM_000891, NM_001129830, NM_001129831, NM_001167624, NM_001167623, NM_015270, NM_001129834, NM_001129835, NM_001168272, NM_001129832, NM_001129833, NM_001129838, NM_001129839, NM_001129836, NM_001129837, NM_000921, NM_001161353, NM_001161352, NM_207032, NM_207033, NM_000684, NM_002222, NM_002223, NM_001129841, NM_207034, NM_0…	1470	69	8195	1.61589	0.0691036
KEGG_PATHWAY	hsa04139	Mitophagy - yeast	10	0.278862	0.0315825	NM_002737, NM_002969, NM_001145357, NM_001145358, NM_014683, NM_177559, NM_001895, NM_014263, NM_002754, NM_001315, NM_005153, NM_139012, NM_139312, NM_139014, NM_015477, NM_177560, NM_012318	1470	26	8195	2.14417	0.0691036
KEGG_PATHWAY	hsa04658	Th1 and Th2 cell differentiation	25	0.697156	0.0318902	NM_001178081, NM_000215, NM_173163, NM_173165, NM_001014989, NM_001242413, NM_001031804, NM_014387, NM_004555, NM_004972, NM_001014988, NM_002752, NM_001014987, NM_004556, NM_002754, NM_000418, NM_000878, NM_024408, NM_001178080, NM_139012, NM_005356, NM_003153, NM_139014, NM_139070, NM_018717, NM_001559, NM_001109891, NM_002969, NM_002125, NM_147180, NM_001315, NM_002745, NM_002746, NM_139068, N…	1470	92	8195	1.5149	0.0691856
KEGG_PATHWAY	hsa04922	Glucagon signaling pathway	28	0.780814	0.0356546	NM_000932, NM_001626, NM_000933, NM_001081686, NM_001429, NM_001184883, NM_182797, NM_172078, NM_172079, NM_001206799, NM_182470, NM_182471, NM_001079846, NM_020546, NM_001168272, NM_001206796, NM_005036, NM_005399, NM_001206798, NM_001206797, NM_172080, NM_172081, NM_004380, NM_172082, NM_172083, NM_172084, NM_194071, NM_015981, NM_002222, NM_002223, NM_002072, NM_001001928, NM_002591, NM_005465…	1470	107	8195	1.45883	0.075687
KEGG_PATHWAY	hsa04110	Cell cycle	32	0.892359	0.0357034	NM_021872, NM_021873, NM_001143976, NM_001429, NM_181741, NM_181742, NM_001949, NM_002552, NM_005225, NM_003404, NM_002358, NM_005902, NM_001079846, NM_001789, NM_005901, NM_006286, NM_033331, NM_001077181, NM_001136126, NM_001136125, NM_004380, NM_001190879, NM_000321, NM_001242546, NM_001242547, NM_006306, NM_001242548, NM_005611, NM_053056, NM_001259, NM_201567, NM_002392, NM_014248, NM_006190…	1470	126	8195	1.41583	0.075687
KEGG_PATHWAY	hsa04391	Hippo signaling pathway - fly	20	0.557724	0.0360696	NM_002716, NM_018221, NM_173485, NM_001114978, NM_002752, NM_173689, NM_003404, NM_003722, NM_001206994, NM_001042681, NM_001042682, NM_001206996, NM_001206995, NM_181828, NM_181829, NM_014737, NM_181833, NM_001614, NM_021961, NM_016032, NM_181832, NM_181876, NM_181830, NM_005578, NM_139068, NM_012102, NM_139069, NM_001177562, NM_001177563, NM_019619, NM_001184789, NM_173468, NM_001184785, NM_014…	1470	70	8195	1.59281	0.075687
KEGG_PATHWAY	hsa05230	Central carbon metabolism in cancer	20	0.557724	0.0360696	NM_001626, NM_181504, NM_001206799, NM_005228, NM_182470, NM_182471, NM_002755, NM_022965, NM_033498, NM_033497, NM_033496, NM_001206796, NM_001206798, NM_001206797, NM_030662, NM_000142, NM_023105, NM_001109891, NM_023106, NM_001242466, NM_002745, NM_001163213, NM_002746, NM_005465, NM_005026, NM_003486, NM_033500, NM_023110, NM_033508, NM_033507, NM_181524, NM_000314, NM_181523, NM_015850, NM_0…	1470	70	8195	1.59281	0.075687
KEGG_PATHWAY	hsa04668	TNF signaling pathway	29	0.808701	0.0367173	NM_003804, NM_181524, NM_001626, NM_181523, NM_001190945, NM_182810, NM_181504, NM_182898, NM_021138, NM_182899, NM_001190947, NM_001006944, NM_003300, NM_002993, NM_002752, NM_005204, NM_002754, NM_003942, NM_002755, NM_003824, NM_015093, NM_005923, NM_139012, NM_139014, NM_139070, NM_001199427, NM_145726, NM_145725, NM_004904, NM_001109891, NM_002969, NM_194071, NM_001242466, NM_001675, NM_0038…	1470	112	8195	1.44348	0.0764198
KEGG_PATHWAY	hsa04142	Lysosome	33	0.920245	0.040155	NM_004937, NM_000578, NM_002959, NM_177924, NM_181782, NM_001205228, NM_000617, NM_032493, NM_005506, NM_001079803, NM_001079804, NM_001199621, NM_001199620, NM_001174125, NM_001199622, NM_001204255, NM_006762, NM_001114173, NM_001171812, NM_001172703, NM_001171811, NM_001174128, NM_001130020, NM_001174129, NM_001130021, NM_015263, NM_000202, NM_000487, NM_152419, NM_001333, NM_001334, NM_148170,…	1470	132	8195	1.39371	0.0829005
KEGG_PATHWAY	hsa04936	Alcoholic liver disease	35	0.976018	0.0414542	NM_003804, NM_001626, NM_000696, NM_001005291, NM_002752, NM_002754, NM_031283, NM_001146285, NM_001198531, NM_014339, NM_001146284, NM_139012, NM_001146286, NM_201559, NM_005036, NM_005399, NM_001146283, NM_001198530, NM_139014, NM_000382, NM_024551, NM_001199427, NM_145726, NM_145803, NM_145725, NM_007292, NM_153500, NM_001455, NM_053056, NM_006549, NM_139068, NM_001001928, NM_005063, NM_014646…	1470	142	8195	1.37408	0.0848982
KEGG_PATHWAY	hsa04064	NF-kappa B signaling pathway	27	0.752928	0.0429532	NM_003804, NM_003807, NM_001242413, NM_014387, NM_001174168, NM_001191, NM_001145031, NM_001174167, NM_005356, NM_003177, NM_024110, NM_001199427, NM_145726, NM_145803, NM_145725, NM_021649, NM_000609, NM_002984, NM_001895, NM_005658, NM_001042355, NM_000633, NM_002738, NM_001190945, NM_021138, NM_001190947, NM_001135052, NM_001014989, NM_172014, NM_178039, NM_001167, NM_003300, NM_138578, NM_001…	1470	104	8195	1.44731	0.0872699
KEGG_PATHWAY	hsa05202	Transcriptional misregulation in cancer	45	1.25488	0.0449655	NM_002957, NM_001007559, NM_001987, NM_001191, NM_001145031, NM_005935, NM_001973, NM_005933, NM_005658, NM_005934, NM_002392, NM_013953, NM_013952, NM_003242, NM_007325, NM_030751, NM_004454, NM_000250, NM_178155, NM_001527, NM_001190945, NM_001190947, NM_000438, NM_001128128, NM_004480, NM_001197104, NM_016734, NM_001111283, NM_001198679, NM_001111284, NM_000546, NM_000828, NM_032482, NM_001754…	1470	192	8195	1.3066	0.0906391
KEGG_PATHWAY	hsa05170	Human immunodeficiency virus 1 infection	49	1.36642	0.0453823	NM_003804, NM_173163, NM_001626, NM_001143976, NM_181504, NM_173165, NM_002752, NM_002314, NM_032493, NM_002754, NM_002117, NM_002755, NM_001191, NM_139012, NM_001168272, NM_001098722, NM_139014, NM_001098721, NM_030662, NM_145803, NM_001109891, NM_052847, NM_001242466, NM_002222, NM_002223, NM_001204426, NM_002745, NM_016194, NM_002746, NM_139068, NM_002072, NM_005465, NM_014248, NM_005026, NM_1…	1470	212	8195	1.28852	0.0907646
KEGG_PATHWAY	hsa05100	Bacterial invasion of epithelial cells	21	0.585611	0.0491769	NM_181524, NM_181523, NM_181504, NM_018243, NM_002211, NM_012120, NM_005206, NM_014000, NM_005207, NM_006341, NM_145800, NM_003373, NM_006640, NM_015569, NM_001136127, NM_015129, NM_145802, NM_001614, NM_001242466, NM_198291, NM_019106, NM_015146, NM_133376, NM_004404, NM_005417, NM_001127325, NM_203349, NM_006155, NM_145799, NM_145733, NM_001098813, NM_001098812, NM_005026, NM_001008491, NM_0051…	1470	77	8195	1.52041	0.0975915
KEGG_PATHWAY	hsa05414	Dilated cardiomyopathy	25	0.697156	0.0503303	NM_001167945, NM_000337, NM_001167625, NM_001206917, NM_020983, NM_021116, NM_000212, NM_152263, NM_000210, NM_183002, NM_001145798, NM_058240, NM_000618, NM_001129830, NM_001129831, NM_033262, NM_020546, NM_001167624, NM_001206916, NM_001167623, NM_001206915, NM_015270, NM_001129834, NM_001129835, NM_001129832, NM_201597, NM_001129833, NM_001129838, NM_001129839, NM_001129836, NM_001129837, NM_0…	1470	96	8195	1.45178	0.0991121
KEGG_PATHWAY	hsa04664	Fc epsilon RI signaling pathway	19	0.529838	0.0508196	NM_181524, NM_002737, NM_181523, NM_001626, NM_181504, NM_001014989, NM_001135052, NM_001017915, NM_014387, NM_001014988, NM_002752, NM_001014987, NM_002754, NM_002755, NM_033360, NM_002613, NM_001174168, NM_139012, NM_001174167, NM_003177, NM_030662, NM_139014, NM_139070, NM_001109891, NM_002969, NM_001242466, NM_004985, NM_005633, NM_001315, NM_002745, NM_002746, NM_139068, NM_005465, NM_031268…	1470	68	8195	1.55767	0.0993115
KEGG_PATHWAY	hsa04530	Tight junction	40	1.11545	0.0514218	NM_002716, NM_148960, NM_080604, NM_001206994, NM_005399, NM_001206996, NM_001206995, NM_032801, NM_181828, NM_181829, NM_001614, NM_181833, NM_181832, NM_021120, NM_181830, NM_001146018, NM_001146017, NM_001146019, NM_001109974, NM_053056, NM_001146016, NM_005417, NM_139068, NM_004850, NM_139069, NM_001177562, NM_001177563, NM_016946, NM_001144969, NM_181526, NM_001144965, NM_001144966, NM_00114…	1470	169	8195	1.31949	0.0997271
KEGG_PATHWAY	hsa04960	Aldosterone-regulated sodium reabsorption	12	0.334635	0.0545865	NM_181524, NM_001144969, NM_002737, NM_181523, NM_002738, NM_181504, NM_001143678, NM_001144965, NM_001144966, NM_015277, NM_001144967, NM_001144968, NM_000618, NM_001144964, NM_005627, NM_001143677, NM_001143676, NM_002613, NM_033360, NM_001111283, NM_001111284, NM_001109891, NM_001242466, NM_001079817, NM_004985, NM_000208, NM_002745, NM_001144970, NM_002746, NM_001144971, NM_031268, NM_005026	1470	37	8195	1.80805	0.105069
KEGG_PATHWAY	hsa04721	Synaptic vesicle cycle	21	0.585611	0.0554194	NM_001135691, NM_001142325, NM_001178040, NM_052874, NM_001980, NM_000718, NM_001166695, NM_001142324, NM_001242837, NM_003053, NM_194356, NM_005177, NM_001008220, NM_015569, NM_001136127, NM_016615, NM_001130020, NM_001130021, NM_001190997, NM_001195728, NM_001080421, NM_001695, NM_014232, NM_004888, NM_002866, NM_001030005, NM_012305, NM_004172, NM_006650, NM_003042, NM_004177, NM_012463, NM_00…	1470	78	8195	1.50092	0.105526
KEGG_PATHWAY	hsa04666	Fc gamma R-mediated phagocytosis	25	0.697156	0.0559468	NM_001626, NM_181504, NM_002838, NM_001017915, NM_212539, NM_080921, NM_014387, NM_001135191, NM_002314, NM_003887, NM_002755, NM_001174168, NM_001174167, NM_003177, NM_001109891, NM_000566, NM_001242466, NM_001204426, NM_002745, NM_002746, NM_139343, NM_005465, NM_139347, NM_139346, NM_005026, NM_139345, NM_139344, NM_005541, NM_016823, NM_181524, NM_002737, NM_181523, NM_002738, NM_001135052, N…	1470	97	8195	1.43681	0.105526
KEGG_PATHWAY	hsa04930	Type II diabetes mellitus	14	0.390407	0.0562177	NM_001167625, NM_181504, NM_212539, NM_001206799, NM_002752, NM_182470, NM_001129830, NM_182471, NM_001129831, NM_001167624, NM_001167623, NM_001129834, NM_033498, NM_001129835, NM_033497, NM_001129832, NM_033496, NM_001129833, NM_001206796, NM_001129838, NM_001129839, NM_001206798, NM_001129836, NM_001206797, NM_001129837, NM_001109891, NM_001242466, NM_001079817, NM_001129841, NM_001129842, NM_…	1470	46	8195	1.69669	0.105526
KEGG_PATHWAY	hsa00230	Purine metabolism	31	0.864473	0.056473	NM_001625, NM_020983, NM_021116, NM_001146209, NM_002599, NM_174858, NM_001204813, NM_020546, NM_203464, NM_015270, NM_016282, NM_006203, NM_016953, NM_000921, NM_001077197, NM_001242505, NM_001242506, NM_001037339, NM_001242507, NM_001776, NM_001199852, NM_004293, NM_001199853, NM_001164181, NM_001164182, NM_001164183, NM_001199856, NM_001114089, NM_001077196, NM_198585, NM_001199855, NM_0011719…	1470	126	8195	1.37159	0.105526
KEGG_PATHWAY	hsa04913	Ovarian steroidogenesis	15	0.418293	0.0606146	NM_000875, NM_000413, NM_020983, NM_021116, NM_000510, NM_000618, NM_002730, NM_020546, NM_015270, NM_001199642, NM_207518, NM_001195803, NM_001111283, NM_001018080, NM_001111284, NM_001195800, NM_000104, NM_003739, NM_183357, NM_001079817, NM_000527, NM_001116, NM_000208, NM_004036, NM_001195799, NM_001195798	1470	51	8195	1.63966	0.112444
KEGG_PATHWAY	hsa04392	Hippo signaling pathway - multiple species	10	0.278862	0.0613668	NM_181833, NM_021961, NM_018221, NM_181832, NM_000268, NM_181830, NM_152330, NM_173468, NM_024919, NM_001122841, NM_014240, NM_001206957, NM_170714, NM_170713, NM_032023, NM_170712, NM_170774, NM_001042481, NM_181828, NM_181829, NM_016418, NM_007182, NM_014737	1470	29	8195	1.92236	0.113021
KEGG_PATHWAY	hsa04657	IL-17 signaling pathway	24	0.669269	0.0672014	NM_021138, NM_002993, NM_003300, NM_002752, NM_006732, NM_000759, NM_002754, NM_002458, NM_172219, NM_003824, NM_015093, NM_014339, NM_139012, NM_138284, NM_003299, NM_139014, NM_139070, NM_001114171, NM_001178147, NM_001199427, NM_145726, NM_145803, NM_145725, NM_002747, NM_001109891, NM_001078166, NM_002969, NM_001419, NM_172220, NM_004620, NM_176823, NM_001146156, NM_001315, NM_002745, NM_0069…	1470	94	8195	1.42336	0.122883
KEGG_PATHWAY	hsa04625	C-type lectin receptor signaling pathway	26	0.725042	0.0696153	NM_001626, NM_173163, NM_181504, NM_173165, NM_212539, NM_002752, NM_002754, NM_001174168, NM_139012, NM_001168272, NM_138284, NM_001174167, NM_003177, NM_139014, NM_198332, NM_001109891, NM_001242466, NM_002222, NM_002223, NM_005419, NM_002745, NM_002746, NM_005417, NM_001042355, NM_139068, NM_002392, NM_005465, NM_005026, NM_139069, NM_033429, NM_006270, NM_181524, NM_181523, NM_001135052, NM_0…	1470	104	8195	1.39371	0.126394
KEGG_PATHWAY	hsa05132	Salmonella infection	55	1.53374	0.0708665	NM_003804, NM_001626, NM_001164317, NM_002838, NM_001164318, NM_001164319, NM_017456, NM_018303, NM_080921, NM_003842, NM_002752, NM_205842, NM_002754, NM_002755, NM_031283, NM_014183, NM_018184, NM_006088, NM_001146285, NM_001198531, NM_001146284, NM_139012, NM_001146286, NM_003299, NM_001146283, NM_005397, NM_001198530, NM_139014, NM_030662, NM_005552, NM_001130107, NM_145803, NM_001614, NM_024…	1470	249	8195	1.23139	0.127759
KEGG_PATHWAY	hsa04080	Neuroactive ligand-receptor interaction	75	2.09147	0.0754601	NM_001200019, NM_177964, NM_000939, NM_033181, NM_002558, NM_000415, NM_201636, NM_002560, NM_182647, NM_001242462, NM_001143828, NM_177457, NM_004720, NM_004961, NM_001058, NM_173536, NM_000529, NM_001166247, NM_001060, NM_007325, NM_000809, NM_130806, NM_015973, NM_001242460, NM_001077244, NM_000831, NM_000676, NM_017551, NM_000674, NM_000959, NM_001184789, NM_001112812, NM_001124, NM_001160259…	1470	353	8195	1.18445	0.135089
KEGG_PATHWAY	hsa00410	beta-Alanine metabolism	10	0.278862	0.0887469	NM_000017, NM_018235, NM_000696, NM_000110, NM_001168499, NM_001185039, NM_001160301, NM_003734, NM_004035, NM_001385, NM_000692, NM_001031806, NM_000382, NM_001134366, NM_007292	1470	31	8195	1.79833	0.157772
KEGG_PATHWAY	hsa01524	Platinum drug resistance	19	0.529838	0.0914743	NM_181524, NM_181523, NM_001626, NM_000633, NM_181504, NM_181861, NM_001167, NM_001168, NM_138578, NM_003824, NM_002613, NM_005923, NM_001191, NM_013229, NM_001005918, NM_181868, NM_181869, NM_000546, NM_001109891, NM_001859, NM_001242466, NM_001204401, NM_000849, NM_001126113, NM_002745, NM_001126112, NM_002746, NM_001012271, NM_001126115, NM_001126114, NM_002392, NM_001126117, NM_001160, NM_001…	1470	73	8195	1.45098	0.1615
KEGG_PATHWAY	hsa04330	Notch signaling pathway	16	0.44618	0.094291	NM_001328, NM_001527, NM_001429, NM_001010926, NM_001012614, NM_178502, NM_021078, NM_003884, NM_007318, NM_014571, NM_001079846, NM_024408, NM_138287, NM_138296, NM_012259, NM_000021, NM_004380, NM_018717, NM_017617	1470	59	8195	1.51182	0.165332
KEGG_PATHWAY	hsa04970	Salivary secretion	23	0.641383	0.097433	NM_000932, NM_002737, NM_000933, NM_002738, NM_020983, NM_021116, NM_001184883, NM_182797, NM_001099952, NM_001204214, NM_001684, NM_002730, NM_001204218, NM_020546, NM_002458, NM_015270, NM_001199642, NM_001168272, NM_001204213, NM_207518, NM_001172646, NM_001001396, NM_001161353, NM_001161352, NM_001031733, NM_000620, NM_000684, NM_183357, NM_006888, NM_002222, NM_014232, NM_002223, NM_002247, …	1470	93	8195	1.37872	0.169679
KEGG_PATHWAY	hsa05014	Amyotrophic lateral sclerosis	76	2.11935	0.0994059	NM_004738, NM_001010848, NM_001204214, NM_001204218, NM_006088, NM_001191, NM_003374, NM_001204213, NM_005552, NM_001130107, NM_004180, NM_007172, NM_001614, NM_182923, NM_016553, NM_001142298, NM_177977, NM_017481, NM_001142299, NM_012346, NM_001199975, NM_002790, NM_014402, NM_002791, NM_002793, NM_001193357, NM_015610, NM_001135644, NM_001135643, NM_004171, NM_020401, NM_016221, NM_014683, NM_…	1470	364	8195	1.16398	0.171048
KEGG_PATHWAY	hsa04920	Adipocytokine signaling pathway	18	0.501952	0.099555	NM_003749, NM_001626, NM_002957, NM_153499, NM_001081686, NM_021138, NM_021176, NM_000939, NM_001242413, NM_004972, NM_002752, NM_172216, NM_004556, NM_005036, NM_005399, NM_139070, NM_024551, NM_153500, NM_172226, NM_001035256, NM_013261, NM_006549, NM_139068, NM_006253, NM_001001928, NM_002591, NM_005465, NM_006257, NM_139069	1470	69	8195	1.4543	0.171048

## Sheet: 324-3p wikipath
Category	Term		Count	%	PValue	Genes	List Total	Pop Hits	Pop Total	Fold Enrichment	FDR
WIKIPATHWAYS	WP4806	EGFR tyrosine kinase inhibitor resistance	33	0.920245	2.60872e-05	NM_001626, NM_181504, NM_004972, NM_005228, NM_000618, NM_022965, NM_002755, NM_001191, NM_201559, NM_030662, NM_000142, NM_001109891, NM_001242466, NM_001204106, NM_001455, NM_001204107, NM_053056, NM_001204108, NM_001204109, NM_002745, NM_001163213, NM_002746, NM_005417, NM_203349, NM_005465, NM_004495, NM_005026, NM_001130678, NM_001130679, NM_006270, NM_181524, NM_002737, NM_000633, NM_000875…	1477	84	7843	2.08611	0.0150769
WIKIPATHWAYS	WP3915	Angiopoietin-like protein 8 regulatory pathway	44	1.22699	0.000100735	NM_001626, NM_002957, NM_181504, NM_001006944, NM_001005291, NM_002752, NM_002754, NM_033141, NM_002755, NM_139012, NM_201559, NM_145687, NM_005399, NM_005312, NM_145686, NM_004586, NM_139014, NM_030662, NM_002747, NM_001109891, NM_001006932, NM_001242466, NM_203351, NM_014496, NM_001079817, NM_001455, NM_000208, NM_002745, NM_002746, NM_139068, NM_005063, NM_002591, NM_004176, NM_005026, NM_0051…	1477	132	7843	1.77003	0.0150769
WIKIPATHWAYS	WP481	Insulin signaling	51	1.4222	0.000112757	NM_021158, NM_001626, NM_181504, NM_001006944, NM_001242413, NM_212539, NM_002752, NM_005627, NM_002754, NM_033141, NM_002755, NM_139012, NM_007054, NM_201559, NM_145687, NM_005312, NM_145686, NM_004586, NM_139014, NM_030662, NM_002747, NM_001658, NM_001109891, NM_001006932, NM_130440, NM_001242466, NM_203351, NM_001079817, NM_014496, NM_001455, NM_000208, NM_002745, NM_002746, NM_139068, NM_0050…	1477	161	7843	1.68208	0.0150769
WIKIPATHWAYS	WP4685	Melanoma	27	0.752928	0.000136095	NM_181524, NM_001626, NM_000314, NM_181523, NM_181504, NM_001949, NM_021970, NM_005225, NM_014000, NM_002755, NM_033360, NM_000833, NM_001134407, NM_005235, NM_003373, NM_030662, NM_000546, NM_001109891, NM_001031733, NM_001145306, NM_000321, NM_001242466, NM_005238, NM_006888, NM_004985, NM_005633, NM_001143820, NM_053056, NM_001259, NM_002745, NM_001126113, NM_001162422, NM_002746, NM_001126112…	1477	68	7843	2.10842	0.0150769
WIKIPATHWAYS	WP673	ErbB signaling pathway	33	0.920245	0.000157563	NM_001626, NM_001136000, NM_181504, NM_001010848, NM_172078, NM_172079, NM_001168236, NM_005228, NM_002752, NM_001168239, NM_002755, NM_001168237, NM_001168238, NM_005235, NM_005158, NM_030662, NM_172080, NM_172081, NM_172082, NM_172083, NM_172084, NM_001109891, NM_001242466, NM_015981, NM_001204106, NM_001204107, NM_053056, NM_001204108, NM_001204109, NM_002745, NM_002746, NM_005417, NM_139068, …	1477	91	7843	1.92564	0.0150769
WIKIPATHWAYS	WP35	G protein signaling pathways	34	0.948132	0.000163539	NM_000932, NM_020983, NM_001184883, NM_021116, NM_001164758, NM_001164759, NM_001242413, NM_212539, NM_020546, NM_002239, NM_004857, NM_015270, NM_001168272, NM_006203, NM_001098722, NM_001098721, NM_052847, NM_002222, NM_001037339, NM_005813, NM_016194, NM_007200, NM_002072, NM_002073, NM_006270, NM_002737, NM_002738, NM_018841, NM_001099952, NM_006578, NM_002730, NM_006738, NM_033360, NM_002734…	1477	95	7843	1.90045	0.0150769
WIKIPATHWAYS	WP236	Adipogenesis	43	1.19911	0.000179793	NM_001178081, NM_001024094, NM_021158, NM_002957, NM_000176, NM_002310, NM_001204258, NM_001005291, NM_001204259, NM_005225, NM_000618, NM_001300, NM_006238, NM_005902, NM_005746, NM_001145311, NM_001178080, NM_006560, NM_005036, NM_198332, NM_001171818, NM_003836, NM_001171819, NM_000321, NM_005611, NM_002666, NM_000961, NM_005419, NM_002943, NM_000602, NM_001204261, NM_001204262, NM_001001928, …	1477	131	7843	1.74301	0.0150769
WIKIPATHWAYS	WP4262	Breast cancer pathway	49	1.36642	0.000232436	NM_001626, NM_031283, NM_001198531, NM_001198530, NM_001242466, NM_000926, NM_053056, NM_000800, NM_005026, NM_001198528, NM_001198529, NM_030756, NM_001198525, NM_001198526, NM_001198527, NM_181524, NM_181523, NM_000314, NM_133487, NM_006534, NM_002336, NM_003392, NM_003394, NM_001174067, NM_012259, NM_001174065, NM_001174066, NM_001174063, NM_001174064, NM_001111283, NM_001111284, NM_000546, NM…	1477	157	7843	1.65729	0.017055
WIKIPATHWAYS	WP5087	Malignant pleural mesothelioma	114	3.17903	0.000311199	NM_001626, NM_031283, NM_001145031, NM_004586, NM_003012, NM_181828, NM_181829, NM_001614, NM_001135242, NM_181833, NM_021248, NM_181832, NM_001144999, NM_181830, NM_001012614, NM_053056, NM_005417, NM_139068, NM_002392, NM_002393, NM_003486, NM_139069, NM_030756, NM_001004317, NM_015338, NM_000092, NM_000314, NM_001007139, NM_001760, NM_001143994, NM_001143993, NM_003392, NM_003394, NM_001174067…	1477	447	7843	1.35425	0.0172162
WIKIPATHWAYS	WP304	Kit receptor signaling pathway	24	0.669269	0.000312305	NM_181524, NM_002737, NM_181523, NM_000633, NM_002738, NM_181504, NM_001429, NM_001017915, NM_004972, NM_005206, NM_001197260, NM_002755, NM_005207, NM_001123067, NM_001123066, NM_139012, NM_201559, NM_004586, NM_030662, NM_139014, NM_016834, NM_016835, NM_001109891, NM_001242466, NM_198291, NM_005910, NM_003215, NM_001455, NM_005633, NM_001315, NM_002745, NM_005417, NM_002746, NM_012448, NM_0012…	1477	60	7843	2.12404	0.0172162
WIKIPATHWAYS	WP382	MAPK signaling pathway	70	1.95204	0.00032262	NM_021872, NM_001167625, NM_001206917, NM_001626, NM_021873, NM_212539, NM_001145798, NM_022965, NM_001167624, NM_001206916, NM_001167623, NM_001206915, NM_201597, NM_145687, NM_145686, NM_004586, NM_000142, NM_016834, NM_016835, NM_016151, NM_021003, NM_020791, NM_001973, NM_001457, NM_001458, NM_000800, NM_139068, NM_014405, NM_001203251, NM_001203252, NM_003242, NM_139069, NM_021096, NM_016823…	1477	249	7843	1.4928	0.0172162
WIKIPATHWAYS	WP3584	MECP2 and associated Rett syndrome	27	0.752928	0.000395083	NM_000612, NM_001025100, NM_001145357, NM_001145358, NM_005225, NM_000618, NM_004535, NM_005627, NM_033133, NM_006565, NM_001191022, NM_016952, NM_001025101, NM_001193508, NM_015981, NM_005612, NM_007325, NM_006311, NM_001190440, NM_001172712, NM_178155, NM_001077244, NM_000875, NM_001007139, NM_000314, NM_017551, NM_000912, NM_178156, NM_001143678, NM_000156, NM_001145775, NM_001112812, NM_00114…	1477	72	7843	1.99128	0.0178395
WIKIPATHWAYS	WP4255	Non-small cell lung cancer	27	0.752928	0.000395083	NM_181524, NM_000215, NM_002737, NM_001626, NM_181523, NM_002957, NM_002738, NM_181504, NM_001949, NM_005228, NM_005225, NM_002755, NM_001206957, NM_033360, NM_001145076, NM_201559, NM_030662, NM_000546, NM_001109891, NM_182665, NM_001145306, NM_000321, NM_001242466, NM_182663, NM_182664, NM_001455, NM_004985, NM_005633, NM_053056, NM_001259, NM_002745, NM_001126113, NM_002746, NM_019063, NM_1707…	1477	72	7843	1.99128	0.0178395
WIKIPATHWAYS	WP366	TGF-beta signaling pathway	42	1.17122	0.000535685	NM_016166, NM_001079846, NM_021003, NM_001242466, NM_005655, NM_001143820, NM_053056, NM_005417, NM_139068, NM_003242, NM_030751, NM_014248, NM_139069, NM_001144969, NM_181524, NM_001190822, NM_181523, NM_001190821, NM_001190823, NM_001144965, NM_001144966, NM_001144967, NM_001144968, NM_002211, NM_001144964, NM_001128128, NM_014795, NM_139070, NM_000546, NM_003939, NM_177952, NM_004620, NM_13337…	1477	133	7843	1.67687	0.0216781
WIKIPATHWAYS	WP4249	Hedgehog signaling pathway	19	0.529838	0.000553956	NM_022048, NM_000633, NM_016169, NM_002730, NM_001166136, NM_004041, NM_001166292, NM_007054, NM_207518, NM_001007230, NM_016952, NM_147127, NM_001007226, NM_001007227, NM_001163315, NM_001007228, NM_001007229, NM_000168, NM_020251, NM_001619, NM_022475, NM_001893, NM_053056, NM_004525, NM_003563, NM_001001664, NM_005160, NM_139062	1477	44	7843	2.29299	0.0216781
WIKIPATHWAYS	WP2064	Neural crest differentiation	34	0.948132	0.000714428	NM_001010926, NM_001025100, NM_000530, NM_001136041, NM_001166419, NM_181461, NM_181460, NM_022965, NM_031283, NM_024827, NM_147192, NM_033132, NM_005474, NM_001015053, NM_000142, NM_001025101, NM_080680, NM_080681, NM_178423, NM_023105, NM_001166448, NM_023106, NM_178425, NM_006941, NM_001143820, NM_173814, NM_033150, NM_001163213, NM_023110, NM_033668, NM_001527, NM_005806, NM_001083962, NM_015…	1477	102	7843	1.77003	0.0245134
WIKIPATHWAYS	WP3888	VEGFA-VEGFR2 signaling pathway	110	3.06748	0.000735172	NM_001178081, NM_001184883, NM_152263, NM_212539, NM_001981, NM_002833, NM_001178080, NM_001191, NM_001145031, NM_005312, NM_003373, NM_178423, NM_001614, NM_001135242, NM_182920, NM_001144999, NM_178425, NM_053056, NM_005417, NM_139068, NM_002392, NM_139069, NM_015492, NM_153499, NM_002737, NM_001649, NM_002738, NM_025014, NM_005206, NM_003028, NM_005687, NM_002613, NM_003824, NM_001017974, NM_0…	1477	438	7843	1.33358	0.0245134
WIKIPATHWAYS	WP2857	Mesodermal commitment pathway	47	1.31065	0.00075169	NM_178850, NM_016166, NM_024068, NM_004972, NM_206891, NM_005902, NM_031283, NM_001106, NM_005901, NM_001127612, NM_033132, NM_001037164, NM_001172425, NM_212460, NM_001098482, NM_023105, NM_018055, NM_021961, NM_000966, NM_001616, NM_023106, NM_025203, NM_002585, NM_001453, NM_012193, NM_053056, NM_001973, NM_005738, NM_024915, NM_002192, NM_003240, NM_001207055, NM_001207056, NM_033502, NM_0021…	1477	156	7843	1.59983	0.0245134
WIKIPATHWAYS	WP2380	Brain-derived neurotrophic factor (BDNF) signaling pathway	44	1.22699	0.000830309	NM_032808, NM_002959, NM_212539, NM_004972, NM_033181, NM_003885, NM_004586, NM_016834, NM_016835, NM_001098482, NM_001242466, NM_015981, NM_001142298, NM_001204106, NM_001455, NM_001204107, NM_001204108, NM_001160423, NM_001204109, NM_001142299, NM_005417, NM_139068, NM_001203251, NM_001203252, NM_007325, NM_139069, NM_181524, NM_181523, NM_153815, NM_001160259, NM_001160258, NM_207003, NM_00653…	1477	144	7843	1.62253	0.0249447
WIKIPATHWAYS	WP2261	Glioblastoma signaling pathways	29	0.808701	0.000849905	NM_001626, NM_181504, NM_001429, NM_001242413, NM_212539, NM_005228, NM_005225, NM_002755, NM_201559, NM_030662, NM_001204171, NM_001204172, NM_023105, NM_001109891, NM_023106, NM_000321, NM_001242466, NM_001455, NM_053056, NM_001259, NM_002745, NM_002746, NM_005417, NM_002392, NM_002393, NM_005465, NM_005026, NM_005188, NM_023110, NM_181524, NM_002737, NM_000875, NM_000314, NM_181523, NM_002738,…	1477	83	7843	1.85533	0.0249447
WIKIPATHWAYS	WP2643	Nanoparticle-mediated activation of receptor signaling	14	0.390407	0.00117667	NM_002969, NM_198291, NM_002211, NM_005228, NM_133376, NM_002752, NM_004985, NM_005633, NM_002754, NM_002755, NM_033360, NM_001315, NM_002745, NM_005417, NM_139068, NM_139012, NM_005465, NM_005026, NM_139069, NM_030662, NM_139014, NM_139070, NM_033668	1477	29	7843	2.56349	0.0328908
WIKIPATHWAYS	WP2374	Oncostatin M signaling pathway	24	0.669269	0.00146621	NM_181524, NM_000215, NM_002737, NM_181523, NM_002738, NM_181504, NM_002310, NM_212539, NM_004972, NM_002752, NM_001127671, NM_001168355, NM_002755, NM_033360, NM_001964, NM_139012, NM_030662, NM_139014, NM_139070, NM_001195803, NM_001195800, NM_000546, NM_001109891, NM_001242466, NM_198291, NM_004985, NM_005633, NM_000527, NM_152756, NM_001126113, NM_001315, NM_002745, NM_001126112, NM_005417, N…	1477	66	7843	1.93094	0.0378048
WIKIPATHWAYS	WP422	MAPK cascade	15	0.418293	0.00148128	NM_000932, NM_001184883, NM_001025100, NM_021970, NM_005921, NM_001025081, NM_002755, NM_033360, NM_139012, NM_002385, NM_030662, NM_139014, NM_001025101, NM_001109891, NM_002969, NM_006609, NM_203351, NM_004985, NM_002401, NM_005633, NM_001025092, NM_001315, NM_002745, NM_001025090, NM_002746, NM_006270	1477	33	7843	2.41368	0.0378048
WIKIPATHWAYS	WP732	Serotonin receptor 2 and ELK-SRF/GATA4 signaling	11	0.306748	0.00158061	NM_001109891, NM_005739, NM_001145648, NM_001099952, NM_002222, NM_153815, NM_004985, NM_001973, NM_002755, NM_000868, NM_033360, NM_002745, NM_002746, NM_001128602, NM_002072, NM_001168272, NM_002891, NM_030662	1477	20	7843	2.92055	0.0386591
WIKIPATHWAYS	WP4155	Endometrial cancer	23	0.641383	0.00178794	NM_001626, NM_181504, NM_005228, NM_002755, NM_031283, NM_022965, NM_001146285, NM_001198531, NM_001146284, NM_001146286, NM_201559, NM_033137, NM_001146283, NM_030662, NM_033136, NM_001198530, NM_000142, NM_023105, NM_001109891, NM_023106, NM_001242466, NM_001455, NM_053056, NM_002745, NM_000800, NM_001163213, NM_002746, NM_005465, NM_005026, NM_001198528, NM_001198529, NM_030756, NM_023110, NM_…	1477	63	7843	1.9386	0.0393711
WIKIPATHWAYS	WP289	Myometrial relaxation and contraction pathways	46	1.28277	0.00186389	NM_000932, NM_001206917, NM_001184883, NM_021116, NM_001164758, NM_001164759, NM_212539, NM_001204214, NM_003404, NM_001204218, NM_020546, NM_001206916, NM_001206915, NM_001168272, NM_001204213, NM_001614, NM_020311, NM_015981, NM_004296, NM_001220, NM_130806, NM_181839, NM_002737, NM_002738, NM_001099952, NM_001124, NM_002730, NM_002734, NM_002735, NM_001197222, NM_001197223, NM_001199642, NM_00…	1477	158	7843	1.54597	0.0393711
WIKIPATHWAYS	WP4746	Thyroid hormones production and peripheral downstream signaling effects	31	0.864473	0.00187958	NM_002957, NM_000212, NM_000939, NM_001242413, NM_002755, NM_001145311, NM_139012, NM_139014, NM_001193489, NM_023105, NM_023106, NM_001144999, NM_203395, NM_014496, NM_002223, NM_007117, NM_002666, NM_002745, NM_005417, NM_002392, NM_013953, NM_001145000, NM_013952, NM_005465, NM_013992, NM_023110, NM_020761, NM_015850, NM_003466, NM_002730, NM_001164694, NM_001164695, NM_001174067, NM_001174065…	1477	95	7843	1.73277	0.0393711
WIKIPATHWAYS	WP4538	Regulatory circuits of the STAT3 signaling pathway	27	0.752928	0.00192075	NM_000215, NM_002838, NM_021798, NM_002310, NM_080921, NM_004972, NM_005228, NM_002752, NM_001168355, NM_002754, NM_001079846, NM_139012, NM_139014, NM_004380, NM_007050, NM_002747, NM_001242462, NM_001109891, NM_181079, NM_181078, NM_002745, NM_002746, NM_005417, NM_139068, NM_139069, NM_001242460, NM_020761, NM_002738, NM_021258, NM_001242399, NM_001127671, NM_001142544, NM_000878, NM_133170, N…	1477	79	7843	1.81484	0.0393711
WIKIPATHWAYS	WP4666	Hepatitis B infection	45	1.25488	0.00194508	NM_001178081, NM_000215, NM_001626, NM_173163, NM_181504, NM_001429, NM_173165, NM_181861, NM_004972, NM_002752, NM_002754, NM_003404, NM_005902, NM_002755, NM_001079846, NM_020746, NM_005901, NM_001178080, NM_139012, NM_139014, NM_030662, NM_001199427, NM_198332, NM_145726, NM_145803, NM_004380, NM_181868, NM_145725, NM_181869, NM_001109891, NM_194071, NM_001242466, NM_021649, NM_005419, NM_0027…	1477	154	7843	1.55165	0.0393711
WIKIPATHWAYS	WP4674	Head and neck squamous cell carcinoma	26	0.725042	0.00234476	NM_001626, NM_181504, NM_001114978, NM_005228, NM_005225, NM_022965, NM_003722, NM_000142, NM_001199427, NM_145726, NM_145725, NM_023105, NM_023106, NM_000321, NM_001242466, NM_053056, NM_001259, NM_001163213, NM_003242, NM_005465, NM_001130678, NM_001130679, NM_023110, NM_181524, NM_020761, NM_000875, NM_000314, NM_181523, NM_001968, NM_015850, NM_003300, NM_003824, NM_033360, NM_002613, NM_0244…	1477	76	7843	1.81661	0.0458791
WIKIPATHWAYS	WP4148	Splicing factor NOVA regulated synaptic proteins	17	0.474066	0.00268871	NM_000933, NM_182797, NM_001145658, NM_001980, NM_006614, NM_001127173, NM_002752, NM_003688, NM_001642, NM_175768, NM_001145657, NM_001962, NM_021956, NM_194356, NM_012156, NM_014333, NM_001172646, NM_139070, NM_198576, NM_001134364, NM_015282, NM_002747, NM_001161353, NM_001161352, NM_021189, NM_177996, NM_001142276, NM_001142274, NM_001126054, NM_002247, NM_001142273, NM_002885, NM_001166247, …	1477	42	7843	2.14932	0.0509121
WIKIPATHWAYS	WP4659	Gastrin signaling pathway	35	0.976018	0.00284474	NM_001080479, NM_181504, NM_001242413, NM_212539, NM_004972, NM_005228, NM_002752, NM_002755, NM_001191, NM_139012, NM_201559, NM_139014, NM_001109891, NM_001419, NM_001242466, NM_001455, NM_053056, NM_002745, NM_002746, NM_005417, NM_000602, NM_139068, NM_002072, NM_139069, NM_033668, NM_001143818, NM_016823, NM_181524, NM_002737, NM_181523, NM_001083962, NM_021970, NM_002211, NM_005920, NM_0052…	1477	114	7843	1.63029	0.0519309
WIKIPATHWAYS	WP4535	Envelope proteins and their potential roles in EDMD physiopathology	18	0.501952	0.00291946	NM_020983, NM_021116, NM_182910, NM_005902, NM_002755, NM_033141, NM_020546, NM_033360, NM_015270, NM_005901, NM_001199642, NM_001135937, NM_030662, NM_182913, NM_014319, NM_001003652, NM_182914, NM_001167614, NM_001109891, NM_183357, NM_001145104, NM_005359, NM_004985, NM_005633, NM_001116, NM_015180, NM_001145102, NM_002745, NM_001145103, NM_002746, NM_004036	1477	46	7843	2.07786	0.0519309
WIKIPATHWAYS	WP3651	Pathways affected in adenoid cystic carcinoma	23	0.641383	0.00347923	NM_001328, NM_000314, NM_001006600, NM_001429, NM_001079846, NM_001123385, NM_001123384, NM_001123383, NM_002382, NM_201559, NM_012333, NM_014577, NM_139135, NM_030662, NM_005596, NM_001193466, NM_017745, NM_001193465, NM_004380, NM_018717, NM_000546, NM_022455, NM_001080424, NM_018695, NM_001190738, NM_001190737, NM_001012614, NM_015443, NM_006306, NM_001455, NM_001144755, NM_172349, NM_00112611…	1477	66	7843	1.85049	0.0596151
WIKIPATHWAYS	WP399	Wnt signaling pathway and pluripotency	33	0.920245	0.00355456	NM_002716, NM_001429, NM_001242413, NM_212539, NM_012164, NM_002752, NM_006238, NM_001079846, NM_031283, NM_001146285, NM_001198531, NM_001145031, NM_001146284, NM_001146286, NM_001206994, NM_001206996, NM_001146283, NM_001206995, NM_001198530, NM_001136126, NM_001136125, NM_004380, NM_002505, NM_001171818, NM_181876, NM_001171819, NM_001012614, NM_012193, NM_053056, NM_000527, NM_139068, NM_0132…	1477	107	7843	1.63769	0.0596151
WIKIPATHWAYS	WP3657	Hematopoietic stem cell gene regulation by GABP alpha/beta complex	11	0.306748	0.00384015	NM_000314, NM_000633, NM_001429, NM_001178084, NM_001178085, NM_001178086, NM_138578, NM_175848, NM_001079846, NM_001987, NM_175849, NM_001191, NM_201559, NM_001197320, NM_004380, NM_021960, NM_001178095, NM_175850, NM_182763, NM_005359, NM_003410, NM_001455, NM_006892, NM_001207055, NM_001207056	1477	22	7843	2.65504	0.0621777
WIKIPATHWAYS	WP4874	CAMKK2 pathway	15	0.418293	0.0039192	NM_020761, NM_153499, NM_001429, NM_001031804, NM_001204214, NM_172216, NM_001204218, NM_003900, NM_003156, NM_001085454, NM_001204213, NM_181509, NM_001109891, NM_001113511, NM_153500, NM_000620, NM_001113512, NM_006888, NM_001142298, NM_006306, NM_172226, NM_001163034, NM_014030, NM_006549, NM_002745, NM_001142299, NM_002746, NM_145735, NM_002133, NM_032514	1477	36	7843	2.21254	0.0621777
WIKIPATHWAYS	WP4205	MET in type 1 papillary renal cell carcinoma	21	0.585611	0.00420093	NM_181524, NM_000215, NM_181523, NM_001626, NM_181504, NM_001195639, NM_005206, NM_002755, NM_033360, NM_005207, NM_003198, NM_005312, NM_030662, NM_198679, NM_001109891, NM_001242466, NM_198291, NM_001010934, NM_005238, NM_004985, NM_005633, NM_001143820, NM_002745, NM_001162422, NM_005417, NM_002746, NM_003162, NM_005465, NM_005026, NM_005188, NM_016823	1477	59	7843	1.89003	0.0632366
WIKIPATHWAYS	WP4341	Non-genomic actions of 1,25 dihydroxyvitamin D3	24	0.669269	0.00427488	NM_000932, NM_002957, NM_000933, NM_001184883, NM_182797, NM_172078, NM_172079, NM_001242413, NM_212539, NM_002752, NM_002754, NM_139012, NM_139014, NM_172080, NM_172081, NM_198332, NM_172082, NM_172083, NM_172084, NM_001109891, NM_015981, NM_006820, NM_001143820, NM_005419, NM_002745, NM_002746, NM_139068, NM_001128915, NM_139069, NM_001220, NM_001172712, NM_002737, NM_002738, NM_033360, NM_0031…	1477	71	7843	1.79496	0.0632366
WIKIPATHWAYS	WP4871	Kisspeptin/kisspeptin receptor system in the ovary	16	0.44618	0.00430914	NM_000932, NM_002737, NM_001626, NM_000933, NM_001109891, NM_002738, NM_001184883, NM_182797, NM_020251, NM_001242413, NM_212539, NM_004985, NM_002755, NM_033360, NM_002745, NM_002746, NM_004041, NM_006254, NM_006257, NM_005026, NM_005400, NM_030662, NM_001172646, NM_005260	1477	40	7843	2.12404	0.0632366
WIKIPATHWAYS	WP536	Calcium regulation in cardiac cells	43	1.19911	0.00473928	NM_000932, NM_001167625, NM_001206917, NM_001184883, NM_021116, NM_001164758, NM_001164759, NM_212539, NM_058240, NM_004975, NM_003404, NM_020546, NM_001167624, NM_001206916, NM_001167623, NM_001206915, NM_001168272, NM_015981, NM_004296, NM_001220, NM_000890, NM_181839, NM_002737, NM_002738, NM_001099952, NM_000719, NM_000718, NM_002730, NM_002734, NM_002735, NM_001199642, NM_004485, NM_170665, …	1477	152	7843	1.5022	0.0678526
WIKIPATHWAYS	WP4566	Translation inhibitors in chronically activated PDGFRA cells	18	0.501952	0.00485589	NM_181524, NM_020761, NM_021135, NM_002737, NM_181523, NM_001626, NM_181504, NM_001968, NM_001006944, NM_212539, NM_002752, NM_002730, NM_002755, NM_003942, NM_139012, NM_030662, NM_139014, NM_207518, NM_139070, NM_001417, NM_001109891, NM_001006932, NM_001242466, NM_177559, NM_001895, NM_001163034, NM_001315, NM_002745, NM_002746, NM_139068, NM_006254, NM_005465, NM_001130678, NM_139069, NM_0011…	1477	48	7843	1.99128	0.0678669
WIKIPATHWAYS	WP428	Wnt signaling	35	0.976018	0.0052053	NM_001201427, NM_000932, NM_000933, NM_173163, NM_001184883, NM_173165, NM_182797, NM_172078, NM_172079, NM_002752, NM_031283, NM_138959, NM_001146285, NM_001198531, NM_001145031, NM_001146284, NM_032045, NM_001146286, NM_001146283, NM_003012, NM_001198530, NM_015345, NM_172080, NM_001136126, NM_172081, NM_001136125, NM_172082, NM_172083, NM_172084, NM_001012614, NM_015981, NM_001895, NM_053056, …	1477	118	7843	1.57503	0.069809
WIKIPATHWAYS	WP3850	Factors and pathways affecting insulin-like growth factor (IGF1)-Akt signaling	15	0.418293	0.0052327	NM_020761, NM_000314, NM_000875, NM_001968, NM_002211, NM_000618, NM_005902, NM_001106, NM_005901, NM_001135937, NM_181509, NM_001111283, NM_001111284, NM_001003652, NM_001145104, NM_133376, NM_003811, NM_013261, NM_001163034, NM_001146156, NM_152756, NM_001145102, NM_001145103, NM_002093, NM_006253, NM_001130678, NM_001130679, NM_032514, NM_033668	1477	37	7843	2.15274	0.069809
WIKIPATHWAYS	WP4549	Fragile X syndrome	36	1.0039	0.00574802	NM_001083620, NM_172078, NM_172079, NM_005909, NM_001166496, NM_033181, NM_004976, NM_002755, NM_001142685, NM_016083, NM_004857, NM_003051, NM_001168272, NM_030662, NM_000382, NM_030621, NM_198973, NM_001083619, NM_172080, NM_172081, NM_172082, NM_172083, NM_001135553, NM_172084, NM_015981, NM_002024, NM_002222, NM_001160226, NM_002745, NM_005417, NM_004096, NM_003042, NM_001195573, NM_003684, N…	1477	123	7843	1.55417	0.0749797
WIKIPATHWAYS	WP286	IL-3 signaling pathway	18	0.501952	0.00615927	NM_181524, NM_181523, NM_000633, NM_181504, NM_001135052, NM_001017915, NM_004972, NM_138578, NM_002730, NM_003404, NM_002755, NM_005207, NM_001174168, NM_001191, NM_001174167, NM_005312, NM_003177, NM_198679, NM_207518, NM_001109891, NM_001242466, NM_198291, NM_005633, NM_002745, NM_005417, NM_002746, NM_012448, NM_005026, NM_005188, NM_139323, NM_005541	1477	49	7843	1.95064	0.0785977
WIKIPATHWAYS	WP49	IL-2 signaling pathway	16	0.44618	0.00727296	NM_181524, NM_000215, NM_181523, NM_000633, NM_181504, NM_001135052, NM_002755, NM_000878, NM_005207, NM_001123067, NM_001174168, NM_001123066, NM_001174167, NM_201559, NM_005356, NM_003177, NM_030662, NM_016834, NM_016835, NM_001109891, NM_001242466, NM_005910, NM_001455, NM_005633, NM_002745, NM_002746, NM_012448, NM_001203251, NM_001042771, NM_001203252, NM_005188, NM_016841	1477	42	7843	2.02289	0.0899834
WIKIPATHWAYS	WP4540	Hippo signaling regulation pathways	30	0.836587	0.00735809	NM_000932, NM_000933, NM_001184883, NM_001164758, NM_182797, NM_001164759, NM_001242413, NM_212539, NM_005228, NM_005902, NM_022965, NM_031283, NM_005901, NM_001146285, NM_001198531, NM_001146284, NM_001146286, NM_005399, NM_001146283, NM_001198530, NM_000142, NM_181828, NM_181829, NM_023105, NM_181833, NM_021961, NM_002507, NM_023106, NM_021248, NM_181832, NM_181830, NM_001079817, NM_000208, NM_…	1477	99	7843	1.60912	0.0899834
WIKIPATHWAYS	WP5098	T-cell activation SARS-CoV-2	27	0.752928	0.00818555	NM_181504, NM_001242413, NM_014387, NM_004972, NM_002755, NM_001191, NM_001168272, NM_201559, NM_005356, NM_030662, NM_001109891, NM_005739, NM_001242466, NM_002222, NM_001455, NM_053056, NM_002745, NM_002746, NM_005026, NM_181524, NM_020761, NM_000314, NM_181523, NM_001014989, NM_001099952, NM_138578, NM_001014988, NM_001014987, NM_002613, NM_001128602, NM_001559, NM_000546, NM_005633, NM_003855…	1477	87	7843	1.64796	0.0980596
WIKIPATHWAYS	WP306	Focal adhesion	53	1.47797	0.00860166	NM_001626, NM_181504, NM_018222, NM_001164317, NM_001164318, NM_000212, NM_001164319, NM_000210, NM_053028, NM_018423, NM_053027, NM_053026, NM_005228, NM_000618, NM_053025, NM_002752, NM_002755, NM_002481, NM_005312, NM_003373, NM_001136126, NM_001136125, NM_001614, NM_001109891, NM_001145648, NM_001242466, NM_001144999, NM_001012418, NM_001079818, NM_053056, NM_001457, NM_001458, NM_002745, NM_…	1477	202	7843	1.39324	0.100983
WIKIPATHWAYS	WP5124	Alzheimer's disease	67	1.86838	0.00903321	NM_000932, NM_001167625, NM_001626, NM_000933, NM_001184883, NM_001204214, NM_003885, NM_001204218, NM_001167624, NM_001167623, NM_006088, NM_001168272, NM_003374, NM_001110, NM_001204213, NM_005552, NM_001130107, NM_000021, NM_016834, NM_016835, NM_182923, NM_001242466, NM_007318, NM_139068, NM_001203251, NM_001203252, NM_002790, NM_005026, NM_002791, NM_002793, NM_139069, NM_015610, NM_181524, …	1477	267	7843	1.33249	0.102047
WIKIPATHWAYS	WP5083	Neuroinflammation and glutamatergic signaling	40	1.11545	0.00903993	NM_000932, NM_001178081, NM_000933, NM_015350, NM_005904, NM_001184883, NM_021116, NM_182797, NM_001083620, NM_172078, NM_172079, NM_001204214, NM_000618, NM_001166695, NM_001204218, NM_000418, NM_005902, NM_021956, NM_005901, NM_001178080, NM_001204213, NM_001083619, NM_172080, NM_172081, NM_172082, NM_172083, NM_172084, NM_001109891, NM_153500, NM_000841, NM_001195728, NM_015981, NM_001079817, …	1477	144	7843	1.47502	0.102047
WIKIPATHWAYS	WP4223	Ras signaling	49	1.36642	0.00970196	NM_001626, NM_014387, NM_022965, NM_001191, NM_005158, NM_000142, NM_001193521, NM_001193520, NM_001242466, NM_001143820, NM_006989, NM_139068, NM_005026, NM_139069, NM_000929, NM_181524, NM_181523, NM_002737, NM_002738, NM_001014989, NM_153815, NM_001014988, NM_002730, NM_001014987, NM_000833, NM_001174067, NM_001174065, NM_001134407, NM_004485, NM_001174066, NM_001174063, NM_207518, NM_00117406…	1477	185	7843	1.40646	0.107454
WIKIPATHWAYS	WP4877	Host-pathogen interaction of human coronaviruses - MAPK signaling	14	0.390407	0.0109284	NM_021135, NM_000633, NM_001109891, NM_001968, NM_002969, NM_001006932, NM_005921, NM_002752, NM_002754, NM_002755, NM_033141, NM_001315, NM_002745, NM_002746, NM_139068, NM_139012, NM_004586, NM_001130678, NM_139069, NM_030662, NM_139014, NM_001130679, NM_139070	1477	36	7843	2.06503	0.115742
WIKIPATHWAYS	WP4263	Pancreatic adenocarcinoma pathway	27	0.752928	0.01119	NM_001626, NM_181504, NM_001946, NM_001949, NM_212539, NM_005228, NM_005225, NM_002752, NM_002875, NM_005902, NM_002755, NM_005901, NM_001191, NM_001164270, NM_030662, NM_001109891, NM_000321, NM_001242466, NM_022652, NM_004840, NM_053056, NM_001259, NM_002745, NM_001164269, NM_002746, NM_139068, NM_003242, NM_005465, NM_005026, NM_139069, NM_004091, NM_181524, NM_181523, NM_133487, NM_138578, NM…	1477	89	7843	1.61093	0.115742
WIKIPATHWAYS	WP4560	MFAP5 effect on permeability and motility of endothelial cells via cytoskeleton rearrangement	9	0.250976	0.0112246	NM_001109891, NM_000212, NM_001144999, NM_001242413, NM_001099952, NM_053028, NM_002222, NM_053027, NM_001167672, NM_053026, NM_014000, NM_053025, NM_005578, NM_002745, NM_053032, NM_002746, NM_053031, NM_001168272, NM_001145000, NM_006257, NM_003373, NM_001167671, NM_002210	1477	18	7843	2.65504	0.115742
WIKIPATHWAYS	WP4172	PI3K-Akt signaling pathway	83	2.31456	0.011239	NM_001626, NM_002716, NM_004972, NM_000418, NM_022965, NM_001174168, NM_001191, NM_001174167, NM_001206994, NM_001206996, NM_001206995, NM_001197320, NM_000142, NM_001242462, NM_194071, NM_001242466, NM_001144999, NM_182763, NM_004720, NM_001204106, NM_001455, NM_001204107, NM_001204108, NM_053056, NM_053055, NM_001204109, NM_000800, NM_002392, NM_005026, NM_001177562, NM_001177563, NM_000092, NM…	1477	345	7843	1.2775	0.115742
WIKIPATHWAYS	WP3929	Chemokine signaling pathway	44	1.22699	0.0128125	NM_000932, NM_000215, NM_001626, NM_000933, NM_181504, NM_020983, NM_001184883, NM_021116, NM_182797, NM_212539, NM_004972, NM_002755, NM_020546, NM_015270, NM_002082, NM_201559, NM_001098722, NM_001098721, NM_198332, NM_001109891, NM_052847, NM_001619, NM_001242466, NM_000609, NM_004367, NM_001455, NM_002984, NM_005419, NM_002745, NM_002746, NM_016194, NM_001123396, NM_203349, NM_005465, NM_0050…	1477	165	7843	1.41602	0.128444
WIKIPATHWAYS	WP4589	Major receptors targeted by epinephrine and norepinephrine	8	0.22309	0.01291	NM_001199642, NM_020983, NM_021116, NM_000684, NM_004036, NM_183357, NM_000681, NM_001116, NM_020546, NM_015270	1477	15	7843	2.83205	0.128444
WIKIPATHWAYS	WP3995	Prion disease pathway	14	0.390407	0.0140136	NM_024007, NM_002957, NM_000633, NM_001429, NM_000311, NM_015850, NM_138559, NM_001174067, NM_001271, NM_006565, NM_001174065, NM_001174066, NM_003299, NM_001174063, NM_001174064, NM_001191022, NM_016734, NM_001076682, NM_023105, NM_001109891, NM_023106, NM_001080122, NM_001080123, NM_018014, NM_001080121, NM_022893, NM_183079, NM_002745, NM_001242608, NM_002746, NM_023110	1477	37	7843	2.00922	0.133919
WIKIPATHWAYS	WP4321	Thermogenesis	31	0.864473	0.0142769	NM_020983, NM_021116, NM_033181, NM_002754, NM_020546, NM_001145311, NM_016083, NM_015270, NM_139012, NM_005399, NM_004586, NM_139014, NM_139135, NM_001614, NM_023105, NM_023106, NM_001006932, NM_194071, NM_014496, NM_001160226, NM_002666, NM_023110, NM_017519, NM_020761, NM_021135, NM_182898, NM_182899, NM_015850, NM_001160259, NM_002730, NM_001160258, NM_033360, NM_005923, NM_001199642, NM_0011…	1477	108	7843	1.52419	0.133919
WIKIPATHWAYS	WP615	Senescence and autophagy in cancer	31	0.864473	0.0142769	NM_021872, NM_021873, NM_003565, NM_005225, NM_000618, NM_005902, NM_002755, NM_001145031, NM_139012, NM_014579, NM_139014, NM_181509, NM_000321, NM_001142298, NM_022818, NM_001205119, NM_005933, NM_002745, NM_001142299, NM_005417, NM_000602, NM_002192, NM_002392, NM_013995, NM_001143818, NM_015659, NM_000633, NM_000875, NM_000314, NM_213568, NM_002575, NM_004358, NM_002658, NM_003900, NM_0012051…	1477	108	7843	1.52419	0.133919
WIKIPATHWAYS	WP2828	Bladder cancer	15	0.418293	0.0143729	NM_181524, NM_181523, NM_181504, NM_005228, NM_005225, NM_002755, NM_001206957, NM_022965, NM_033360, NM_001348, NM_030662, NM_000142, NM_000546, NM_000321, NM_001242466, NM_198291, NM_004985, NM_053056, NM_001126113, NM_002745, NM_170714, NM_001163213, NM_001126112, NM_005417, NM_170713, NM_001126115, NM_170712, NM_001126114, NM_002392, NM_001126117, NM_001126116, NM_007182	1477	41	7843	1.94272	0.133919
WIKIPATHWAYS	WP4216	Chromosomal and microsatellite instability in colorectal cancer	23	0.641383	0.0151929	NM_001626, NM_018303, NM_002752, NM_005902, NM_002755, NM_031283, NM_005901, NM_001146285, NM_001198531, NM_001146284, NM_001146286, NM_001146283, NM_001198530, NM_001109891, NM_001204106, NM_001204107, NM_005215, NM_001204108, NM_053056, NM_001204109, NM_002745, NM_002746, NM_139068, NM_003242, NM_005465, NM_139069, NM_001198528, NM_001198529, NM_030756, NM_001198525, NM_001198526, NM_001198527,…	1477	74	7843	1.65043	0.139348
WIKIPATHWAYS	WP437	EGF/EGFR signaling pathway	43	1.19911	0.0167036	NM_001160110, NM_001160111, NM_001134382, NM_181504, NM_001017915, NM_212539, NM_004972, NM_001981, NM_005228, NM_003600, NM_005225, NM_002752, NM_002755, NM_139012, NM_001174087, NM_001159969, NM_001174088, NM_001160109, NM_004586, NM_139014, NM_030662, NM_001114171, NM_002747, NM_001006932, NM_001242466, NM_015981, NM_203351, NM_001973, NM_002745, NM_005417, NM_139068, NM_031483, NM_006156, NM_…	1477	163	7843	1.40082	0.150846
WIKIPATHWAYS	WP3286	Copper homeostasis	18	0.501952	0.0174965	NM_000314, NM_000311, NM_001167, NM_000617, NM_003109, NM_001123067, NM_001123066, NM_001174125, NM_001005918, NM_201559, NM_005694, NM_001110, NM_182915, NM_016834, NM_001174128, NM_016835, NM_001174129, NM_000546, NM_001859, NM_001080122, NM_018234, NM_001080123, NM_001080121, NM_001204401, NM_183079, NM_005910, NM_001455, NM_053056, NM_001146156, NM_005955, NM_001126113, NM_001126112, NM_13847…	1477	54	7843	1.77003	0.154716
WIKIPATHWAYS	WP2637	Interleukin-1 (IL-1) structural pathway	17	0.474066	0.0177682	NM_001968, NM_001025100, NM_001167929, NM_001167928, NM_005921, NM_002752, NM_005204, NM_001025081, NM_002755, NM_015093, NM_000877, NM_002182, NM_139012, NM_002385, NM_030662, NM_139014, NM_139070, NM_198973, NM_001025101, NM_004180, NM_145803, NM_001135553, NM_001109891, NM_203351, NM_004620, NM_002401, NM_001025092, NM_001315, NM_002745, NM_001025090, NM_001167931, NM_002746, NM_139068, NM_003…	1477	50	7843	1.80543	0.154716
WIKIPATHWAYS	WP2636	Common pathways underlying drug addiction	15	0.418293	0.0179228	NM_001614, NM_001077244, NM_002737, NM_001109891, NM_002738, NM_021116, NM_001083620, NM_015981, NM_006888, NM_000828, NM_001112812, NM_002730, NM_000826, NM_002755, NM_002745, NM_171825, NM_000833, NM_002746, NM_007325, NM_001134407, NM_030662, NM_207518, NM_001083619, NM_001199954	1477	42	7843	1.89646	0.154716
WIKIPATHWAYS	WP3932	Focal adhesion: PI3K-Akt-mTOR-signaling pathway	74	2.06358	0.0184834	NM_001626, NM_002716, NM_016289, NM_001204214, NM_004972, NM_001204218, NM_000418, NM_022965, NM_001206994, NM_001206996, NM_001206995, NM_001204213, NM_000142, NM_080680, NM_080681, NM_001242462, NM_194071, NM_001242466, NM_001144999, NM_004720, NM_001455, NM_000800, NM_002392, NM_005026, NM_004176, NM_001177562, NM_001177563, NM_000092, NM_001242460, NM_181524, NM_020761, NM_181523, NM_000314, …	1477	309	7843	1.27167	0.157243
WIKIPATHWAYS	WP2853	Endoderm differentiation	39	1.08756	0.0188571	NM_022841, NM_001024094, NM_004419, NM_016166, NM_024068, NM_000176, NM_001143970, NM_181461, NM_001204258, NM_181460, NM_001204259, NM_206891, NM_005902, NM_031283, NM_001143971, NM_005901, NM_033132, NM_003012, NM_001098482, NM_018055, NM_000966, NM_001419, NM_002585, NM_021728, NM_001973, NM_024915, NM_001204261, NM_001204262, NM_001204263, NM_001207055, NM_001204264, NM_001207056, NM_033502, …	1477	146	7843	1.41845	0.158131
WIKIPATHWAYS	WP710	DNA damage response (only ATM dependent)	32	0.892359	0.0197775	NM_001626, NM_001126241, NM_001126240, NM_031283, NM_001126242, NM_005427, NM_001198531, NM_001145031, NM_001197, NM_001198530, NM_001242466, NM_001204106, NM_001455, NM_001204107, NM_053056, NM_001204108, NM_001204109, NM_000527, NM_139068, NM_001204184, NM_001204185, NM_002392, NM_001204186, NM_001204187, NM_001204188, NM_005026, NM_001204189, NM_139069, NM_001198528, NM_001198529, NM_030756, N…	1477	115	7843	1.47759	0.163513
WIKIPATHWAYS	WP2018	RANKL/RANK signaling pathway	18	0.501952	0.0210109	NM_181524, NM_181523, NM_001626, NM_181504, NM_001190945, NM_021138, NM_001190947, NM_001135052, NM_003300, NM_002752, NM_002755, NM_015093, NM_003900, NM_001174168, NM_139012, NM_001174167, NM_003177, NM_139014, NM_139070, NM_001199427, NM_145726, NM_145803, NM_145725, NM_001109891, NM_001242466, NM_198291, NM_001142298, NM_004620, NM_002546, NM_005658, NM_001315, NM_002745, NM_001142299, NM_005…	1477	55	7843	1.73785	0.170944
WIKIPATHWAYS	WP23	B cell receptor signaling pathway	28	0.780814	0.0215501	NM_173163, NM_181504, NM_002838, NM_173165, NM_001949, NM_001017915, NM_212539, NM_080921, NM_002752, NM_002755, NM_001174168, NM_139012, NM_001174167, NM_005312, NM_005356, NM_003177, NM_139014, NM_030662, NM_002747, NM_001242466, NM_015981, NM_001143820, NM_002745, NM_139068, NM_005188, NM_139069, NM_005541, NM_016823, NM_181524, NM_181523, NM_002738, NM_001145856, NM_001135052, NM_004555, NM_0…	1477	98	7843	1.51717	0.170944
WIKIPATHWAYS	WP4658	Small cell lung cancer	28	0.780814	0.0215501	NM_001626, NM_002957, NM_181504, NM_001949, NM_000210, NM_181861, NM_005225, NM_001191, NM_001199427, NM_145726, NM_145803, NM_181868, NM_145725, NM_181869, NM_001144999, NM_000321, NM_001242466, NM_001079818, NM_053056, NM_001259, NM_005658, NM_001145000, NM_005465, NM_005026, NM_033668, NM_004091, NM_000092, NM_181524, NM_000633, NM_000314, NM_181523, NM_001190945, NM_021138, NM_001190947, NM_0…	1477	98	7843	1.51717	0.170944
WIKIPATHWAYS	WP2032	Thyroid stimulating hormone (TSH) signaling pathway	21	0.585611	0.0224921	NM_181524, NM_181523, NM_000875, NM_181504, NM_001145658, NM_001760, NM_003466, NM_004972, NM_005225, NM_001145657, NM_002755, NM_020546, NM_001964, NM_002613, NM_001197222, NM_007353, NM_139012, NM_001197223, NM_001104631, NM_006203, NM_001197220, NM_139014, NM_001197221, NM_001136126, NM_001136125, NM_001165899, NM_001109891, NM_000321, NM_001242466, NM_198291, NM_005611, NM_002885, NM_001315, …	1477	68	7843	1.63988	0.175408
WIKIPATHWAYS	WP3927	BMP signaling in eyelid development	9	0.250976	0.0227104	NM_001109891, NM_005359, NM_005228, NM_005921, NM_001453, NM_002752, NM_005903, NM_002746, NM_139068, NM_001001419, NM_139069, NM_003012, NM_139070, NM_017617, NM_001001420	1477	20	7843	2.38954	0.175408
WIKIPATHWAYS	WP138	Androgen receptor signaling pathway	26	0.725042	0.0272049	NM_181524, NM_000314, NM_022785, NM_181523, NM_181504, NM_001429, NM_016166, NM_003884, NM_001145357, NM_001145358, NM_005228, NM_002014, NM_006534, NM_005902, NM_001079846, NM_003109, NM_004040, NM_001174087, NM_001174088, NM_198856, NM_004380, NM_000321, NM_001242466, NM_198291, NM_001145104, NM_005359, NM_004323, NM_053056, NM_001146156, NM_020338, NM_001145102, NM_001145103, NM_005417, NM_138…	1477	91	7843	1.51717	0.200892
WIKIPATHWAYS	WP127	IL-5 signaling pathway	14	0.390407	0.0273017	NM_181524, NM_181523, NM_000633, NM_181504, NM_001135052, NM_004972, NM_002755, NM_033360, NM_001123067, NM_001174168, NM_001123066, NM_001174167, NM_201559, NM_003177, NM_030662, NM_016834, NM_016835, NM_001109891, NM_001242466, NM_005910, NM_001455, NM_004985, NM_005633, NM_001146156, NM_002745, NM_002746, NM_002093, NM_012448, NM_001203251, NM_001203252, NM_016841	1477	40	7843	1.85853	0.200892
WIKIPATHWAYS	WP4808	Endochondral ossification with skeletal dysplasias	20	0.557724	0.0273788	NM_000612, NM_016289, NM_001189, NM_000618, NM_022965, NM_001145031, NM_007054, NM_000142, NM_023105, NM_001242462, NM_023106, NM_000168, NM_018413, NM_001333, NM_033150, NM_001163213, NM_023110, NM_001242460, NM_000875, NM_001007139, NM_001242399, NM_015850, NM_002730, NM_001127598, NM_001844, NM_002658, NM_001174067, NM_001174065, NM_001174066, NM_007038, NM_001174063, NM_001174064, NM_207518, …	1477	65	7843	1.63387	0.200892
WIKIPATHWAYS	WP474	Endochondral ossification	20	0.557724	0.0273788	NM_000612, NM_016289, NM_001189, NM_000618, NM_022965, NM_001145031, NM_007054, NM_000142, NM_023105, NM_001242462, NM_023106, NM_000168, NM_018413, NM_001333, NM_033150, NM_001163213, NM_023110, NM_001242460, NM_000875, NM_001007139, NM_001242399, NM_015850, NM_002730, NM_001127598, NM_001844, NM_002658, NM_001174067, NM_001174065, NM_001174066, NM_007038, NM_001174063, NM_001174064, NM_207518, …	1477	65	7843	1.63387	0.200892
WIKIPATHWAYS	WP51	Regulation of actin cytoskeleton	39	1.08756	0.028398	NM_017450, NM_181504, NM_053028, NM_018984, NM_053027, NM_053026, NM_005228, NM_053025, NM_002314, NM_205842, NM_022965, NM_002755, NM_003373, NM_033137, NM_033136, NM_001085454, NM_030662, NM_000142, NM_001614, NM_023105, NM_002747, NM_001109891, NM_001113511, NM_023106, NM_002906, NM_001113512, NM_001242466, NM_018212, NM_001146259, NM_004840, NM_001204426, NM_002745, NM_001146258, NM_000800, N…	1477	150	7843	1.38062	0.205798
WIKIPATHWAYS	WP2038	Microtubule cytoskeleton regulation	16	0.44618	0.0316891	NM_002956, NM_000314, NM_198240, NM_002737, NM_005909, NM_002730, NM_002314, NM_001123067, NM_001123066, NM_207518, NM_025142, NM_016834, NM_007030, NM_016835, NM_015282, NM_020791, NM_198291, NM_005910, NM_001142274, NM_007118, NM_001142273, NM_001204426, NM_001146156, NM_005417, NM_002093, NM_002072, NM_001203251, NM_012325, NM_001203252, NM_145753, NM_001134438, NM_001134439, NM_016841, NM_001…	1477	49	7843	1.73391	0.226847
WIKIPATHWAYS	WP205	IL-7 signaling pathway	10	0.278862	0.0326826	NM_181524, NM_000215, NM_001109891, NM_181523, NM_181504, NM_001242466, NM_138578, NM_053056, NM_001146156, NM_002755, NM_002745, NM_002746, NM_002093, NM_001191, NM_012448, NM_030662	1477	25	7843	2.12404	0.231141
WIKIPATHWAYS	WP3869	Cannabinoid receptor signaling	11	0.306748	0.0336494	NM_021116, NM_001164758, NM_001164759, NM_033181, NM_002752, NM_001160259, NM_002730, NM_002754, NM_001160258, NM_016083, NM_002734, NM_002735, NM_139012, NM_139014, NM_207518, NM_139070, NM_001109891, NM_002969, NM_001160226, NM_001164760, NM_001164761, NM_001164762, NM_001315, NM_002745, NM_002746, NM_139068, NM_139069, NM_212471, NM_212472	1477	29	7843	2.01417	0.234504
WIKIPATHWAYS	WP2817	Mammary gland development pathway - Pregnancy and lactation (Stage 3 of 4)	12	0.334635	0.0339572	NM_001024094, NM_001968, NM_152263, NM_000176, NM_001204258, NM_005228, NM_004972, NM_001204259, NM_138578, NM_001204316, NM_001204317, NM_001204318, NM_001191, NM_001043353, NM_005235, NM_001043352, NM_001043351, NM_001202474, NM_000926, NM_153649, NM_053056, NM_001437, NM_001204261, NM_001204262, NM_001204263, NM_001204264, NM_001204265, NM_001018077, NM_001130678, NM_001018076, NM_001130679, N…	1477	33	7843	1.93094	0.234504
WIKIPATHWAYS	WP2431	Spinal cord injury	32	0.892359	0.0348259	NM_001025100, NM_001204214, NM_005228, NM_005225, NM_001204218, NM_201559, NM_002045, NM_001204213, NM_001025101, NM_001130064, NM_001109891, NM_002507, NM_020796, NM_000321, NM_018413, NM_001166287, NM_001166286, NM_001081450, NM_001166289, NM_006864, NM_001058, NM_001166288, NM_001455, NM_053056, NM_001897, NM_002745, NM_033150, NM_002746, NM_001123396, NM_001166283, NM_004850, NM_198427, NM_00…	1477	120	7843	1.41602	0.235869
WIKIPATHWAYS	WP2355	Corticotropin-releasing hormone signaling pathway	26	0.725042	0.0349584	NM_001160110, NM_002737, NM_000633, NM_001160111, NM_002738, NM_001083962, NM_000939, NM_001242413, NM_212539, NM_002752, NM_006732, NM_006578, NM_002755, NM_003109, NM_005923, NM_004041, NM_002082, NM_139012, NM_001160109, NM_003199, NM_139014, NM_139070, NM_001114171, NM_001004106, NM_001109891, NM_020251, NM_015981, NM_006105, NM_001035256, NM_001146156, NM_001315, NM_002745, NM_002746, NM_171…	1477	93	7843	1.48454	0.235869
WIKIPATHWAYS	WP3664	Regulation of Wnt / B-catenin signaling by small molecule compounds	8	0.22309	0.0379854	NM_003507, NM_001083962, NM_015881, NM_013253, NM_003014, NM_181050, NM_001146156, NM_003502, NM_003505, NM_003747, NM_002093, NM_001018057, NM_003199	1477	18	7843	2.36004	0.25338
WIKIPATHWAYS	WP61	Notch signaling pathway (Netpath)	19	0.529838	0.0387428	NM_181524, NM_181523, NM_001527, NM_181504, NM_001429, NM_001010926, NM_004972, NM_001123067, NM_024408, NM_001123066, NM_003592, NM_012259, NM_005356, NM_000021, NM_016834, NM_016835, NM_018717, NM_001242466, NM_198291, NM_007318, NM_005910, NM_053056, NM_001146156, NM_005417, NM_002093, NM_001203251, NM_001042771, NM_138296, NM_001203252, NM_031483, NM_006311, NM_016841, NM_001190440, NM_017617	1477	63	7843	1.60146	0.255528
WIKIPATHWAYS	WP231	TNF-alpha signaling pathway	26	0.725042	0.0394069	NM_003804, NM_001190945, NM_021138, NM_001190947, NM_181861, NM_005921, NM_138578, NM_002752, NM_005204, NM_004556, NM_001079846, NM_020205, NM_003824, NM_033360, NM_015093, NM_005923, NM_001191, NM_013229, NM_003592, NM_139070, NM_033637, NM_004180, NM_004380, NM_181868, NM_181869, NM_001109891, NM_003939, NM_173598, NM_203351, NM_177559, NM_004985, NM_001895, NM_002401, NM_005633, NM_005658, NM…	1477	94	7843	1.46875	0.257021
WIKIPATHWAYS	WP4864	Host-pathogen interaction of human coronaviruses - apoptosis	9	0.250976	0.0406268	NM_000633, NM_181861, NM_138578, NM_002754, NM_207003, NM_006538, NM_003824, NM_001191, NM_013229, NM_139012, NM_001204110, NM_001204111, NM_138621, NM_001204112, NM_139014, NM_001197320, NM_181868, NM_181869, NM_021960, NM_002969, NM_182763, NM_138624, NM_138625, NM_001204106, NM_138622, NM_138623, NM_001204107, NM_001204108, NM_001204109, NM_138626, NM_001315, NM_138627, NM_001160	1477	22	7843	2.17231	0.257167
WIKIPATHWAYS	WP581	EPO receptor signaling	10	0.278862	0.0418936	NM_003749, NM_001109891, NM_002838, NM_198291, NM_080921, NM_004972, NM_005633, NM_002755, NM_002745, NM_005417, NM_002746, NM_012448, NM_030662	1477	26	7843	2.04234	0.257167
WIKIPATHWAYS	WP313	Hepatocyte growth factor receptor signaling	12	0.334635	0.0419389	NM_000314, NM_001109891, NM_198291, NM_001010934, NM_002211, NM_005206, NM_133376, NM_005633, NM_002755, NM_005207, NM_002745, NM_005417, NM_002746, NM_005312, NM_030662, NM_198679, NM_033668, NM_016823	1477	34	7843	1.87415	0.257167
WIKIPATHWAYS	WP4941	GPR143 in melanocytes and retinal pigment epithelium cells	11	0.306748	0.0422321	NM_000932, NM_000933, NM_002738, NM_001184883, NM_182797, NM_020251, NM_000939, NM_001099952, NM_002222, NM_002730, NM_001035256, NM_001116, NM_020546, NM_004041, NM_002072, NM_001168272, NM_002386, NM_207518, NM_001172646	1477	30	7843	1.94703	0.257167
WIKIPATHWAYS	WP3844	PI3K-AKT-mTOR signaling pathway and therapeutic opportunities	11	0.306748	0.0422321	NM_020761, NM_001160110, NM_181524, NM_000314, NM_001160111, NM_181523, NM_181504, NM_001167827, NM_003565, NM_033360, NM_001205120, NM_001205122, NM_001205121, NM_201559, NM_001160109, NM_001242466, NM_001205119, NM_001455, NM_004985, NM_001163034, NM_001146156, NM_152756, NM_001142673, NM_002093, NM_014741, NM_007162	1477	30	7843	1.94703	0.257167
WIKIPATHWAYS	WP585	Interferon type I signaling pathways	17	0.474066	0.042496	NM_181524, NM_020761, NM_003749, NM_181523, NM_181504, NM_001968, NM_002838, NM_016166, NM_001006944, NM_080921, NM_005206, NM_005921, NM_003942, NM_005207, NM_139012, NM_005312, NM_005356, NM_198679, NM_139014, NM_198332, NM_001417, NM_001242466, NM_001163034, NM_005419, NM_001315, NM_001042771, NM_005026, NM_005188, NM_001130678, NM_001130679, NM_016823	1477	55	7843	1.6413	0.257167
WIKIPATHWAYS	WP395	IL-4 signaling pathway	17	0.474066	0.042496	NM_181524, NM_003749, NM_001178081, NM_000215, NM_181523, NM_181504, NM_001429, NM_001017915, NM_004972, NM_001168, NM_000418, NM_001178080, NM_139012, NM_003153, NM_139014, NM_001109891, NM_000861, NM_001242466, NM_005633, NM_001315, NM_002745, NM_002746, NM_001012271, NM_012448, NM_005026, NM_005188, NM_001012270, NM_005541, NM_001178078, NM_001098213, NM_001178079, NM_001098212, NM_001098211	1477	55	7843	1.6413	0.257167
WIKIPATHWAYS	WP185	Integrin-mediated cell adhesion	28	0.780814	0.044018	NM_001626, NM_000632, NM_000212, NM_000210, NM_002211, NM_057170, NM_005206, NM_014000, NM_002214, NM_002755, NM_002613, NM_022648, NM_057169, NM_014776, NM_005312, NM_003373, NM_198679, NM_030662, NM_033118, NM_001135213, NM_001135214, NM_002747, NM_002969, NM_001113511, NM_001145808, NM_001144999, NM_001113512, NM_198291, NM_133376, NM_001079818, NM_005633, NM_002745, NM_005417, NM_145735, NM_0…	1477	104	7843	1.42964	0.262731
WIKIPATHWAYS	WP4539	Synaptic signaling pathways associated with autism spectrum disorder	16	0.44618	0.0443879	NM_001167625, NM_001626, NM_181504, NM_172078, NM_172079, NM_001129830, NM_001129831, NM_001167624, NM_001167623, NM_001129834, NM_001129835, NM_001129832, NM_001129833, NM_001129838, NM_005399, NM_001129839, NM_001129836, NM_001129837, NM_172080, NM_172081, NM_172082, NM_172083, NM_172084, NM_001109891, NM_001242466, NM_001129841, NM_001129842, NM_002745, NM_001129840, NM_002746, NM_001129846, N…	1477	51	7843	1.66591	0.262731
WIKIPATHWAYS	WP45	G1 to S cell cycle control	19	0.529838	0.0447582	NM_001143976, NM_181741, NM_001178140, NM_181742, NM_001949, NM_001178141, NM_001178142, NM_001760, NM_002552, NM_005225, NM_004535, NM_001789, NM_006286, NM_001136126, NM_001136125, NM_003390, NM_002945, NM_000546, NM_001190879, NM_000947, NM_001145306, NM_000321, NM_053056, NM_002689, NM_001259, NM_001126113, NM_001126112, NM_001126115, NM_201567, NM_001126114, NM_002392, NM_001126117, NM_00112…	1477	64	7843	1.57643	0.262731
WIKIPATHWAYS	WP4191	Caloric restriction and aging	5	0.139431	0.0459962	NM_000546, NM_000618, NM_013261, NM_001126113, NM_005746, NM_001126112, NM_001126115, NM_001126114, NM_001126117, NM_001126116, NM_005399, NM_001111283, NM_001111284	1477	8	7843	3.31881	0.267324
WIKIPATHWAYS	WP4879	Overlap between signal transduction pathways contributing to LMNA laminopathies	18	0.501952	0.0470837	NM_001010926, NM_003884, NM_001005291, NM_139207, NM_005225, NM_004537, NM_005902, NM_001079846, NM_031283, NM_003502, NM_005901, NM_001146285, NM_001198531, NM_001146284, NM_003394, NM_001146286, NM_001135937, NM_001146283, NM_001198530, NM_030621, NM_004380, NM_014319, NM_001003652, NM_001167614, NM_000321, NM_001145104, NM_177438, NM_181050, NM_001146156, NM_002546, NM_001145102, NM_001145103,…	1477	60	7843	1.59303	0.270962
WIKIPATHWAYS	WP4239	Epithelial to mesenchymal transition in colorectal cancer	41	1.14334	0.0476722	NM_001626, NM_181504, NM_000299, NM_148960, NM_002754, NM_005902, NM_002755, NM_005901, NM_139012, NM_201279, NM_139014, NM_030662, NM_020390, NM_001005337, NM_145803, NM_001171653, NM_003836, NM_001109891, NM_001242466, NM_018534, NM_001174094, NM_001174095, NM_003872, NM_001174093, NM_012193, NM_002745, NM_002746, NM_001123395, NM_003242, NM_005465, NM_030751, NM_005026, NM_001174096, NM_000296…	1477	165	7843	1.31948	0.271685
WIKIPATHWAYS	WP2542	Sulindac metabolic pathway	4	0.111545	0.0491974	NM_001135671, NM_012228, NM_000104, NM_001031679, NM_001135670, NM_001193460, NM_012331, NM_001193461, NM_198080, NM_001199729	1477	5	7843	4.24807	0.273768
WIKIPATHWAYS	WP170	Nuclear receptors	13	0.362521	0.0496972	NM_004959, NM_002957, NM_001024094, NM_178850, NM_022002, NM_000176, NM_001204258, NM_205860, NM_001204259, NM_006238, NM_001145155, NM_003822, NM_001145156, NM_001145157, NM_003889, NM_033013, NM_134260, NM_134261, NM_134262, NM_005036, NM_001202474, NM_001171818, NM_000966, NM_021005, NM_001171819, NM_000926, NM_001042728, NM_002943, NM_001437, NM_001204261, NM_001204262, NM_001001928, NM_00120…	1477	39	7843	1.77003	0.273768
WIKIPATHWAYS	WP3931	Embryonic stem cell pluripotency pathways	31	0.864473	0.0502353	NM_001626, NM_005904, NM_002310, NM_005228, NM_022965, NM_002755, NM_005903, NM_001001419, NM_033137, NM_033136, NM_030662, NM_000142, NM_023105, NM_002747, NM_023106, NM_012193, NM_002745, NM_000800, NM_001163213, NM_002392, NM_005465, NM_005026, NM_023110, NM_003507, NM_001190822, NM_000314, NM_001190821, NM_001190823, NM_015850, NM_005247, NM_001127671, NM_003468, NM_002336, NM_003502, NM_0035…	1477	119	7843	1.3833	0.273768
WIKIPATHWAYS	WP247	Small ligand GPCRs	8	0.22309	0.0506653	NM_001164721, NM_001164722, NM_001164723, NM_000959, NM_033181, NM_001160259, NM_001160226, NM_003775, NM_005226, NM_001160258, NM_016083, NM_000952, NM_000953, NM_001060, NM_201636, NM_198715, NM_001039585	1477	19	7843	2.23583	0.273768
WIKIPATHWAYS	WP734	Serotonin receptor 4/6/7 and NR3C signaling	8	0.22309	0.0506653	NM_001109891, NM_001024094, NM_000870, NM_000176, NM_001204258, NM_001204259, NM_001973, NM_002755, NM_001964, NM_002745, NM_002746, NM_001204261, NM_001204262, NM_001204263, NM_001204264, NM_001204265, NM_001018077, NM_001018076, NM_001040173, NM_030662, NM_001018075, NM_001018074, NM_001204260	1477	19	7843	2.23583	0.273768
WIKIPATHWAYS	WP244	Alpha 6 beta 4 signaling pathway	12	0.334635	0.051125	NM_003749, NM_181524, NM_002737, NM_001109891, NM_181523, NM_181504, NM_198291, NM_001242466, NM_000210, NM_212539, NM_001079818, NM_005633, NM_001315, NM_002745, NM_005417, NM_002746, NM_139012, NM_006254, NM_002293, NM_005562, NM_139014	1477	35	7843	1.8206	0.273768
WIKIPATHWAYS	WP2267	Synaptic vesicle pathway	16	0.44618	0.0519281	NM_001077484, NM_001135691, NM_001142325, NM_001178040, NM_018941, NM_052874, NM_001980, NM_000718, NM_001166695, NM_001142324, NM_001242837, NM_003053, NM_194356, NM_001008220, NM_015569, NM_001136127, NM_001080421, NM_003179, NM_014232, NM_002866, NM_001030005, NM_012305, NM_004172, NM_006650, NM_030674, NM_004177	1477	52	7843	1.63387	0.273768
WIKIPATHWAYS	WP3996	Ethanol effects on histone modifications	11	0.306748	0.0521924	NM_178423, NM_001527, NM_001166448, NM_000687, NM_001166419, NM_000254, NM_178425, NM_000693, NM_003884, NM_001161766, NM_005957, NM_000668, NM_005474, NM_001015053, NM_000791	1477	31	7843	1.88422	0.273768
WIKIPATHWAYS	WP2572	Primary focal segmental glomerulosclerosis (FSGS)	21	0.585611	0.0524181	NM_002659, NM_001005377, NM_018222, NM_000212, NM_172078, NM_172079, NM_002211, NM_012120, NM_014000, NM_002336, NM_005506, NM_002316, NM_001174146, NM_001174147, NM_001204255, NM_003373, NM_005397, NM_030667, NM_030668, NM_198576, NM_172080, NM_172081, NM_030669, NM_172082, NM_172083, NM_172084, NM_002848, NM_001166209, NM_001166208, NM_001144999, NM_133376, NM_001109974, NM_004646, NM_030670, N…	1477	74	7843	1.50692	0.273768
WIKIPATHWAYS	WP4856	Intracellular trafficking proteins involved in CMT neuropathy	10	0.278862	0.0527015	NM_000304, NM_153322, NM_001135242, NM_015074, NM_000530, NM_024577, NM_153321, NM_001540, NM_001127660, NM_002866, NM_002867, NM_006158, NM_014874, NM_006096	1477	27	7843	1.9667	0.273768
WIKIPATHWAYS	WP706	Sudden infant death syndrome (SIDS) susceptibility pathways	40	1.11545	0.0549471	NM_001164757, NM_001164758, NM_001164759, NM_001126241, NM_001126240, NM_003404, NM_001079846, NM_001126242, NM_002316, NM_005427, NM_178423, NM_001193508, NM_178425, NM_001058, NM_002943, NM_001204184, NM_004172, NM_001204185, NM_004571, NM_001204186, NM_001204187, NM_001204188, NM_001204189, NM_001172712, NM_033508, NM_033507, NM_003309, NM_199293, NM_199292, NM_001126060, NM_001204798, NM_0027…	1477	162	7843	1.31113	0.282637
WIKIPATHWAYS	WP4787	Osteoblast differentiation and related diseases	31	0.864473	0.0553718	NM_181504, NM_001242413, NM_212539, NM_002752, NM_002754, NM_022965, NM_005903, NM_139012, NM_001001419, NM_033137, NM_033136, NM_139014, NM_000142, NM_023105, NM_002747, NM_001109891, NM_023106, NM_000168, NM_001242466, NM_012193, NM_002745, NM_000800, NM_001163213, NM_002746, NM_139068, NM_005026, NM_139069, NM_023110, NM_003507, NM_181524, NM_002737, NM_181523, NM_002738, NM_015850, NM_005247,…	1477	120	7843	1.37177	0.282637
WIKIPATHWAYS	WP4657	22q11.2 copy number variation syndrome	33	0.920245	0.0591308	NM_001190326, NM_022720, NM_181461, NM_001005291, NM_181460, NM_005228, NM_013373, NM_005984, NM_024627, NM_012117, NM_152906, NM_001670, NM_033257, NM_001100412, NM_023105, NM_023106, NM_153188, NM_015146, NM_001453, NM_005137, NM_002270, NM_014248, NM_004176, NM_013235, NM_206538, NM_006311, NM_001190440, NM_023110, NM_001184781, NM_003748, NM_000633, NM_021973, NM_018243, NM_015850, NM_0011615…	1477	130	7843	1.34795	0.299222
WIKIPATHWAYS	WP363	Wnt signaling pathway	16	0.44618	0.0603114	NM_001328, NM_022048, NM_002737, NM_002738, NM_001083962, NM_005986, NM_002752, NM_002336, NM_003502, NM_001146285, NM_001198531, NM_001146284, NM_001146286, NM_001146283, NM_003199, NM_001198530, NM_139070, NM_001145306, NM_001012614, NM_001893, NM_053056, NM_181050, NM_001146156, NM_001259, NM_002745, NM_139068, NM_002093, NM_001146274, NM_003200, NM_139069, NM_001198528, NM_001198529, NM_03075…	1477	53	7843	1.60305	0.302588
WIKIPATHWAYS	WP53	ID signaling pathway	7	0.195204	0.0634286	NM_005230, NM_013953, NM_013952, NM_004176, NM_000321, NM_013992, NM_003466, NM_001005291, NM_016734, NM_005611, NM_001973	1477	16	7843	2.32316	0.31532
WIKIPATHWAYS	WP1449	Regulation of toll-like receptor signaling pathway	36	1.0039	0.0641297	NM_003804, NM_001626, NM_181504, NM_015077, NM_002752, NM_002754, NM_002755, NM_001174168, NM_139012, NM_001174167, NM_003177, NM_139014, NM_030662, NM_017602, NM_001199427, NM_145726, NM_145803, NM_145725, NM_001109891, NM_001242466, NM_006624, NM_021649, NM_001142298, NM_207116, NM_145065, NM_002984, NM_006700, NM_207111, NM_001242826, NM_002745, NM_002746, NM_001142299, NM_001042355, NM_139068…	1477	145	7843	1.31837	0.31532
WIKIPATHWAYS	WP3594	Circadian rhythm genes	49	1.36642	0.0644606	NM_001005333, NM_001005332, NM_001200019, NM_001135592, NM_001429, NM_021116, NM_001145357, NM_001005291, NM_001145358, NM_002752, NM_001161766, NM_005746, NM_002954, NM_001030015, NM_003173, NM_005036, NM_001352, NM_024670, NM_001098482, NM_001145409, NM_182647, NM_001161353, NM_000687, NM_001161352, NM_002507, NM_001145408, NM_001893, NM_006986, NM_005655, NM_005413, NM_018490, NM_005933, NM_00…	1477	207	7843	1.25698	0.31532
WIKIPATHWAYS	WP5074	Kallmann syndrome	9	0.250976	0.0660395	NM_000216, NM_023105, NM_001033504, NM_023106, NM_005806, NM_015850, NM_001242413, NM_021728, NM_006941, NM_172337, NM_002745, NM_001174067, NM_001174065, NM_006257, NM_001174066, NM_001174063, NM_001174064, NM_030662, NM_015544, NM_023110	1477	24	7843	1.99128	0.320373
WIKIPATHWAYS	WP4222	Phosphodiesterases in neuronal function	16	0.44618	0.0695674	NM_020983, NM_021116, NM_001143839, NM_001146209, NM_001204214, NM_002599, NM_001204218, NM_020546, NM_015270, NM_000833, NM_001197222, NM_001199642, NM_001197223, NM_033430, NM_001134407, NM_001104631, NM_006203, NM_001037340, NM_001197220, NM_001204213, NM_001037341, NM_001197221, NM_016953, NM_033437, NM_000921, NM_001165899, NM_001003683, NM_000620, NM_001077197, NM_183357, NM_002600, NM_0010…	1477	54	7843	1.57336	0.332001
WIKIPATHWAYS	WP2864	Apoptosis-related network due to altered Notch3 in ovarian cancer	16	0.44618	0.0695674	NM_001190822, NM_001190821, NM_001190945, NM_005904, NM_001190823, NM_001190947, NM_001540, NM_005863, NM_001168, NM_003842, NM_003502, NM_003900, NM_003592, NM_001018069, NM_001018068, NM_001018067, NM_001154, NM_024110, NM_001047160, NM_147187, NM_015640, NM_005238, NM_001142298, NM_003897, NM_001160007, NM_001143820, NM_181050, NM_001160002, NM_005658, NM_002745, NM_001162422, NM_001142299, NM…	1477	54	7843	1.57336	0.332001
WIKIPATHWAYS	WP3624	Lung fibrosis	18	0.501952	0.0708195	NM_001190822, NM_001190821, NM_005904, NM_001190823, NM_000618, NM_024928, NM_013372, NM_000759, NM_002458, NM_172219, NM_002658, NM_032189, NM_001145031, NM_002582, NM_001098668, NM_033137, NM_033136, NM_001191322, NM_001178147, NM_015205, NM_001111283, NM_001191323, NM_001111284, NM_172220, NM_001144934, NM_001719, NM_001144935, NM_001010934, NM_002984, NM_001144892, NM_000800, NM_001123396, NM…	1477	63	7843	1.51717	0.335251
WIKIPATHWAYS	WP254	Apoptosis	23	0.641383	0.0739033	NM_003804, NM_000612, NM_181504, NM_001114978, NM_181861, NM_000618, NM_001126241, NM_003842, NM_001126240, NM_003722, NM_001126242, NM_005427, NM_001191, NM_001197320, NM_001199427, NM_145726, NM_181868, NM_145725, NM_181869, NM_021960, NM_001242466, NM_182763, NM_001204106, NM_001204107, NM_001204108, NM_001204109, NM_005658, NM_001204184, NM_001204185, NM_002392, NM_001204186, NM_001204187, NM…	1477	86	7843	1.42014	0.34705
WIKIPATHWAYS	WP3972	PDGFR-beta pathway	10	0.278862	0.079365	NM_001178081, NM_181524, NM_002737, NM_001109891, NM_181523, NM_002738, NM_181504, NM_001242466, NM_004972, NM_005921, NM_005633, NM_002755, NM_001178080, NM_002746, NM_012448, NM_003153, NM_001178078, NM_001178079	1477	29	7843	1.83106	0.368722
WIKIPATHWAYS	WP1434	Osteopontin signaling	6	0.167317	0.0797746	NM_001145031, NM_001109891, NM_001145000, NM_000212, NM_001144999, NM_002210, NM_002755, NM_002745, NM_002658, NM_002746	1477	13	7843	2.45081	0.368722
WIKIPATHWAYS	WP4483	Relationship between inflammation, COX-2 and EGFR	9	0.250976	0.0817368	NM_001626, NM_001109891, NM_005465, NM_198715, NM_198291, NM_005026, NM_005228, NM_004985, NM_033360, NM_002745, NM_005417, NM_002746	1477	25	7843	1.91163	0.37484
WIKIPATHWAYS	WP3874	Canonical and non-canonical TGF-B signaling	7	0.195204	0.0829833	NM_001145104, NM_005359, NM_002752, NM_013372, NM_005902, NM_001315, NM_001145102, NM_005901, NM_001145103, NM_139068, NM_139012, NM_001024847, NM_003242, NM_001135937, NM_139069, NM_139014, NM_139070, NM_001191322, NM_001191323, NM_001003652	1477	17	7843	2.18651	0.377606
WIKIPATHWAYS	WP3611	Photodynamic therapy-induced AP-1 survival signaling	15	0.418293	0.0845749	NM_000633, NM_021138, NM_005228, NM_138578, NM_002754, NM_207003, NM_006538, NM_005923, NM_001191, NM_139012, NM_001204110, NM_001204111, NM_138621, NM_001204112, NM_001197320, NM_139014, NM_145803, NM_021960, NM_000546, NM_002969, NM_000321, NM_182763, NM_138624, NM_138625, NM_004620, NM_001204106, NM_138622, NM_138623, NM_001204107, NM_001204108, NM_053056, NM_001204109, NM_138626, NM_001126113…	1477	51	7843	1.56179	0.381888
WIKIPATHWAYS	WP268	Notch signaling	14	0.390407	0.0897119	NM_001328, NM_001527, NM_001010926, NM_001012614, NM_178502, NM_021078, NM_003884, NM_007318, NM_001079846, NM_024408, NM_138287, NM_138296, NM_000890, NM_000021, NM_004380, NM_018717, NM_017617	1477	47	7843	1.58173	0.395119
WIKIPATHWAYS	WP2446	Retinoblastoma gene in cancer	23	0.641383	0.0908385	NM_021872, NM_021873, NM_001143976, NM_001178140, NM_001949, NM_001009958, NM_001178141, NM_001178142, NM_001760, NM_001145357, NM_001145358, NM_005225, NM_004358, NM_002754, NM_001789, NM_016937, NM_006286, NM_003173, NM_001136126, NM_001136125, NM_003390, NM_002945, NM_000546, NM_001145306, NM_000321, NM_005436, NM_001242866, NM_006306, NM_053056, NM_001259, NM_001126113, NM_001126112, NM_00112…	1477	88	7843	1.38786	0.395119
WIKIPATHWAYS	WP3982	miRNA regulation of p53 pathway in prostate cancer	11	0.306748	0.0908707	NM_000546, NM_001006610, NM_000314, NM_152240, NM_147187, NM_181861, NM_003842, NM_001126113, NM_001126112, NM_000602, NM_001126115, NM_013229, NM_001126114, NM_002392, NM_001195195, NM_001126117, NM_001160, NM_003031, NM_001037160, NM_001126116, NM_022470, NM_016479, NM_181868, NM_181869	1477	34	7843	1.71797	0.395119
WIKIPATHWAYS	WP1601	Fluoropyrimidine activity	11	0.306748	0.0908707	NM_001078177, NM_001078176, NM_000110, NM_005688, NM_004955, NM_004957, NM_003211, NM_001078175, NM_001078174, NM_001023587, NM_004827, NM_000546, NM_153320, NM_005957, NM_001160301, NM_001126113, NM_001126112, NM_001126115, NM_006672, NM_001126114, NM_001126117, NM_001126116, NM_001018078, NM_001385, NM_000791	1477	34	7843	1.71797	0.395119
WIKIPATHWAYS	WP400	p38 MAPK signaling pathway	11	0.306748	0.0908707	NM_003804, NM_021138, NM_001145648, NM_005920, NM_001540, NM_153815, NM_005921, NM_033141, NM_001315, NM_005923, NM_139012, NM_002382, NM_002891, NM_145113, NM_003684, NM_145112, NM_139014, NM_198973, NM_001135553	1477	34	7843	1.71797	0.395119
WIKIPATHWAYS	WP1422	Sphingolipid pathway	10	0.278862	0.0952791	NM_000157, NM_002035, NM_177924, NM_004863, NM_006415, NM_001128174, NM_004315, NM_147190, NM_020755, NM_203463, NM_005713, NM_031361, NM_003360, NM_001127505, NM_001130105, NM_001171812, NM_001171811, NM_001005742, NM_001005741	1477	30	7843	1.77003	0.411241
WIKIPATHWAYS	WP4747	Netrin-UNC5B signaling pathway	15	0.418293	0.0966027	NM_002737, NM_002716, NM_001017915, NM_002755, NM_139012, NM_170744, NM_030662, NM_139014, NM_020211, NM_000546, NM_001109891, NM_198291, NM_001166287, NM_001166286, NM_001166289, NM_001166288, NM_004822, NM_001126113, NM_001315, NM_002745, NM_001126112, NM_005417, NM_002746, NM_001126115, NM_001126114, NM_001126117, NM_001126116, NM_001166283, NM_002253, NM_005541, NM_000450, NM_001177562, NM_00…	1477	52	7843	1.53176	0.413911
WIKIPATHWAYS	WP26	S1P receptor signal transduction	9	0.250976	0.0994449	NM_000932, NM_002747, NM_001626, NM_001109891, NM_002969, NM_001184883, NM_177924, NM_004315, NM_005226, NM_002745, NM_002746, NM_005465, NM_001127505	1477	26	7843	1.83811	0.423001
